# Supplementary material for: Navigation through high-dimensional chemical space: discovery of Ba5Y13[SiO4]8O8.5 and Ba3Y2[Si2O7]2
Source: Chem Sci. 2024 Sep 12;15(40):16503–18. doi: 10.1039/d4sc04440a (PMC11413733; doi:10.1039/d4sc04440a)
Supplement: SC-015-D4SC04440A-s002 [file SC-015-D4SC04440A-s002.cif]

# Supplementary Information (SI) for Chemical Science.
# This journal is © The Royal Society of Chemistry 2024

####################################################################### 
# 
# This file contains crystal structure data downloaded from the 
# Cambridge Structural Database (CSD) hosted by the Cambridge 
# Crystallographic Data Centre (CCDC).
# 
# Full information about CCDC data access policies and citation 
# guidelines are available at http://www.ccdc.cam.ac.uk/access/V1 
# 
# Audit and citation data items may have been added by the CCDC. 
# Please retain this information to preserve the provenance of 
# this file and to allow appropriate attribution of the data. 
# 
#######################################################################

data_Ba5Y13[SiO4]8O8_5_1
_database_code_depnum_ccdc_archive 'CCDC 2352740'
loop_
_audit_author_name
_audit_author_address
'Nataliia Hulai'
;University of Liverpool
United Kingdom
;
_audit_update_record             
;
2024-05-02 deposited with the CCDC.	2024-09-12 downloaded from the CCDC.
;
# start Validation Reply Form
_vrf_PLAT029_Ba5Y13[SiO4]8O8_5_1 
;
PROBLEM: _diffrn_measured_fraction_theta_full value Low .      0.000 Why?
RESPONSE: This is necessary for single crystal data, and this study is done with  powder diffraction
;
_vrf_PLAT183_Ba5Y13[SiO4]8O8_5_1 
;
PROBLEM: Missing _cell_measurement_reflns_used Value ....     Please Do !
RESPONSE: This is necessary for single crystal data, and this study is done with  powder diffraction
;
_vrf_PLAT880_Ba5Y13[SiO4]8O8_5_1 
;
PROBLEM: No datum for _diffrn_reflns_number supplied ....     Please Do !
RESPONSE: This is necessary for single crystal data, and this study is done with  powder diffraction
;
_vrf_PLAT881_Ba5Y13[SiO4]8O8_5_1 
;
PROBLEM: No Datum for _diffrn_reflns_av_R_equivalents ...     Please Do !
RESPONSE: This is necessary for single crystal data, and this study is done with  powder diffraction
;
# Added during the CSD deposition process: Thursday 02 May 2024 04:13 PM
# end Validation Reply Form

_pd_block_id                     Ba5Y13[SiO4]8O8.5_1
loop_
_pd_block_diffractogram_id
1191147-49_rebin_0004_summed_0004_summed_0004.xye_1
POL132306_corr-b_1.dat_2
POL132306_corr-b_2.dat_3
POL132306_corr-b_3.dat_4
POL132306_corr-b_4.dat_5
POL132306_corr-b_5.dat_6

_diffrn_measurement_device_type  
;I11_X-ray_beamline_at_STFC_Diamond_UK
;
_pd_phase_name                   
;Ba5Y13Si8O40.5
;
_cell_length_a                   18.927322(13)
_cell_length_b                   18.927322(13)
_cell_length_c                   5.357307(6)
_cell_angle_alpha                90
_cell_angle_beta                 90
_cell_angle_gamma                90
_cell_volume                     1919.221(3)
_cell_formula_units_Z            2
_chemical_formula_weight         2715.07075
_chemical_formula_sum            
;Ba5 O40.50 Si8 Y13
;
_exptl_crystal_description       powder

_cell_measurement_temperature    298
_diffrn_ambient_temperature      298
_exptl_crystal_density_diffrn    4.698245
_exptl_absorpt_coefficient_mu    12.54380
_diffrn_radiation_wavelength     0.823801000
_cell_measurement_theta_min      1.5
_cell_measurement_theta_max      45
_space_group_crystal_system      tetragonal
_space_group_name_H-M_alt        I-42m
loop_
_space_group_symop_id
_space_group_symop_operation_xyz
1 'x, y, z '
2 '-x, y, -z '
3 '-y, -x, z '
4 '-y, x, -z '
5 'y, -x, -z '
6 'y, x, z '
7 'x, -y, -z '
8 '-x, -y, z '
9 'x+1/2, y+1/2, z+1/2 '
10 '-x+1/2, y+1/2, -z+1/2 '
11 '-y+1/2, -x+1/2, z+1/2 '
12 '-y+1/2, x+1/2, -z+1/2 '
13 'y+1/2, -x+1/2, -z+1/2 '
14 'y+1/2, x+1/2, z+1/2 '
15 'x+1/2, -y+1/2, -z+1/2 '
16 '-x+1/2, -y+1/2, z+1/2 '
loop_
_atom_site_label
_atom_site_type_symbol
_atom_site_site_symmetry_multiplicity
_atom_site_fract_x
_atom_site_fract_y
_atom_site_fract_z
_atom_site_occupancy
_atom_site_B_iso_or_equiv
O1 O 16 0.06886(6) 0.38769(6) 0.0853(2) 1 0.704(19)
Y1 Y 16 0.10086(3) 0.31381(3) 0.45078(10) 1 0.387(9)
O2 O 16 0.10912(6) 0.20366(6) 0.3034(2) 1 0.746(19)
O3 O 16 0.20482(5) 0.31538(5) 0.2320(2) 1 0.407(16)
O4 O 16 0.20642(6) 0.48324(6) 0.2547(2) 1 0.577(16)
O5 O 8 0.07352(7) 0.07352(7) 0.3559(3) 1 1.78(4)
Si1 Si 8 0.13098(7) 0.13098(7) 0.4491(3) 1 0.57(3)
Y2 Y 8 0.20972(2) 0.20972(2) 0.00758(14) 1 0.446(12)
O6 O 8 0.36543(6) 0.36543(6) 0.2524(3) 1 1.09(3)
Ba1 Ba 8 0 0.5 0.2857(5) 0.25 0.64(3)
Ba2 Ba 8 0.16192(3) 0 0 1 0.805(10)
Si2 Si 8 0.34199(9) 0 0 1 0.42(3)
Y3 Y 4 0 0 0.4278(4) 0.5 0.73(3)
O7 O 2 0 0 0 0.5 0.40(10)
loop_
_geom_bond_atom_site_label_1
_geom_bond_atom_site_label_2
_geom_bond_distance
_geom_bond_site_symmetry_1
_geom_bond_site_symmetry_2
O1 Si2 1.6296(14) 1_555 4_555
O1 Y1 2.3449(12) 1_555 11_554
O1 Y1 2.4811(12) 1_555 1_555
O1 O4 2.5560(16) 1_555 13_455
O1 Ba1 2.5874(13) 1_555 12_555
O1 O4 2.6986(16) 1_555 11_554
O1 Ba1 2.7148(15) 1_555 1_555
O1 O1 2.762(2) 1_555 2_555
O1 O1 2.9203(9) 1_555 11_554
O1 O1 2.9203(9) 1_555 11_555
O1 Ba1 2.9654(17) 1_555 11_554
O1 O3 3.0187(15) 1_555 1_555
O1 Ba1 3.1889(19) 1_555 2_555
Y1 O3 2.2152(12) 1_555 11_555
Y1 O2 2.2348(12) 1_555 1_555
Y1 O3 2.2904(11) 1_555 1_555
Y1 O4 2.3090(12) 1_555 11_555
Y1 O1 2.3449(12) 1_555 11_555
Y1 O1 2.4811(12) 1_555 1_555
Y1 O4 2.5129(12) 1_555 13_455
Y1 Si2 3.1243(6) 1_555 4_555
O2 Si1 1.6349(16) 1_555 1_555
O2 Y1 2.2348(12) 1_555 1_555
O2 Y2 2.4800(12) 1_555 1_555
O2 O2 2.530(2) 1_555 6_555
O2 O5 2.5690(19) 1_555 1_555
O2 Ba2 2.7445(11) 1_555 4_555
O2 O6 2.780(2) 1_555 11_555
O2 O3 2.8105(15) 1_555 1_555
O2 O4 2.9445(15) 1_555 13_455
O3 Y1 2.2152(12) 1_555 11_554
O3 Y2 2.2409(12) 1_555 11_555
O3 Y1 2.2904(11) 1_555 1_555
O3 Y2 2.3354(12) 1_555 1_555
O3 O3 2.7327(4) 1_555 11_555
O3 O3 2.7327(4) 1_555 11_554
O3 O2 2.8105(15) 1_555 1_555
O3 O3 2.959(2) 1_555 6_555
O3 O1 3.0187(15) 1_555 1_555
O3 O4 3.1796(14) 1_555 1_555
O3 O6 3.1860(18) 1_555 1_555
O4 Si2 1.6331(14) 1_555 10_555
O4 Y1 2.3090(12) 1_555 11_554
O4 Y1 2.5129(12) 1_555 12_555
O4 O1 2.5560(16) 1_555 12_555
O4 O1 2.6986(16) 1_555 11_555
O4 O4 2.704(2) 1_555 7_566
O4 O4 2.802(2) 1_555 7_565
O4 Ba2 2.8351(12) 1_555 10_555
O4 O2 2.9445(15) 1_555 12_555
O4 O3 3.1796(14) 1_555 1_555
O5 Si1 1.617(3) 1_555 1_555
O5 Y3 2.0054(19) 1_555 1_555
O5 Y3 2.284(2) 1_555 2_556
O5 O2 2.5690(19) 1_555 1_555
O5 O2 2.5690(19) 1_555 6_555
O5 O6 2.680(3) 1_555 11_555
O5 O7 2.7404(18) 1_555 1_555
O5 Ba2 2.8935(12) 1_555 4_555
O5 Ba2 2.8935(12) 1_555 1_555
O5 O5 3.183(3) 1_555 2_556
O5 O5 3.183(3) 1_555 5_556
Si1 O5 1.617(3) 1_555 1_555
Si1 O6 1.627(3) 1_555 11_555
Si1 O2 1.6349(16) 1_555 1_555
Si1 O2 1.6349(16) 1_555 6_555
Si1 Y2 3.1682(19) 1_555 1_555
Y2 O3 2.2409(12) 1_555 11_554
Y2 O3 2.2409(12) 1_555 16_554
Y2 O3 2.3354(12) 1_555 1_555
Y2 O3 2.3354(12) 1_555 6_555
Y2 O6 2.4324(18) 1_555 11_554
Y2 O2 2.4800(12) 1_555 6_555
Y2 O2 2.4800(12) 1_555 1_555
Y2 Si1 3.1682(19) 1_555 1_555
O6 Si1 1.627(3) 1_555 11_554
O6 Y2 2.4324(18) 1_555 11_555
O6 O5 2.680(3) 1_555 11_554
O6 O2 2.780(2) 1_555 11_554
O6 O2 2.780(2) 1_555 16_554
O6 Ba2 2.9181(12) 1_555 10_555
O6 Ba2 2.9181(12) 1_555 11_555
O6 O3 3.1860(18) 1_555 6_555
O6 O3 3.1860(18) 1_555 1_555
Ba1 Ba1 0.383(5) 1_555 12_555
Ba1 Ba1 2.296(5) 1_555 2_556
Ba1 O1 2.5874(13) 1_555 13_455
Ba1 O1 2.5874(13) 1_555 12_555
Ba1 Ba1 2.678654(3) 1_555 11_555
Ba1 Ba1 2.678654(3) 1_555 11_554
Ba1 O1 2.7148(15) 1_555 1_555
Ba1 O1 2.7148(15) 1_555 8_565
Ba1 O1 2.9654(17) 1_555 11_555
Ba1 O1 2.9654(17) 1_555 14_455
Ba1 Ba1 3.061(5) 1_555 2_555
Ba1 O1 3.1889(19) 1_555 7_565
Ba1 O1 3.1889(19) 1_555 2_555
Ba2 O2 2.7445(11) 1_555 5_555
Ba2 O2 2.7445(11) 1_555 6_555
Ba2 O4 2.8351(12) 1_555 16_554
Ba2 O4 2.8351(12) 1_555 10_545
Ba2 O5 2.8935(12) 1_555 1_555
Ba2 O5 2.8935(12) 1_555 5_555
Ba2 O6 2.9181(12) 1_555 11_554
Ba2 O6 2.9181(12) 1_555 10_545
Ba2 O7 3.0647(5) 1_555 1_555
Si2 O1 1.6296(14) 1_555 5_555
Si2 O1 1.6296(14) 1_555 6_555
Si2 O4 1.6331(14) 1_555 10_545
Si2 O4 1.6331(14) 1_555 16_554
Si2 Y1 3.1243(6) 1_555 6_555
Si2 Y1 3.1243(6) 1_555 5_555
Y3 Y3 0.774(4) 1_555 2_556
Y3 O5 2.0054(19) 1_555 1_555
Y3 O5 2.0054(19) 1_555 3_555
Y3 O5 2.284(2) 1_555 2_556
Y3 O5 2.284(2) 1_555 5_556
Y3 O7 2.2918(19) 1_555 1_555
Y3 O7 3.0655(19) 1_555 1_556
O7 Y3 2.2918(19) 1_555 1_555
O7 Y3 2.2918(19) 1_555 2_555
O7 O5 2.7404(18) 1_555 2_555
O7 O5 2.7404(18) 1_555 5_555
O7 O5 2.7404(18) 1_555 3_555
O7 O5 2.7404(18) 1_555 1_555
O7 Ba2 3.0647(5) 1_555 4_555
O7 Ba2 3.0647(5) 1_555 1_555
O7 Ba2 3.0647(5) 1_555 3_555
O7 Ba2 3.0647(5) 1_555 2_555
O7 Y3 3.0655(19) 1_555 2_556
O7 Y3 3.0655(19) 1_555 1_554
loop_
_geom_angle_atom_site_label_1
_geom_angle_atom_site_label_2
_geom_angle_atom_site_label_3
_geom_angle
_geom_angle_site_symmetry_1
_geom_angle_site_symmetry_2
_geom_angle_site_symmetry_3
Y1 O1 Si2 136.08(7) 11_554 1_555 4_555
Y1 O1 Y1 93.63(4) 1_555 1_555 11_554
Y1 O1 Si2 96.74(6) 1_555 1_555 4_555
O4 O1 Y1 59.83(4) 13_455 1_555 1_555
O4 O1 Y1 140.17(6) 13_455 1_555 11_554
O4 O1 Si2 38.48(4) 13_455 1_555 4_555
Ba1 O1 O4 99.42(5) 12_555 1_555 13_455
Ba1 O1 Y1 112.05(7) 12_555 1_555 1_555
Ba1 O1 Y1 118.89(5) 12_555 1_555 11_554
Ba1 O1 Si2 96.21(7) 12_555 1_555 4_555
O4 O1 Ba1 122.24(6) 11_554 1_555 12_555
O4 O1 O4 61.86(5) 11_554 1_555 13_455
O4 O1 Y1 103.60(5) 11_554 1_555 1_555
O4 O1 Y1 101.85(5) 11_554 1_555 11_554
O4 O1 Si2 34.24(4) 11_554 1_555 4_555
Ba1 O1 O4 126.94(5) 1_555 1_555 11_554
Ba1 O1 Ba1 7.81(10) 1_555 1_555 12_555
Ba1 O1 O4 96.24(5) 1_555 1_555 13_455
Ba1 O1 Y1 104.27(6) 1_555 1_555 1_555
Ba1 O1 Y1 120.26(5) 1_555 1_555 11_554
Ba1 O1 Si2 98.20(6) 1_555 1_555 4_555
O1 O1 Ba1 71.21(4) 2_555 1_555 1_555
O1 O1 O4 55.80(4) 2_555 1_555 11_554
O1 O1 Ba1 67.23(4) 2_555 1_555 12_555
O1 O1 O4 60.84(4) 2_555 1_555 13_455
O1 O1 Y1 119.44(5) 2_555 1_555 1_555
O1 O1 Y1 142.37(7) 2_555 1_555 11_554
O1 O1 Si2 32.06(6) 2_555 1_555 4_555
O1 O1 O1 87.83(5) 11_554 1_555 2_555
O1 O1 Ba1 106.11(5) 11_554 1_555 1_555
O1 O1 O4 71.75(4) 11_554 1_555 11_554
O1 O1 Ba1 98.94(6) 11_554 1_555 12_555
O1 O1 O4 133.03(6) 11_554 1_555 13_455
O1 O1 Y1 144.47(3) 11_554 1_555 1_555
O1 O1 Y1 54.92(4) 11_554 1_555 11_554
O1 O1 Si2 96.75(5) 11_554 1_555 4_555
O1 O1 O1 133.06(8) 11_555 1_555 11_554
O1 O1 O1 124.70(5) 11_555 1_555 2_555
O1 O1 Ba1 63.38(5) 11_555 1_555 1_555
O1 O1 O4 152.98(6) 11_555 1_555 11_554
O1 O1 Ba1 70.46(6) 11_555 1_555 12_555
O1 O1 O4 93.86(5) 11_555 1_555 13_455
O1 O1 Y1 50.66(2) 11_555 1_555 1_555
O1 O1 Y1 89.38(5) 11_555 1_555 11_554
O1 O1 Si2 129.20(6) 11_555 1_555 4_555
Ba1 O1 O1 114.73(5) 11_554 1_555 11_555
Ba1 O1 O1 54.93(4) 11_554 1_555 11_554
Ba1 O1 O1 53.57(3) 11_554 1_555 2_555
Ba1 O1 Ba1 56.06(2) 11_554 1_555 1_555
Ba1 O1 O4 87.55(5) 11_554 1_555 11_554
Ba1 O1 Ba1 48.25(10) 11_554 1_555 12_555
Ba1 O1 O4 113.73(4) 11_554 1_555 13_455
Ba1 O1 Y1 159.79(6) 11_554 1_555 1_555
Ba1 O1 Y1 100.58(4) 11_554 1_555 11_554
Ba1 O1 Si2 82.95(6) 11_554 1_555 4_555
O3 O1 Ba1 147.20(5) 1_555 1_555 11_554
O3 O1 O1 69.44(3) 1_555 1_555 11_555
O3 O1 O1 97.26(4) 1_555 1_555 11_554
O3 O1 O1 152.95(3) 1_555 1_555 2_555
O3 O1 Ba1 131.40(6) 1_555 1_555 1_555
O3 O1 O4 100.55(5) 1_555 1_555 11_554
O3 O1 Ba1 137.08(6) 1_555 1_555 12_555
O3 O1 O4 97.89(5) 1_555 1_555 13_455
O3 O1 Y1 48.00(3) 1_555 1_555 1_555
O3 O1 Y1 46.73(3) 1_555 1_555 11_554
O3 O1 Si2 120.94(7) 1_555 1_555 4_555
Ba1 O1 O3 144.38(5) 2_555 1_555 1_555
Ba1 O1 Ba1 5.79(8) 2_555 1_555 11_554
Ba1 O1 O1 119.94(5) 2_555 1_555 11_555
Ba1 O1 O1 49.88(4) 2_555 1_555 11_554
Ba1 O1 O1 53.70(3) 2_555 1_555 2_555
Ba1 O1 Ba1 61.86(9) 2_555 1_555 1_555
Ba1 O1 O4 83.19(5) 2_555 1_555 11_554
Ba1 O1 Ba1 54.05(3) 2_555 1_555 12_555
Ba1 O1 O4 114.48(4) 2_555 1_555 13_455
Ba1 O1 Y1 165.33(6) 2_555 1_555 1_555
Ba1 O1 Y1 97.69(4) 2_555 1_555 11_554
Ba1 O1 Si2 81.50(6) 2_555 1_555 4_555
O2 Y1 O3 92.39(4) 1_555 1_555 11_555
O3 Y1 O2 76.78(4) 1_555 1_555 1_555
O3 Y1 O3 74.65(3) 1_555 1_555 11_555
O4 Y1 O3 162.79(5) 11_555 1_555 1_555
O4 Y1 O2 98.20(4) 11_555 1_555 1_555
O4 Y1 O3 89.28(4) 11_555 1_555 11_555
O1 Y1 O4 90.23(4) 11_555 1_555 11_555
O1 Y1 O3 93.76(4) 11_555 1_555 1_555
O1 Y1 O2 170.29(5) 11_555 1_555 1_555
O1 Y1 O3 82.85(4) 11_555 1_555 11_555
O1 Y1 O1 74.41(3) 1_555 1_555 11_555
O1 Y1 O4 118.79(4) 1_555 1_555 11_555
O1 Y1 O3 78.38(4) 1_555 1_555 1_555
O1 Y1 O2 105.31(4) 1_555 1_555 1_555
O1 Y1 O3 143.24(4) 1_555 1_555 11_555
O4 Y1 O1 61.57(4) 13_455 1_555 1_555
O4 Y1 O1 111.15(4) 13_455 1_555 11_555
O4 Y1 O4 70.90(4) 13_455 1_555 11_555
O4 Y1 O3 122.61(4) 13_455 1_555 1_555
O4 Y1 O2 76.41(4) 13_455 1_555 1_555
O4 Y1 O3 155.19(4) 13_455 1_555 11_555
Si2 Y1 O4 31.36(3) 4_555 1_555 13_455
Si2 Y1 O1 31.20(4) 4_555 1_555 1_555
Si2 Y1 O1 97.61(4) 4_555 1_555 11_555
Si2 Y1 O4 98.75(3) 4_555 1_555 11_555
Si2 Y1 O3 97.31(3) 4_555 1_555 1_555
Si2 Y1 O2 85.92(4) 4_555 1_555 1_555
Si2 Y1 O3 171.95(4) 4_555 1_555 11_555
Y1 O2 Si1 129.35(9) 1_555 1_555 1_555
Y2 O2 Y1 103.67(4) 1_555 1_555 1_555
Y2 O2 Si1 98.61(7) 1_555 1_555 1_555
O2 O2 Y2 59.32(3) 6_555 1_555 1_555
O2 O2 Y1 135.16(3) 6_555 1_555 1_555
O2 O2 Si1 39.29(6) 6_555 1_555 1_555
O5 O2 O2 60.50(3) 1_555 1_555 6_555
O5 O2 Y2 108.40(5) 1_555 1_555 1_555
O5 O2 Y1 146.86(6) 1_555 1_555 1_555
O5 O2 Si1 37.56(7) 1_555 1_555 1_555
Ba2 O2 O5 65.89(4) 4_555 1_555 1_555
Ba2 O2 O2 109.18(2) 4_555 1_555 6_555
Ba2 O2 Y2 102.28(4) 4_555 1_555 1_555
Ba2 O2 Y1 115.16(4) 4_555 1_555 1_555
Ba2 O2 Si1 103.36(8) 4_555 1_555 1_555
O6 O2 Ba2 120.49(5) 11_555 1_555 4_555
O6 O2 O5 59.97(6) 11_555 1_555 1_555
O6 O2 O2 62.92(3) 11_555 1_555 6_555
O6 O2 Y2 116.21(5) 11_555 1_555 1_555
O6 O2 Y1 98.36(5) 11_555 1_555 1_555
O6 O2 Si1 31.48(7) 11_555 1_555 1_555
O3 O2 O6 111.11(5) 1_555 1_555 11_555
O3 O2 Ba2 128.39(5) 1_555 1_555 4_555
O3 O2 O5 154.87(5) 1_555 1_555 1_555
O3 O2 O2 94.38(3) 1_555 1_555 6_555
O3 O2 Y2 51.93(3) 1_555 1_555 1_555
O3 O2 Y1 52.50(3) 1_555 1_555 1_555
O3 O2 Si1 122.34(8) 1_555 1_555 1_555
O4 O2 O3 94.14(4) 13_455 1_555 1_555
O4 O2 O6 120.24(5) 13_455 1_555 11_555
O4 O2 Ba2 59.66(3) 13_455 1_555 4_555
O4 O2 O5 110.70(5) 13_455 1_555 1_555
O4 O2 O2 168.78(3) 13_455 1_555 6_555
O4 O2 Y2 121.80(5) 13_455 1_555 1_555
O4 O2 Y1 56.05(3) 13_455 1_555 1_555
O4 O2 Si1 137.87(8) 13_455 1_555 1_555
Y2 O3 Y1 135.62(5) 11_555 1_555 11_554
Y1 O3 Y2 106.27(5) 1_555 1_555 11_555
Y1 O3 Y1 102.75(5) 1_555 1_555 11_554
Y2 O3 Y1 106.64(4) 1_555 1_555 1_555
Y2 O3 Y2 97.41(4) 1_555 1_555 11_555
Y2 O3 Y1 105.60(5) 1_555 1_555 11_554
O3 O3 Y2 112.98(5) 11_555 1_555 1_555
O3 O3 Y1 51.42(4) 11_555 1_555 1_555
O3 O3 Y2 54.94(3) 11_555 1_555 11_555
O3 O3 Y1 138.12(4) 11_555 1_555 11_554
O3 O3 O3 157.17(8) 11_554 1_555 11_555
O3 O3 Y2 51.76(4) 11_554 1_555 1_555
O3 O3 Y1 112.31(5) 11_554 1_555 1_555
O3 O3 Y2 135.82(3) 11_554 1_555 11_555
O3 O3 Y1 53.93(3) 11_554 1_555 11_554
O2 O3 O3 86.44(5) 1_555 1_555 11_554
O2 O3 O3 70.80(5) 1_555 1_555 11_555
O2 O3 Y2 56.72(3) 1_555 1_555 1_555
O2 O3 Y1 50.72(3) 1_555 1_555 1_555
O2 O3 Y2 102.47(5) 1_555 1_555 11_555
O2 O3 Y1 121.90(5) 1_555 1_555 11_554
O3 O3 O2 85.62(3) 6_555 1_555 1_555
O3 O3 O3 90.000 6_555 1_555 11_554
O3 O3 O3 90.000 6_555 1_555 11_555
O3 O3 Y2 50.68(3) 6_555 1_555 1_555
O3 O3 Y1 126.74(3) 6_555 1_555 1_555
O3 O3 Y2 48.67(3) 6_555 1_555 11_555
O3 O3 Y1 128.21(3) 6_555 1_555 11_554
O1 O3 O3 157.42(3) 1_555 1_555 6_555
O1 O3 O2 80.05(4) 1_555 1_555 1_555
O1 O3 O3 71.88(3) 1_555 1_555 11_554
O1 O3 O3 101.50(4) 1_555 1_555 11_555
O1 O3 Y2 106.74(4) 1_555 1_555 1_555
O1 O3 Y1 53.62(3) 1_555 1_555 1_555
O1 O3 Y2 152.00(5) 1_555 1_555 11_555
O1 O3 Y1 50.42(3) 1_555 1_555 11_554
O4 O3 O1 64.22(4) 1_555 1_555 1_555
O4 O3 O3 134.41(3) 1_555 1_555 6_555
O4 O3 O2 138.83(5) 1_555 1_555 1_555
O4 O3 O3 100.29(4) 1_555 1_555 11_554
O4 O3 O3 95.95(4) 1_555 1_555 11_555
O4 O3 Y2 151.05(5) 1_555 1_555 1_555
O4 O3 Y1 90.09(4) 1_555 1_555 1_555
O4 O3 Y2 100.36(4) 1_555 1_555 11_555
O4 O3 Y1 46.56(3) 1_555 1_555 11_554
O6 O3 O4 72.09(3) 1_555 1_555 1_555
O6 O3 O1 133.43(4) 1_555 1_555 1_555
O6 O3 O3 62.33(2) 1_555 1_555 6_555
O6 O3 O2 146.51(5) 1_555 1_555 1_555
O6 O3 O3 102.05(5) 1_555 1_555 11_554
O6 O3 O3 98.14(5) 1_555 1_555 11_555
O6 O3 Y2 103.55(4) 1_555 1_555 1_555
O6 O3 Y1 143.71(6) 1_555 1_555 1_555
O6 O3 Y2 49.59(4) 1_555 1_555 11_555
O6 O3 Y1 87.84(4) 1_555 1_555 11_554
Y1 O4 Si2 127.47(7) 11_554 1_555 10_555
Y1 O4 Y1 106.06(4) 12_555 1_555 11_554
Y1 O4 Si2 95.45(5) 12_555 1_555 10_555
O1 O4 Y1 58.61(4) 12_555 1_555 12_555
O1 O4 Y1 123.92(5) 12_555 1_555 11_554
O1 O4 Si2 38.38(4) 12_555 1_555 10_555
O1 O4 O1 63.36(5) 11_555 1_555 12_555
O1 O4 Y1 120.71(5) 11_555 1_555 12_555
O1 O4 Y1 95.82(5) 11_555 1_555 11_554
O1 O4 Si2 34.16(4) 11_555 1_555 10_555
O4 O4 O1 56.47(4) 7_566 1_555 11_555
O4 O4 O1 61.66(4) 7_566 1_555 12_555
O4 O4 Y1 102.59(6) 7_566 1_555 12_555
O4 O4 Y1 147.91(7) 7_566 1_555 11_554
O4 O4 Si2 34.13(6) 7_566 1_555 10_555
O4 O4 O4 153.35(8) 7_565 1_555 7_566
O4 O4 O1 136.22(4) 7_565 1_555 11_555
O4 O4 O1 100.55(5) 7_565 1_555 12_555
O4 O4 Y1 51.15(4) 7_565 1_555 12_555
O4 O4 Y1 57.95(4) 7_565 1_555 11_554
O4 O4 Si2 137.72(6) 7_565 1_555 10_555
Ba2 O4 O4 115.22(3) 10_555 1_555 7_565
Ba2 O4 O4 61.52(2) 10_555 1_555 7_566
Ba2 O4 O1 108.47(4) 10_555 1_555 11_555
Ba2 O4 O1 112.72(5) 10_555 1_555 12_555
Ba2 O4 Y1 103.76(4) 10_555 1_555 12_555
Ba2 O4 Y1 123.35(5) 10_555 1_555 11_554
Ba2 O4 Si2 95.65(7) 10_555 1_555 10_555
O2 O4 Ba2 56.66(3) 12_555 1_555 10_555
O2 O4 O4 73.37(4) 12_555 1_555 7_565
O2 O4 O4 85.01(5) 12_555 1_555 7_566
O2 O4 O1 138.30(5) 12_555 1_555 11_555
O2 O4 O1 85.71(4) 12_555 1_555 12_555
O2 O4 Y1 47.54(3) 12_555 1_555 12_555
O2 O4 Y1 125.39(5) 12_555 1_555 11_554
O2 O4 Si2 104.61(6) 12_555 1_555 10_555
O3 O4 O2 144.09(5) 1_555 1_555 12_555
O3 O4 Ba2 97.92(4) 1_555 1_555 10_555
O3 O4 O4 100.89(5) 1_555 1_555 7_565
O3 O4 O4 105.76(6) 1_555 1_555 7_566
O3 O4 O1 69.74(4) 1_555 1_555 11_555
O3 O4 O1 129.77(5) 1_555 1_555 12_555
O3 O4 Y1 150.12(5) 1_555 1_555 12_555
O3 O4 Y1 44.16(3) 1_555 1_555 11_554
O3 O4 Si2 102.68(5) 1_555 1_555 10_555
Y3 O5 Si1 150.95(14) 1_555 1_555 1_555
Y3 O5 Y3 19.42(10) 2_556 1_555 1_555
Y3 O5 Si1 131.53(13) 2_556 1_555 1_555
O2 O5 Y3 143.09(6) 1_555 1_555 2_556
O2 O5 Y3 150.27(3) 1_555 1_555 1_555
O2 O5 Si1 38.06(6) 1_555 1_555 1_555
O2 O5 O2 59.01(6) 6_555 1_555 1_555
O2 O5 Y3 143.09(6) 6_555 1_555 2_556
O2 O5 Y3 150.27(3) 6_555 1_555 1_555
O2 O5 Si1 38.06(6) 6_555 1_555 1_555
O6 O5 O2 63.92(6) 11_555 1_555 6_555
O6 O5 O2 63.92(6) 11_555 1_555 1_555
O6 O5 Y3 97.09(8) 11_555 1_555 2_556
O6 O5 Y3 116.51(10) 11_555 1_555 1_555
O6 O5 Si1 34.45(8) 11_555 1_555 1_555
O7 O5 O6 171.67(8) 1_555 1_555 11_555
O7 O5 O2 122.95(6) 1_555 1_555 6_555
O7 O5 O2 122.95(6) 1_555 1_555 1_555
O7 O5 Y3 74.58(7) 1_555 1_555 2_556
O7 O5 Y3 55.16(7) 1_555 1_555 1_555
O7 O5 Si1 153.89(12) 1_555 1_555 1_555
Ba2 O5 O7 65.85(4) 4_555 1_555 1_555
Ba2 O5 O6 118.71(5) 4_555 1_555 11_555
Ba2 O5 O2 103.73(6) 4_555 1_555 6_555
Ba2 O5 O2 59.97(4) 4_555 1_555 1_555
Ba2 O5 Y3 113.18(5) 4_555 1_555 2_556
Ba2 O5 Y3 101.19(6) 4_555 1_555 1_555
Ba2 O5 Si1 97.93(7) 4_555 1_555 1_555
Ba2 O5 Ba2 97.00(5) 1_555 1_555 4_555
Ba2 O5 O7 65.85(4) 1_555 1_555 1_555
Ba2 O5 O6 118.71(5) 1_555 1_555 11_555
Ba2 O5 O2 59.97(4) 1_555 1_555 6_555
Ba2 O5 O2 103.73(6) 1_555 1_555 1_555
Ba2 O5 Y3 113.18(5) 1_555 1_555 2_556
Ba2 O5 Y3 101.19(6) 1_555 1_555 1_555
Ba2 O5 Si1 97.93(7) 1_555 1_555 1_555
O5 O5 Ba2 145.62(6) 2_556 1_555 1_555
O5 O5 Ba2 84.20(5) 2_556 1_555 4_555
O5 O5 O7 83.88(5) 2_556 1_555 1_555
O5 O5 O6 89.58(8) 2_556 1_555 11_555
O5 O5 O2 153.07(9) 2_556 1_555 6_555
O5 O5 O2 106.41(3) 2_556 1_555 1_555
O5 O5 Y3 38.84(2) 2_556 1_555 2_556
O5 O5 Y3 45.57(3) 2_556 1_555 1_555
O5 O5 Si1 116.01(9) 2_556 1_555 1_555
O5 O5 O5 76.40(5) 5_556 1_555 2_556
O5 O5 Ba2 84.20(5) 5_556 1_555 1_555
O5 O5 Ba2 145.62(6) 5_556 1_555 4_555
O5 O5 O7 83.88(5) 5_556 1_555 1_555
O5 O5 O6 89.58(8) 5_556 1_555 11_555
O5 O5 O2 106.41(3) 5_556 1_555 6_555
O5 O5 O2 153.07(9) 5_556 1_555 1_555
O5 O5 Y3 38.84(2) 5_556 1_555 2_556
O5 O5 Y3 45.57(3) 5_556 1_555 1_555
O5 O5 Si1 116.01(9) 5_556 1_555 1_555
O6 Si1 O5 111.36(13) 11_555 1_555 1_555
O2 Si1 O6 116.88(9) 1_555 1_555 11_555
O2 Si1 O5 104.38(9) 1_555 1_555 1_555
O2 Si1 O2 101.41(12) 6_555 1_555 1_555
O2 Si1 O6 116.88(9) 6_555 1_555 11_555
O2 Si1 O5 104.38(9) 6_555 1_555 1_555
Y2 Si1 O2 50.71(6) 1_555 1_555 6_555
Y2 Si1 O2 50.71(6) 1_555 1_555 1_555
Y2 Si1 O6 134.92(10) 1_555 1_555 11_555
Y2 Si1 O5 113.72(11) 1_555 1_555 1_555
O3 Y2 O3 82.65(6) 16_554 1_555 11_554
O3 Y2 O3 123.33(3) 1_555 1_555 16_554
O3 Y2 O3 73.30(3) 1_555 1_555 11_554
O3 Y2 O3 78.64(5) 6_555 1_555 1_555
O3 Y2 O3 73.30(3) 6_555 1_555 16_554
O3 Y2 O3 123.33(3) 6_555 1_555 11_554
O6 Y2 O3 140.08(3) 11_554 1_555 6_555
O6 Y2 O3 140.08(3) 11_554 1_555 1_555
O6 Y2 O3 85.86(5) 11_554 1_555 16_554
O6 Y2 O3 85.86(5) 11_554 1_555 11_554
O2 Y2 O6 83.29(5) 6_555 1_555 11_554
O2 Y2 O3 71.34(4) 6_555 1_555 6_555
O2 Y2 O3 109.06(5) 6_555 1_555 1_555
O2 Y2 O3 106.95(4) 6_555 1_555 16_554
O2 Y2 O3 164.88(4) 6_555 1_555 11_554
O2 Y2 O2 61.35(5) 1_555 1_555 6_555
O2 Y2 O6 83.29(5) 1_555 1_555 11_554
O2 Y2 O3 109.06(5) 1_555 1_555 6_555
O2 Y2 O3 71.34(4) 1_555 1_555 1_555
O2 Y2 O3 164.88(4) 1_555 1_555 16_554
O2 Y2 O3 106.95(4) 1_555 1_555 11_554
Si1 Y2 O2 30.68(3) 1_555 1_555 1_555
Si1 Y2 O2 30.68(3) 1_555 1_555 6_555
Si1 Y2 O6 82.50(6) 1_555 1_555 11_554
Si1 Y2 O3 89.99(4) 1_555 1_555 6_555
Si1 Y2 O3 89.99(4) 1_555 1_555 1_555
Si1 Y2 O3 137.03(3) 1_555 1_555 16_554
Si1 Y2 O3 137.03(3) 1_555 1_555 11_554
Y2 O6 Si1 127.58(11) 11_555 1_555 11_554
O5 O6 Y2 161.77(9) 11_554 1_555 11_555
O5 O6 Si1 34.19(8) 11_554 1_555 11_554
O2 O6 O5 56.11(5) 11_554 1_555 11_554
O2 O6 Y2 108.21(6) 11_554 1_555 11_555
O2 O6 Si1 31.64(5) 11_554 1_555 11_554
O2 O6 O2 54.15(6) 16_554 1_555 11_554
O2 O6 O5 56.11(5) 16_554 1_555 11_554
O2 O6 Y2 108.21(6) 16_554 1_555 11_555
O2 O6 Si1 31.64(5) 16_554 1_555 11_554
Ba2 O6 O2 146.59(6) 10_555 1_555 16_554
Ba2 O6 O2 99.13(3) 10_555 1_555 11_554
Ba2 O6 O5 93.47(5) 10_555 1_555 11_554
Ba2 O6 Y2 98.69(5) 10_555 1_555 11_555
Ba2 O6 Si1 115.14(6) 10_555 1_555 11_554
Ba2 O6 Ba2 95.91(5) 11_555 1_555 10_555
Ba2 O6 O2 99.13(3) 11_555 1_555 16_554
Ba2 O6 O2 146.59(6) 11_555 1_555 11_554
Ba2 O6 O5 93.47(5) 11_555 1_555 11_554
Ba2 O6 Y2 98.69(5) 11_555 1_555 11_555
Ba2 O6 Si1 115.14(6) 11_555 1_555 11_554
O3 O6 Ba2 96.07(3) 6_555 1_555 11_555
O3 O6 Ba2 142.71(6) 6_555 1_555 10_555
O3 O6 O2 64.72(4) 6_555 1_555 16_554
O3 O6 O2 89.76(5) 6_555 1_555 11_554
O3 O6 O5 120.83(7) 6_555 1_555 11_554
O3 O6 Y2 44.55(3) 6_555 1_555 11_555
O3 O6 Si1 91.03(8) 6_555 1_555 11_554
O3 O6 O3 55.35(4) 1_555 1_555 6_555
O3 O6 Ba2 142.71(6) 1_555 1_555 11_555
O3 O6 Ba2 96.07(3) 1_555 1_555 10_555
O3 O6 O2 89.76(5) 1_555 1_555 16_554
O3 O6 O2 64.72(4) 1_555 1_555 11_554
O3 O6 O5 120.83(7) 1_555 1_555 11_554
O3 O6 Y2 44.55(3) 1_555 1_555 11_555
O3 O6 Si1 91.03(8) 1_555 1_555 11_554
Ba1 Ba1 Ba1 180.000 2_556 1_555 12_555
O1 Ba1 Ba1 74.51(6) 13_455 1_555 2_556
O1 Ba1 Ba1 105.49(6) 13_455 1_555 12_555
O1 Ba1 O1 149.03(12) 12_555 1_555 13_455
O1 Ba1 Ba1 74.51(6) 12_555 1_555 2_556
O1 Ba1 Ba1 105.49(6) 12_555 1_555 12_555
Ba1 Ba1 O1 74.51(6) 11_555 1_555 12_555
Ba1 Ba1 O1 74.51(6) 11_555 1_555 13_455
Ba1 Ba1 Ba1 0.000 11_555 1_555 2_556
Ba1 Ba1 Ba1 180.000 11_555 1_555 12_555
Ba1 Ba1 Ba1 180.000 11_554 1_555 11_555
Ba1 Ba1 O1 105.49(6) 11_554 1_555 12_555
Ba1 Ba1 O1 105.49(6) 11_554 1_555 13_455
Ba1 Ba1 Ba1 180.00000000(2) 11_554 1_555 2_556
Ba1 Ba1 Ba1 0.000 11_554 1_555 12_555
O1 Ba1 Ba1 66.70(5) 1_555 1_555 11_554
O1 Ba1 Ba1 113.30(5) 1_555 1_555 11_555
O1 Ba1 O1 96.061(19) 1_555 1_555 12_555
O1 Ba1 O1 96.061(19) 1_555 1_555 13_455
O1 Ba1 Ba1 113.30(5) 1_555 1_555 2_556
O1 Ba1 Ba1 66.70(5) 1_555 1_555 12_555
O1 Ba1 O1 133.41(11) 8_565 1_555 1_555
O1 Ba1 Ba1 66.70(5) 8_565 1_555 11_554
O1 Ba1 Ba1 113.30(5) 8_565 1_555 11_555
O1 Ba1 O1 96.061(19) 8_565 1_555 12_555
O1 Ba1 O1 96.061(19) 8_565 1_555 13_455
O1 Ba1 Ba1 113.30(5) 8_565 1_555 2_556
O1 Ba1 Ba1 66.70(5) 8_565 1_555 12_555
O1 Ba1 O1 154.47(5) 11_555 1_555 8_565
O1 Ba1 O1 61.69(3) 11_555 1_555 1_555
O1 Ba1 Ba1 122.77(5) 11_555 1_555 11_554
O1 Ba1 Ba1 57.23(5) 11_555 1_555 11_555
O1 Ba1 O1 59.20(5) 11_555 1_555 12_555
O1 Ba1 O1 102.89(7) 11_555 1_555 13_455
O1 Ba1 Ba1 57.23(5) 11_555 1_555 2_556
O1 Ba1 Ba1 122.77(5) 11_555 1_555 12_555
O1 Ba1 O1 114.46(9) 14_455 1_555 11_555
O1 Ba1 O1 61.69(3) 14_455 1_555 8_565
O1 Ba1 O1 154.47(5) 14_455 1_555 1_555
O1 Ba1 Ba1 122.77(5) 14_455 1_555 11_554
O1 Ba1 Ba1 57.23(5) 14_455 1_555 11_555
O1 Ba1 O1 102.89(7) 14_455 1_555 12_555
O1 Ba1 O1 59.20(5) 14_455 1_555 13_455
O1 Ba1 Ba1 57.23(5) 14_455 1_555 2_556
O1 Ba1 Ba1 122.77(5) 14_455 1_555 12_555
Ba1 Ba1 O1 122.77(5) 2_555 1_555 14_455
Ba1 Ba1 O1 122.77(5) 2_555 1_555 11_555
Ba1 Ba1 O1 66.70(5) 2_555 1_555 8_565
Ba1 Ba1 O1 66.70(5) 2_555 1_555 1_555
Ba1 Ba1 Ba1 0.000 2_555 1_555 11_554
Ba1 Ba1 Ba1 180.000 2_555 1_555 11_555
Ba1 Ba1 O1 105.49(6) 2_555 1_555 12_555
Ba1 Ba1 O1 105.49(6) 2_555 1_555 13_455
Ba1 Ba1 Ba1 180.000 2_555 1_555 2_556
Ba1 Ba1 Ba1 0.000 2_555 1_555 12_555
O1 Ba1 Ba1 51.44(4) 7_565 1_555 2_555
O1 Ba1 O1 109.72(2) 7_565 1_555 14_455
O1 Ba1 O1 109.72(2) 7_565 1_555 11_555
O1 Ba1 O1 55.09(5) 7_565 1_555 8_565
O1 Ba1 O1 94.55(7) 7_565 1_555 1_555
O1 Ba1 Ba1 51.44(4) 7_565 1_555 11_554
O1 Ba1 Ba1 128.56(4) 7_565 1_555 11_555
O1 Ba1 O1 59.66(3) 7_565 1_555 12_555
O1 Ba1 O1 146.93(8) 7_565 1_555 13_455
O1 Ba1 Ba1 128.56(4) 7_565 1_555 2_556
O1 Ba1 Ba1 51.44(4) 7_565 1_555 12_555
O1 Ba1 O1 102.88(8) 2_555 1_555 7_565
O1 Ba1 Ba1 51.44(4) 2_555 1_555 2_555
O1 Ba1 O1 109.72(2) 2_555 1_555 14_455
O1 Ba1 O1 109.72(2) 2_555 1_555 11_555
O1 Ba1 O1 94.55(7) 2_555 1_555 8_565
O1 Ba1 O1 55.09(5) 2_555 1_555 1_555
O1 Ba1 Ba1 51.44(4) 2_555 1_555 11_554
O1 Ba1 Ba1 128.56(4) 2_555 1_555 11_555
O1 Ba1 O1 146.93(8) 2_555 1_555 12_555
O1 Ba1 O1 59.66(3) 2_555 1_555 13_455
O1 Ba1 Ba1 128.56(4) 2_555 1_555 2_556
O1 Ba1 Ba1 51.44(4) 2_555 1_555 12_555
O2 Ba2 O2 146.54(5) 6_555 1_555 5_555
O4 Ba2 O2 86.41(3) 16_554 1_555 6_555
O4 Ba2 O2 63.68(3) 16_554 1_555 5_555
O4 Ba2 O4 56.96(5) 10_545 1_555 16_554
O4 Ba2 O2 63.68(3) 10_545 1_555 6_555
O4 Ba2 O2 86.41(3) 10_545 1_555 5_555
O5 Ba2 O4 104.87(4) 1_555 1_555 10_545
O5 Ba2 O4 139.46(4) 1_555 1_555 16_554
O5 Ba2 O2 54.14(4) 1_555 1_555 6_555
O5 Ba2 O2 156.74(5) 1_555 1_555 5_555
O5 Ba2 O5 109.35(7) 5_555 1_555 1_555
O5 Ba2 O4 139.46(4) 5_555 1_555 10_545
O5 Ba2 O4 104.87(4) 5_555 1_555 16_554
O5 Ba2 O2 156.74(5) 5_555 1_555 6_555
O5 Ba2 O2 54.14(4) 5_555 1_555 5_555
O6 Ba2 O5 91.01(5) 11_554 1_555 5_555
O6 Ba2 O5 77.13(4) 11_554 1_555 1_555
O6 Ba2 O4 117.67(4) 11_554 1_555 10_545
O6 Ba2 O4 81.23(3) 11_554 1_555 16_554
O6 Ba2 O2 70.34(4) 11_554 1_555 6_555
O6 Ba2 O2 116.02(4) 11_554 1_555 5_555
O6 Ba2 O6 159.56(6) 10_545 1_555 11_554
O6 Ba2 O5 77.13(4) 10_545 1_555 5_555
O6 Ba2 O5 91.01(5) 10_545 1_555 1_555
O6 Ba2 O4 81.23(3) 10_545 1_555 10_545
O6 Ba2 O4 117.67(4) 10_545 1_555 16_554
O6 Ba2 O2 116.02(4) 10_545 1_555 6_555
O6 Ba2 O2 70.34(4) 10_545 1_555 5_555
O7 Ba2 O6 79.78(3) 1_555 1_555 10_545
O7 Ba2 O6 79.78(3) 1_555 1_555 11_554
O7 Ba2 O5 54.67(3) 1_555 1_555 5_555
O7 Ba2 O5 54.67(3) 1_555 1_555 1_555
O7 Ba2 O4 151.52(2) 1_555 1_555 10_545
O7 Ba2 O4 151.52(2) 1_555 1_555 16_554
O7 Ba2 O2 106.73(3) 1_555 1_555 6_555
O7 Ba2 O2 106.73(3) 1_555 1_555 5_555
O1 Si2 O1 115.88(12) 6_555 1_555 5_555
O4 Si2 O1 103.14(5) 10_545 1_555 6_555
O4 Si2 O1 111.60(5) 10_545 1_555 5_555
O4 Si2 O4 111.75(12) 16_554 1_555 10_545
O4 Si2 O1 111.60(5) 16_554 1_555 6_555
O4 Si2 O1 103.14(5) 16_554 1_555 5_555
Y1 Si2 O4 114.05(6) 6_555 1_555 16_554
Y1 Si2 O4 53.19(4) 6_555 1_555 10_545
Y1 Si2 O1 52.06(4) 6_555 1_555 6_555
Y1 Si2 O1 142.76(6) 6_555 1_555 5_555
Y1 Si2 Y1 160.34(6) 5_555 1_555 6_555
Y1 Si2 O4 53.19(4) 5_555 1_555 16_554
Y1 Si2 O4 114.05(6) 5_555 1_555 10_545
Y1 Si2 O1 142.76(6) 5_555 1_555 6_555
Y1 Si2 O1 52.06(4) 5_555 1_555 5_555
O5 Y3 Y3 101.07(7) 1_555 1_555 2_556
O5 Y3 O5 157.87(15) 3_555 1_555 1_555
O5 Y3 Y3 101.07(7) 3_555 1_555 2_556
O5 Y3 O5 95.59(4) 2_556 1_555 3_555
O5 Y3 O5 95.59(4) 2_556 1_555 1_555
O5 Y3 Y3 59.52(6) 2_556 1_555 2_556
O5 Y3 O5 119.03(12) 5_556 1_555 2_556
O5 Y3 O5 95.59(4) 5_556 1_555 3_555
O5 Y3 O5 95.59(4) 5_556 1_555 1_555
O5 Y3 Y3 59.52(6) 5_556 1_555 2_556
O7 Y3 O5 120.48(6) 1_555 1_555 5_556
O7 Y3 O5 120.48(6) 1_555 1_555 2_556
O7 Y3 O5 78.93(7) 1_555 1_555 3_555
O7 Y3 O5 78.93(7) 1_555 1_555 1_555
O7 Y3 Y3 180.00000(3) 1_555 1_555 2_556
O7 Y3 O7 180.000000000(10) 1_556 1_555 1_555
O7 Y3 O5 59.52(6) 1_556 1_555 5_556
O7 Y3 O5 59.52(6) 1_556 1_555 2_556
O7 Y3 O5 101.07(7) 1_556 1_555 3_555
O7 Y3 O5 101.07(7) 1_556 1_555 1_555
O7 Y3 Y3 0.000 1_556 1_555 2_556
Y3 O7 Y3 180.000 2_555 1_555 1_555
O5 O7 Y3 45.90(4) 2_555 1_555 2_555
O5 O7 Y3 134.10(4) 2_555 1_555 1_555
O5 O7 O5 91.81(8) 5_555 1_555 2_555
O5 O7 Y3 45.90(4) 5_555 1_555 2_555
O5 O7 Y3 134.10(4) 5_555 1_555 1_555
O5 O7 O5 118.96(4) 3_555 1_555 5_555
O5 O7 O5 118.96(4) 3_555 1_555 2_555
O5 O7 Y3 134.10(4) 3_555 1_555 2_555
O5 O7 Y3 45.90(4) 3_555 1_555 1_555
O5 O7 O5 91.81(8) 1_555 1_555 3_555
O5 O7 O5 118.96(4) 1_555 1_555 5_555
O5 O7 O5 118.96(4) 1_555 1_555 2_555
O5 O7 Y3 134.10(4) 1_555 1_555 2_555
O5 O7 Y3 45.90(4) 1_555 1_555 1_555
Ba2 O7 O5 59.48(2) 4_555 1_555 1_555
Ba2 O7 O5 120.52(2) 4_555 1_555 3_555
Ba2 O7 O5 120.52(2) 4_555 1_555 5_555
Ba2 O7 O5 59.48(2) 4_555 1_555 2_555
Ba2 O7 Y3 90.000 4_555 1_555 2_555
Ba2 O7 Y3 90.000 4_555 1_555 1_555
Ba2 O7 Ba2 90.000 1_555 1_555 4_555
Ba2 O7 O5 59.48(2) 1_555 1_555 1_555
Ba2 O7 O5 120.52(2) 1_555 1_555 3_555
Ba2 O7 O5 59.48(2) 1_555 1_555 5_555
Ba2 O7 O5 120.52(2) 1_555 1_555 2_555
Ba2 O7 Y3 90.000 1_555 1_555 2_555
Ba2 O7 Y3 90.000 1_555 1_555 1_555
Ba2 O7 Ba2 90.000 3_555 1_555 1_555
Ba2 O7 Ba2 179.999999(4) 3_555 1_555 4_555
Ba2 O7 O5 120.52(2) 3_555 1_555 1_555
Ba2 O7 O5 59.48(2) 3_555 1_555 3_555
Ba2 O7 O5 59.48(2) 3_555 1_555 5_555
Ba2 O7 O5 120.52(2) 3_555 1_555 2_555
Ba2 O7 Y3 90.000 3_555 1_555 2_555
Ba2 O7 Y3 90.000 3_555 1_555 1_555
Ba2 O7 Ba2 90.000 2_555 1_555 3_555
Ba2 O7 Ba2 180.000 2_555 1_555 1_555
Ba2 O7 Ba2 90.000 2_555 1_555 4_555
Ba2 O7 O5 120.52(2) 2_555 1_555 1_555
Ba2 O7 O5 59.48(2) 2_555 1_555 3_555
Ba2 O7 O5 120.52(2) 2_555 1_555 5_555
Ba2 O7 O5 59.48(2) 2_555 1_555 2_555
Ba2 O7 Y3 90.000 2_555 1_555 2_555
Ba2 O7 Y3 90.000 2_555 1_555 1_555
Y3 O7 Ba2 90.000 2_556 1_555 2_555
Y3 O7 Ba2 90.000 2_556 1_555 3_555
Y3 O7 Ba2 90.000 2_556 1_555 1_555
Y3 O7 Ba2 90.000 2_556 1_555 4_555
Y3 O7 O5 45.90(4) 2_556 1_555 1_555
Y3 O7 O5 45.90(4) 2_556 1_555 3_555
Y3 O7 O5 134.10(4) 2_556 1_555 5_555
Y3 O7 O5 134.10(4) 2_556 1_555 2_555
Y3 O7 Y3 180.00000(3) 2_556 1_555 2_555
Y3 O7 Y3 0.000 2_556 1_555 1_555
Y3 O7 Y3 180.000 1_554 1_555 2_556
Y3 O7 Ba2 90.000 1_554 1_555 2_555
Y3 O7 Ba2 90.000 1_554 1_555 3_555
Y3 O7 Ba2 90.000 1_554 1_555 1_555
Y3 O7 Ba2 90.000 1_554 1_555 4_555
Y3 O7 O5 134.10(4) 1_554 1_555 1_555
Y3 O7 O5 134.10(4) 1_554 1_555 3_555
Y3 O7 O5 45.90(4) 1_554 1_555 5_555
Y3 O7 O5 45.90(4) 1_554 1_555 2_555
Y3 O7 Y3 0.000 1_554 1_555 2_555
Y3 O7 Y3 180.000 1_554 1_555 1_555
####################################################################### 
# 
# This file contains crystal structure data downloaded from the 
# Cambridge Structural Database (CSD) hosted by the Cambridge 
# Crystallographic Data Centre (CCDC).
# 
# Full information about CCDC data access policies and citation 
# guidelines are available at http://www.ccdc.cam.ac.uk/access/V1 
# 
# Audit and citation data items may have been added by the CCDC. 
# Please retain this information to preserve the provenance of 
# this file and to allow appropriate attribution of the data. 
# 
#######################################################################

data_PhB_1
_database_code_depnum_ccdc_archive 'CCDC 2352743'
loop_
_audit_author_name
_audit_author_address
'Nataliia Hulai'
;University of Liverpool
United Kingdom
;
_audit_update_record             
;
2024-05-02 deposited with the CCDC.	2024-09-12 downloaded from the CCDC.
;
_pd_block_id                     PhB_1
loop_
_pd_block_diffractogram_id
MAC-1203976_004_summed_0004.xye_1
GEM93073-b_2-TOF.dat_2
GEM93073-b_3-TOF.dat_2
GEM93073-b_4-TOF.dat_2
GEM93073-b_5-TOF.dat_2
GEM93073-b_6-TOF.dat_2
_diffrn_measurement_device_type  
;I11_X-ray_beamline_at_STFC_Diamond_UK
;
_pd_phase_name                   
;PhB
;
_cell_length_a                   16.47640(4)
_cell_length_b                   9.04150(5)
_cell_length_c                   9.04114(7)
_cell_angle_alpha                90
_cell_angle_beta                 90.0122(9)
_cell_angle_gamma                90
_cell_volume                     1346.871(13)
_cell_formula_units_Z            4
_chemical_formula_weight         926.2(19)
_chemical_formula_sum            
;Ba3 O14 Si4 Y2
;

_exptl_crystal_description       powder

_cell_measurement_temperature    298
_diffrn_ambient_temperature      298
_exptl_crystal_density_diffrn    4.568(9)
_exptl_absorpt_coefficient_mu    15.46(13)
_diffrn_radiation_wavelength     0.824037000
_cell_measurement_theta_min      2.5
_cell_measurement_theta_max      45
_space_group_crystal_system      monoclinic
_space_group_name_H-M_alt        P1211
loop_
_space_group_symop_id
_space_group_symop_operation_xyz
1 'x, y, z '
2 '-x, y+1/2, -z '
loop_
_atom_site_label
_atom_site_type_symbol
_atom_site_site_symmetry_multiplicity
_atom_site_fract_x
_atom_site_fract_y
_atom_site_fract_z
_atom_site_occupancy
_atom_site_B_iso_or_equiv
Ba1 Ba 2 0.08677 0.58991 0.24102 1 3.0(3)
Ba2 Ba 2 0.5869(5) 0.8892(13) 0.2610(10) 1 1.9(2)
Ba3 Ba 2 0.8337(6) 0.7447(16) 0.1017(10) 1 2.1(3)
Ba4 Ba 2 0.3353(6) 0.7280(16) 0.3948(11) 1 2.2(2)
Y1 Y 2 0.3760(10) 0.062(2) 0.0661(16) 1 1.3(2)
Y2 Y 2 0.8788(8) 0.414(2) 0.4325(15) 1 1.2(2)
Ba5 Ba 2 0.2420(7) 0.7182(18) 0.9021(13) 0.44(4) 2.5(3)
Y5 Y 2 0.2420(7) 0.7182(18) 0.9021(13) 0.56(4) 2.5(3)
Ba6 Ba 2 0.9954(7) 0.0945(19) 0.2323(15) 0.47(4) 2.0(3)
Y6 Y 2 0.9954(7) 0.0945(19) 0.2323(15) 0.53(4) 2.0(3)
Ba7 Ba 2 0.7450(7) 0.7524(19) 0.6045(13) 0.52(4) 2.2(3)
Y7 Y 2 0.7450(7) 0.7524(19) 0.6045(13) 0.48(4) 2.2(3)
Ba8 Ba 2 0.4946(7) 0.3788(18) 0.2589(13) 0.58(4) 1.6(2)
Y8 Y 2 0.4946(7) 0.3788(18) 0.2589(13) 0.42(4) 1.6(2)
Si1a Si 2 0.449(4) 0.665(7) 0.016(6) 0.612(19) 1.0(2)
Si2a Si 2 0.674(4) 0.963(6) 0.917(7) 0.612(19) 1.0(2)
Si1b Si 2 0.443(6) 0.667(11) 0.055(10) 0.388(19) 1.0(2)
Si2b Si 2 0.676(6) 0.930(10) 0.902(12) 0.388(19) 1.0(2)
Si3a Si 2 0.934(10) 0.79(2) 0.47(2) 0.598(19) 1.0(2)
Si4a Si 2 0.192(3) 0.552(5) 0.577(6) 0.598(19) 1.0(2)
Si3b Si 2 0.938(16) 0.80(3) 0.48(3) 0.402(19) 1.0(2)
Si4b Si 2 0.167(4) 0.538(8) 0.644(7) 0.402(19) 1.0(2)
Si5a Si 2 0.200(3) 0.980(7) 0.197(7) 0.604(18) 1.0(2)
Si6a Si 2 0.939(3) 0.397(6) 0.004(5) 0.604(18) 1.0(2)
Si5b Si 2 0.176(5) 0.973(9) 0.215(10) 0.396(18) 1.0(2)
Si6b Si 2 0.924(5) 0.365(9) 0.032(10) 0.396(18) 1.0(2)
Si7a Si 2 0.686(18) 0.53(3) 0.31(4) 0.498(17) 1.0(2)
Si8a Si 2 0.441(5) 0.097(9) 0.448(10) 0.498(17) 1.0(2)
Si7b Si 2 0.688(18) 0.53(3) 0.31(4) 0.502(17) 1.0(2)
Si8b Si 2 0.441(5) 0.065(9) 0.462(9) 0.502(17) 1.0(2)
O1a O 2 0.590(3) 0.329(5) 0.930(5) 0.612(19) 2.13(11)
O2a O 2 0.512(3) 0.101(5) 0.837(5) 0.612(19) 2.13(11)
O3a O 2 0.628(3) 0.069(6) 1.020(6) 0.612(19) 2.13(11)
O4a O 2 0.496(3) 0.180(5) 0.131(6) 0.612(19) 2.13(11)
O5a O 2 0.336(3) 0.285(6) 0.074(6) 0.612(19) 2.13(11)
O6a O 2 0.767(3) 0.009(6) 0.940(6) 0.612(19) 2.13(11)
O7a O 2 0.350(3) 0.506(5) 0.248(5) 0.612(19) 2.13(11)
O1b O 2 0.550(4) 0.312(9) 0.841(8) 0.388(19) 2.13(11)
O2b O 2 0.470(5) 0.079(8) 0.921(8) 0.388(19) 2.13(11)
O3b O 2 0.631(5) 0.081(10) 0.879(9) 0.388(19) 2.13(11)
O4b O 2 0.588(4) 0.214(8) 0.118(8) 0.388(19) 2.13(11)
O5b O 2 0.334(5) 0.320(10) -0.038(9) 0.388(19) 2.13(11)
O6b O 2 0.774(6) -0.025(10) 0.883(11) 0.388(19) 2.13(11)
O7b O 2 0.352(4) 0.336(7) 0.238(7) 0.388(19) 2.13(11)
O8a O 2 0.862(3) 0.923(6) 0.521(6) 0.598(19) 2.13(11)
O9a O 2 0.905(2) 0.665(6) 0.346(5) 0.598(19) 2.13(11)
O10a O 2 1.068(3) 0.158(5) 0.409(5) 0.598(19) 2.13(11)
O11a O 2 0.024(3) 0.860(6) 0.441(6) 0.598(19) 2.13(11)
O12a O 2 0.287(4) 0.512(6) 0.582(8) 0.598(19) 2.13(11)
O13a O 2 0.176(3) 0.712(6) 0.507(6) 0.598(19) 2.13(11)
O14a O 2 0.162(3) 0.552(7) 0.744(6) 0.598(19) 2.13(11)
O8b O 2 0.857(5) 0.896(11) 0.471(8) 0.402(19) 2.13(11)
O9b O 2 0.912(4) 0.627(9) 0.504(9) 0.402(19) 2.13(11)
O10b O 2 1.003(4) 0.358(8) 0.382(7) 0.402(19) 2.13(11)
O11b O 2 -0.021(4) 0.809(9) 0.323(7) 0.402(19) 2.13(11)
O12b O 2 0.267(4) 0.551(8) 0.671(7) 0.402(19) 2.13(11)
O13b O 2 0.136(4) 0.704(8) 0.613(8) 0.402(19) 2.13(11)
O14b O 2 0.127(4) 0.487(7) 0.797(7) 0.402(19) 2.13(11)
O15a O 2 0.798(3) 0.372(6) 0.647(5) 0.604(18) 2.13(11)
O16a O 2 0.754(3) 0.640(5) 0.789(5) 0.604(18) 2.13(11)
O17a O 2 0.888(3) 0.506(7) 0.901(7) 0.604(18) 2.13(11)
O18a O 2 0.756(3) 0.400(6) 0.935(5) 0.604(18) 2.13(11)
O19a O 2 0.106(3) 0.912(6) 0.836(6) 0.604(18) 2.13(11)
O20a O 2 0.951(3) 0.223(5) -0.015(5) 0.604(18) 2.13(11)
O21a O 2 0.029(3) 0.456(5) 1.018(6) 0.604(18) 2.13(11)
O15b O 2 0.813(5) 0.457(8) 0.609(8) 0.396(18) 2.13(11)
O16b O 2 0.859(4) 0.645(7) 0.811(8) 0.396(18) 2.13(11)
O17b O 2 0.876(4) 0.361(10) 0.881(7) 0.396(18) 2.13(11)
O18b O 2 0.740(5) 0.440(9) 0.871(10) 0.396(18) 2.13(11)
O19b O 2 0.099(5) 0.996(10) 0.856(9) 0.396(18) 2.13(11)
O20b O 2 0.886(4) 0.208(8) 0.078(8) 0.396(18) 2.13(11)
O21b O 2 0.021(5) 0.366(9) 0.997(9) 0.396(18) 2.13(11)
O22a O 2 0.514(3) 0.445(6) 0.519(5) 0.498(17) 2.13(11)
O23a O 2 0.621(4) 0.560(8) 0.680(7) 0.498(17) 2.13(11)
O24a O 2 0.646(3) 0.490(7) 0.145(7) 0.498(17) 2.13(11)
O25a O 2 0.768(3) 0.620(6) 0.317(5) 0.498(17) 2.13(11)
O26a O 2 0.613(4) 0.624(7) 0.410(8) 0.498(17) 2.13(11)
O27a O 2 0.498(3) 0.736(6) 0.563(6) 0.498(17) 2.13(11)
O28a O 2 0.712(3) 0.361(6) 0.383(6) 0.498(17) 2.13(11)
O22b O 2 0.464(4) 0.571(8) 0.511(7) 0.502(17) 2.13(11)
O23b O 2 0.585(3) 0.468(8) 0.682(7) 0.502(17) 2.13(11)
O24b O 2 0.695(4) 0.483(7) 0.140(7) 0.502(17) 2.13(11)
O25b O 2 0.712(3) 0.705(7) 0.336(5) 0.502(17) 2.13(11)
O26b O 2 0.599(4) 0.497(7) 0.393(7) 0.502(17) 2.13(11)
O27b O 2 0.601(4) 0.728(7) 0.562(7) 0.502(17) 2.13(11)
O28b O 2 0.760(3) 0.424(6) 0.355(6) 0.502(17) 2.13(11)
loop_
_geom_bond_atom_site_label_1
_geom_bond_atom_site_label_2
_geom_bond_distance
_geom_bond_site_symmetry_1
_geom_bond_site_symmetry_2
Ba1 O20a 2.46(4) 1_555 2_655
Ba1 O21a 2.54(5) 1_555 1_554
Ba1 O6b 2.76(10) 1_555 2_656
Ba1 O17b 2.76(9) 1_555 2_656
Ba1 O11b 2.76(8) 1_555 1_555
Ba1 O8a 2.76(6) 1_555 2_646
Ba1 O10b 2.81(7) 1_555 1_455
Ba1 O6a 3.00(6) 1_555 2_656
Ba1 O13a 3.03(5) 1_555 1_555
Ba1 O20b 3.11(8) 1_555 2_655
Ba1 O21b 3.19(8) 1_555 1_554
Ba2 O5b 2.48(8) 1_555 2_655
Ba2 O1b 2.54(7) 1_555 2_656
Ba2 O22a 2.64(5) 1_555 2_656
Ba2 O25b 2.73(6) 1_555 1_555
Ba2 O12a 2.75(6) 1_555 2_656
Ba2 O22b 2.77(7) 1_555 2_656
Ba2 O26a 2.78(7) 1_555 1_555
Ba2 O3a 2.80(5) 1_555 1_564
Ba2 O12b 2.88(7) 1_555 2_656
Ba2 O23b 2.97(6) 1_555 2_656
Ba2 O27b 3.09(7) 1_555 1_555
Ba2 O2a 3.19(5) 1_555 2_656
Ba3 O14b 2.46(6) 1_555 2_656
Ba3 O25a 2.49(5) 1_555 1_555
Ba3 O19b 2.54(9) 1_555 2_646
Ba3 O9a 2.60(5) 1_555 1_555
Ba3 O21b 2.78(8) 1_555 2_656
Ba3 O16b 2.81(7) 1_555 1_554
Ba3 O5b 2.91(9) 1_555 2_655
Ba3 O25b 2.94(5) 1_555 1_555
Ba3 O17a 2.96(6) 1_555 1_554
Ba3 O6a 3.01(5) 1_555 1_564
Ba3 O6b 3.04(10) 1_555 1_564
Ba3 O14a 3.11(6) 1_555 2_656
Ba3 O21a 3.15(5) 1_555 2_656
Ba3 O11b 3.17(7) 1_555 1_655
Ba4 O7a 2.41(5) 1_555 1_555
Ba4 O28a 2.47(6) 1_555 2_656
Ba4 O15a 2.58(5) 1_555 2_656
Ba4 O23b 2.63(7) 1_555 2_656
Ba4 O12a 2.71(6) 1_555 1_555
Ba4 O22b 2.75(7) 1_555 1_555
Ba4 O13a 2.82(5) 1_555 1_555
Ba4 O3b 2.86(8) 1_555 2_656
Ba4 O1b 2.95(8) 1_555 2_656
Ba4 O27a 3.08(5) 1_555 1_555
Ba4 O23a 3.16(7) 1_555 2_656
Ba4 O12b 3.18(7) 1_555 1_555
Y1 O2b 2.04(8) 1_555 1_554
Y1 O24a 2.05(7) 1_555 2_645
Y1 O5a 2.12(5) 1_555 1_555
Y1 O1a 2.18(5) 1_555 2_646
Y1 O18b 2.27(8) 1_555 2_646
Y1 O23a 2.30(7) 1_555 2_646
Y1 O24b 2.31(6) 1_555 2_645
Y1 O4a 2.33(5) 1_555 1_555
Y1 O23b 2.52(6) 1_555 2_646
Y1 O16a 2.61(5) 1_555 2_646
Y1 O5b 2.61(9) 1_555 1_555
Y1 O18a 2.62(5) 1_555 2_646
Y1 O1b 2.70(8) 1_555 2_646
Y1 O7b 2.95(7) 1_555 1_555
Y1 O2a 3.07(5) 1_555 1_554
Y1 Si1a 3.11(7) 1_555 2_645
Y2 O13b 1.96(8) 1_555 2_646
Y2 O15b 1.97(8) 1_555 1_555
Y2 O11a 2.03(5) 1_555 2_646
Y2 O28b 2.08(5) 1_555 1_555
Y2 O9b 2.10(8) 1_555 1_555
Y2 O13a 2.11(6) 1_555 2_646
Y2 O10b 2.16(7) 1_555 1_555
Y2 O15a 2.38(5) 1_555 1_555
Y2 O9a 2.44(5) 1_555 1_555
Y2 O19a 2.44(6) 1_555 2_646
Y2 O19b 2.74(8) 1_555 2_646
Y2 O10a 2.77(5) 1_555 2_756
Y2 O25a 2.80(5) 1_555 1_555
Y2 O28a 2.82(5) 1_555 1_555
Ba5 Y5 0.00000 1_555 1_555
Ba5 O20b 2.12(6) 1_555 2_656
Ba5 O18a 2.21(5) 1_555 2_657
Ba5 O6a 2.38(5) 1_555 2_657
Ba5 O14a 2.45(6) 1_555 1_555
Ba5 O12b 2.61(7) 1_555 1_555
Ba5 O3a 2.63(5) 1_555 2_657
Ba5 O24b 2.64(6) 1_555 2_656
Ba5 O4b 2.80(6) 1_555 2_656
Ba5 O18b 2.88(9) 1_555 2_657
Ba5 O19a 2.91(5) 1_555 1_555
Ba5 O6b 2.95(10) 1_555 2_657
Ba5 O28b 2.98(6) 1_555 2_656
Ba5 O14b 2.98(6) 1_555 1_555
Ba5 O28a 2.98(6) 1_555 2_656
Ba5 O17b 3.05(8) 1_555 2_657
Ba5 O24a 3.10(6) 1_555 2_656
Ba5 Si4b 3.10(6) 1_555 1_555
Ba5 Si6b 3.11(8) 1_555 2_656
Ba5 O3b 3.13(9) 1_555 2_657
Ba5 O13b 3.14(7) 1_555 1_555
Ba5 Si2a 3.15(6) 1_555 2_647
Y5 Ba5 0.00000 1_555 1_555
Y5 O20b 2.12(6) 1_555 2_656
Y5 O18a 2.21(5) 1_555 2_657
Y5 O6a 2.38(5) 1_555 2_657
Y5 O14a 2.45(6) 1_555 1_555
Y5 O12b 2.61(7) 1_555 1_555
Y5 O3a 2.63(5) 1_555 2_657
Y5 O24b 2.64(6) 1_555 2_656
Y5 O4b 2.80(6) 1_555 2_656
Y5 O18b 2.88(9) 1_555 2_657
Y5 O19a 2.91(5) 1_555 1_555
Y5 O6b 2.95(10) 1_555 2_657
Y5 O28b 2.98(6) 1_555 2_656
Y5 O14b 2.98(6) 1_555 1_555
Y5 O28a 2.98(6) 1_555 2_656
Y5 O17b 3.05(8) 1_555 2_657
Y5 O24a 3.10(6) 1_555 2_656
Y5 Si4b 3.10(6) 1_555 1_555
Y5 Si6b 3.11(8) 1_555 2_656
Y5 O3b 3.13(9) 1_555 2_657
Y5 O13b 3.14(7) 1_555 1_555
Y5 Si2a 3.15(6) 1_555 2_647
Ba6 Y6 0.00000 1_555 1_555
Ba6 O10a 2.08(5) 1_555 1_555
Ba6 O14b 2.26(6) 1_555 2_646
Ba6 O17a 2.40(6) 1_555 2_746
Ba6 O16b 2.48(7) 1_555 2_746
Ba6 O20b 2.49(7) 1_555 1_555
Ba6 O21a 2.62(6) 1_555 2_646
Ba6 O20a 2.62(5) 1_555 1_555
Ba6 O14a 2.64(5) 1_555 2_646
Ba6 O11b 2.72(8) 1_555 1_645
Ba6 O10b 2.74(7) 1_555 1_555
Ba6 O13b 2.77(7) 1_555 2_646
Ba6 O9b 2.85(8) 1_555 2_746
Ba6 O11a 2.88(6) 1_555 1_645
Ba6 Si4b 2.94(7) 1_555 2_646
Ba6 O21b 2.94(8) 1_555 2_646
Ba6 Si6a 2.99(5) 1_555 2_745
Ba6 O17b 3.16(8) 1_555 2_746
Ba6 Si5b 3.18(8) 1_555 1_645
Y6 Ba6 0.00000 1_555 1_555
Y6 O10a 2.08(5) 1_555 1_555
Y6 O14b 2.26(6) 1_555 2_646
Y6 O17a 2.40(6) 1_555 2_746
Y6 O16b 2.48(7) 1_555 2_746
Y6 O20b 2.49(7) 1_555 1_555
Y6 O21a 2.62(6) 1_555 2_646
Y6 O20a 2.62(5) 1_555 1_555
Y6 O14a 2.64(5) 1_555 2_646
Y6 O11b 2.72(8) 1_555 1_645
Y6 O10b 2.74(7) 1_555 1_555
Y6 O13b 2.77(7) 1_555 2_646
Y6 O9b 2.85(8) 1_555 2_746
Y6 O11a 2.88(6) 1_555 1_645
Y6 Si4b 2.94(7) 1_555 2_646
Y6 O21b 2.94(8) 1_555 2_646
Y6 Si6a 2.99(5) 1_555 2_745
Y6 O17b 3.16(8) 1_555 2_746
Y6 Si5b 3.18(8) 1_555 1_645
Ba7 Y7 0.00000 1_555 1_555
Ba7 O16a 1.96(5) 1_555 1_555
Ba7 O7b 2.27(7) 1_555 2_656
Ba7 O27b 2.42(6) 1_555 1_555
Ba7 O25b 2.53(5) 1_555 1_555
Ba7 O8b 2.57(9) 1_555 1_555
Ba7 O8a 2.59(6) 1_555 1_555
Ba7 O23a 2.76(7) 1_555 1_555
Ba7 O16b 2.82(7) 1_555 1_555
Ba7 O25a 2.89(5) 1_555 1_555
Ba7 O15b 2.90(8) 1_555 1_555
Ba7 O12a 2.93(7) 1_555 2_656
Ba7 O26a 3.03(7) 1_555 1_555
Ba7 O7a 3.09(5) 1_555 2_656
Ba7 O9b 3.11(7) 1_555 1_555
Ba7 Si5a 3.18(6) 1_555 2_646
Ba7 O10a 3.20(5) 1_555 2_756
Y7 Ba7 0.00000 1_555 1_555
Y7 O16a 1.96(5) 1_555 1_555
Y7 O7b 2.27(7) 1_555 2_656
Y7 O27b 2.42(6) 1_555 1_555
Y7 O25b 2.53(5) 1_555 1_555
Y7 O8b 2.57(9) 1_555 1_555
Y7 O8a 2.59(6) 1_555 1_555
Y7 O23a 2.76(7) 1_555 1_555
Y7 O16b 2.82(7) 1_555 1_555
Y7 O25a 2.89(5) 1_555 1_555
Y7 O15b 2.90(8) 1_555 1_555
Y7 O12a 2.93(7) 1_555 2_656
Y7 O26a 3.03(7) 1_555 1_555
Y7 O7a 3.09(5) 1_555 2_656
Y7 O9b 3.11(7) 1_555 1_555
Y7 Si5a 3.18(6) 1_555 2_646
Y7 O10a 3.20(5) 1_555 2_756
Ba8 Y8 0.00000 1_555 1_555
Ba8 O27a 2.07(5) 1_555 2_646
Ba8 O4a 2.14(5) 1_555 1_555
Ba8 O2a 2.19(5) 1_555 2_656
Ba8 O26b 2.36(7) 1_555 1_555
Ba8 O7b 2.39(6) 1_555 1_555
Ba8 O22a 2.45(5) 1_555 1_555
Ba8 O4b 2.50(7) 1_555 1_555
Ba8 O2b 2.50(8) 1_555 2_656
Ba8 O27b 2.64(6) 1_555 2_646
Ba8 O7a 2.65(4) 1_555 1_555
Ba8 O24a 2.88(6) 1_555 1_555
Ba8 O22b 2.91(7) 1_555 1_555
Ba8 O3b 3.04(9) 1_555 2_656
Ba8 Si8a 3.20(8) 1_555 1_555
Y8 Ba8 0.00000 1_555 1_555
Y8 O27a 2.07(5) 1_555 2_646
Y8 O4a 2.14(5) 1_555 1_555
Y8 O2a 2.19(5) 1_555 2_656
Y8 O26b 2.36(7) 1_555 1_555
Y8 O7b 2.39(6) 1_555 1_555
Y8 O22a 2.45(5) 1_555 1_555
Y8 O4b 2.50(7) 1_555 1_555
Y8 O2b 2.50(8) 1_555 2_656
Y8 O27b 2.64(6) 1_555 2_646
Y8 O7a 2.65(4) 1_555 1_555
Y8 O24a 2.88(6) 1_555 1_555
Y8 O22b 2.91(7) 1_555 1_555
Y8 O3b 3.04(9) 1_555 2_656
Y8 Si8a 3.20(8) 1_555 1_555
Si1a Si1b 0.37(11) 1_555 1_555
Si1a O4b 1.43(9) 1_555 2_655
Si1a O3a 1.57(8) 1_555 2_656
Si1a O2a 1.59(7) 1_555 2_656
Si1a O4a 1.60(8) 1_555 2_655
Si1a O2b 1.64(10) 1_555 2_656
Si1a O1a 1.69(8) 1_555 2_656
Si1a O3b 1.80(11) 1_555 2_656
Si1a O1b 1.86(10) 1_555 2_656
Si1a Si2a 2.81(9) 1_555 2_646
Si1a O7a 3.02(8) 1_555 1_555
Si1a Si2b 3.06(12) 1_555 2_646
Si1a Y1 3.11(7) 1_555 2_655
Si2a Si2b 0.33(11) 1_555 1_555
Si2a O3b 1.33(11) 1_555 1_565
Si2a O3a 1.54(8) 1_555 1_565
Si2a O6a 1.60(9) 1_555 1_565
Si2a O7a 1.60(8) 1_555 2_656
Si2a O5a 1.61(7) 1_555 2_656
Si2a O6b 1.67(12) 1_555 1_565
Si2a O5b 1.69(10) 1_555 2_656
Si2a O7b 1.86(9) 1_555 2_656
Si2a Si1b 2.69(12) 1_555 2_656
Si2a Si1a 2.81(9) 1_555 2_656
Si2a O2a 3.05(8) 1_555 1_565
Si2a Y5 3.15(6) 1_555 2_657
Si2a Ba5 3.15(6) 1_555 2_657
Si1b Si1a 0.37(11) 1_555 1_555
Si1b O2a 1.36(10) 1_555 2_656
Si1b O1a 1.57(11) 1_555 2_656
Si1b O3b 1.57(13) 1_555 2_656
Si1b O3a 1.61(11) 1_555 2_656
Si1b O1b 1.62(12) 1_555 2_656
Si1b O2b 1.64(12) 1_555 2_656
Si1b O4b 1.70(12) 1_555 2_655
Si1b O4a 1.95(11) 1_555 2_655
Si1b Si2a 2.69(12) 1_555 2_646
Si1b O7a 2.74(11) 1_555 1_555
Si1b Si2b 2.94(14) 1_555 2_646
Si2b Si2a 0.33(11) 1_555 1_555
Si2b O5a 1.34(11) 1_555 2_656
Si2b O3b 1.57(13) 1_555 1_565
Si2b O7a 1.59(12) 1_555 2_656
Si2b O5b 1.59(13) 1_555 2_656
Si2b O7b 1.60(13) 1_555 2_656
Si2b O6b 1.67(14) 1_555 1_565
Si2b O6a 1.69(11) 1_555 1_565
Si2b O3a 1.83(11) 1_555 1_565
Si2b Si1b 2.94(14) 1_555 2_656
Si2b Si1a 3.06(12) 1_555 2_656
Si2b O16a 3.09(11) 1_555 1_555
Si2b O2a 3.18(11) 1_555 1_565
Si3a Si3b 0.1(4) 1_555 1_555
Si3a O9b 1.6(2) 1_555 1_555
Si3a O11b 1.56(19) 1_555 1_655
Si3a O8b 1.6(2) 1_555 1_555
Si3a O10a 1.60(19) 1_555 2_756
Si3a O11a 1.63(18) 1_555 1_655
Si3a O9a 1.70(19) 1_555 1_555
Si3a O8a 1.73(19) 1_555 1_555
Si3a O10b 1.76(19) 1_555 2_756
Si3a Si4b 2.98(19) 1_555 2_656
Si3a Si4a 3.18(19) 1_555 2_656
Si3a O14b 3.18(19) 1_555 2_656
Si4a Si4b 0.76(8) 1_555 1_555
Si4a O12b 1.50(8) 1_555 1_555
Si4a O14a 1.59(7) 1_555 1_555
Si4a O12a 1.60(7) 1_555 1_555
Si4a O13a 1.60(7) 1_555 1_555
Si4a O13b 1.68(9) 1_555 1_555
Si4a O8b 1.68(11) 1_555 2_646
Si4a O8a 1.72(8) 1_555 2_646
Si4a O14b 2.34(8) 1_555 1_555
Si4a Si3a 3.18(19) 1_555 2_646
Si4a Si3b 3.2(3) 1_555 2_646
Si3b Si3a 0.1(4) 1_555 1_555
Si3b O11a 1.6(3) 1_555 1_655
Si3b O10a 1.6(3) 1_555 2_756
Si3b O8b 1.6(3) 1_555 1_555
Si3b O11b 1.6(3) 1_555 1_655
Si3b O9b 1.6(3) 1_555 1_555
Si3b O10b 1.7(3) 1_555 2_756
Si3b O8a 1.7(3) 1_555 1_555
Si3b O9a 1.8(3) 1_555 1_555
Si3b Si4b 3.0(3) 1_555 2_656
Si3b Si4a 3.2(3) 1_555 2_656
Si4b Si4a 0.76(8) 1_555 1_555
Si4b O14a 0.91(8) 1_555 1_555
Si4b O14b 1.59(9) 1_555 1_555
Si4b O13b 1.60(10) 1_555 1_555
Si4b O12b 1.68(10) 1_555 1_555
Si4b O8b 1.70(11) 1_555 2_646
Si4b O8a 1.88(9) 1_555 2_646
Si4b O13a 2.01(8) 1_555 1_555
Si4b O12a 2.07(9) 1_555 1_555
Si4b Ba6 2.94(7) 1_555 2_656
Si4b Y6 2.94(7) 1_555 2_656
Si4b Si3a 2.98(19) 1_555 2_646
Si4b Si3b 3.0(3) 1_555 2_646
Si4b O20b 3.07(10) 1_555 2_656
Si4b Y5 3.10(6) 1_555 1_555
Si4b Ba5 3.10(6) 1_555 1_555
Si4b O11b 3.18(10) 1_555 2_546
Si5a Si5b 0.42(10) 1_555 1_555
Si5a O18b 1.22(10) 1_555 2_656
Si5a O18a 1.57(8) 1_555 2_656
Si5a O16a 1.64(7) 1_555 2_656
Si5a O15a 1.72(8) 1_555 2_656
Si5a O17a 1.72(8) 1_555 2_656
Si5a O15b 1.78(10) 1_555 2_656
Si5a O16b 1.78(9) 1_555 2_656
Si5a O17b 1.79(10) 1_555 2_656
Si5a Si6a 3.02(7) 1_555 2_655
Si5a Si6b 3.09(10) 1_555 2_655
Si5a Y7 3.18(6) 1_555 2_656
Si5a Ba7 3.18(6) 1_555 2_656
Si6a Si6b 0.46(10) 1_555 1_555
Si6a O21b 1.37(9) 1_555 1_654
Si6a O17b 1.56(8) 1_555 1_554
Si6a O21a 1.57(7) 1_555 1_654
Si6a O17a 1.60(8) 1_555 1_554
Si6a O20a 1.60(7) 1_555 1_555
Si6a O19a 1.63(7) 1_555 2_646
Si6a O19b 1.67(10) 1_555 2_646
Si6a O20b 2.03(9) 1_555 1_555
Si6a Si5b 2.83(10) 1_555 2_645
Si6a Ba6 2.99(5) 1_555 2_755
Si6a Y6 2.99(5) 1_555 2_755
Si6a Si5a 3.02(7) 1_555 2_645
Si6a O18a 3.08(6) 1_555 1_554
Si6a O16b 3.13(8) 1_555 1_554
Si5b Si5a 0.42(10) 1_555 1_555
Si5b O17a 1.52(10) 1_555 2_656
Si5b O17b 1.59(12) 1_555 2_656
Si5b O15a 1.61(10) 1_555 2_656
Si5b O15b 1.61(11) 1_555 2_656
Si5b O18b 1.62(11) 1_555 2_656
Si5b O16b 1.67(10) 1_555 2_656
Si5b O18a 1.87(10) 1_555 2_656
Si5b O16a 1.90(9) 1_555 2_656
Si5b Si6a 2.83(10) 1_555 2_655
Si5b Si6b 2.94(12) 1_555 2_655
Si5b O10a 3.01(9) 1_555 1_465
Si5b Y6 3.18(8) 1_555 1_465
Si5b Ba6 3.18(8) 1_555 1_465
Si6b Si6a 0.46(10) 1_555 1_555
Si6b O19a 1.36(10) 1_555 2_646
Si6b O20a 1.43(10) 1_555 1_555
Si6b O17b 1.58(11) 1_555 1_554
Si6b O19b 1.60(12) 1_555 2_646
Si6b O20b 1.61(11) 1_555 1_555
Si6b O21b 1.62(11) 1_555 1_654
Si6b O17a 1.84(10) 1_555 1_554
Si6b O21a 1.91(10) 1_555 1_654
Si6b O18a 2.93(9) 1_555 1_554
Si6b Si5b 2.94(12) 1_555 2_645
Si6b Si5a 3.09(10) 1_555 2_645
Si6b Y5 3.11(8) 1_555 2_646
Si6b Ba5 3.11(8) 1_555 2_646
Si7a Si7b 0.1(4) 1_555 1_555
Si7a O25a 1.6(3) 1_555 1_555
Si7a O28b 1.6(3) 1_555 1_555
Si7a O26b 1.6(3) 1_555 1_555
Si7a O24b 1.6(3) 1_555 1_555
Si7a O25b 1.7(3) 1_555 1_555
Si7a O28a 1.7(3) 1_555 1_555
Si7a O24a 1.7(3) 1_555 1_555
Si7a O26a 1.7(3) 1_555 1_555
Si7a Si8b 2.9(3) 1_555 2_656
Si7a Si8a 3.1(3) 1_555 2_656
Si7a O27b 3.2(3) 1_555 1_555
Si8a Si8b 0.31(11) 1_555 1_555
Si8a O27b 1.38(10) 1_555 2_646
Si8a O26a 1.58(11) 1_555 2_646
Si8a O23a 1.58(11) 1_555 2_646
Si8a O22a 1.59(10) 1_555 2_646
Si8a O27a 1.62(9) 1_555 2_646
Si8a O22b 1.63(11) 1_555 2_646
Si8a O23b 1.71(11) 1_555 2_646
Si8a O26b 1.82(10) 1_555 2_646
Si8a Si7a 3.1(3) 1_555 2_646
Si8a Si7b 3.1(3) 1_555 2_646
Si8a O4a 3.11(10) 1_555 1_555
Si8a Y8 3.20(8) 1_555 1_555
Si8a Ba8 3.20(8) 1_555 1_555
Si7b Si7a 0.1(4) 1_555 1_555
Si7b O25a 1.5(3) 1_555 1_555
Si7b O28b 1.6(3) 1_555 1_555
Si7b O25b 1.6(3) 1_555 1_555
Si7b O24b 1.6(3) 1_555 1_555
Si7b O26b 1.7(3) 1_555 1_555
Si7b O24a 1.7(3) 1_555 1_555
Si7b O26a 1.7(3) 1_555 1_555
Si7b O28a 1.7(3) 1_555 1_555
Si7b Si8b 3.0(3) 1_555 2_656
Si7b Si8a 3.1(3) 1_555 2_656
Si7b O27b 3.2(3) 1_555 1_555
Si8b Si8a 0.31(11) 1_555 1_555
Si8b O22a 1.32(10) 1_555 2_646
Si8b O26a 1.56(11) 1_555 2_646
Si8b O22b 1.59(11) 1_555 2_646
Si8b O26b 1.60(10) 1_555 2_646
Si8b O23b 1.62(11) 1_555 2_646
Si8b O23a 1.64(11) 1_555 2_646
Si8b O27b 1.65(10) 1_555 2_646
Si8b O27a 1.86(9) 1_555 2_646
Si8b Si7a 2.9(3) 1_555 2_646
Si8b Si7b 3.0(3) 1_555 2_646
O1a O1b 1.04(9) 1_555 1_555
O1a Si1b 1.57(11) 1_555 2_646
O1a Si1a 1.69(8) 1_555 2_646
O1a O4b 1.99(9) 1_555 1_556
O1a Y1 2.18(5) 1_555 2_656
O1a O3b 2.39(10) 1_555 1_555
O1a O3a 2.56(7) 1_555 1_555
O1a O2a 2.57(7) 1_555 1_555
O1a O23b 2.58(8) 1_555 1_555
O1a O24a 2.60(8) 1_555 1_556
O1a O18b 2.72(9) 1_555 1_555
O1a O4a 2.73(7) 1_555 1_556
O1a O2b 2.81(9) 1_555 2_657
O1a O18a 2.82(6) 1_555 1_555
O1a O24b 2.93(8) 1_555 1_556
O1a O2b 3.00(9) 1_555 1_555
O1a O23a 3.13(8) 1_555 1_555
O2a O2b 1.04(9) 1_555 1_555
O2a Si1b 1.36(10) 1_555 2_646
O2a Si1a 1.59(7) 1_555 2_646
O2a O1b 2.01(10) 1_555 1_555
O2a O3b 2.02(10) 1_555 1_555
O2a Y8 2.19(5) 1_555 2_646
O2a Ba8 2.19(5) 1_555 2_646
O2a O3a 2.54(7) 1_555 1_555
O2a O7a 2.55(6) 1_555 2_646
O2a O1a 2.57(7) 1_555 1_555
O2a O4a 2.76(7) 1_555 1_556
O2a O24a 2.78(7) 1_555 2_646
O2a O26b 2.92(8) 1_555 2_646
O2a O4b 3.01(8) 1_555 1_556
O2a O26a 3.04(8) 1_555 2_646
O2a Si2a 3.05(8) 1_555 1_545
O2a Y1 3.07(5) 1_555 1_556
O2a O22b 3.18(8) 1_555 2_646
O2a Si2b 3.18(11) 1_555 1_545
O2a Ba2 3.19(5) 1_555 2_646
O3a O3b 1.28(10) 1_555 1_555
O3a Si2a 1.54(8) 1_555 1_545
O3a Si1a 1.57(8) 1_555 2_646
O3a Si1b 1.61(11) 1_555 2_646
O3a O4b 1.71(9) 1_555 1_556
O3a Si2b 1.83(11) 1_555 1_545
O3a O5b 2.34(10) 1_555 2_646
O3a O6a 2.47(7) 1_555 1_555
O3a O7a 2.51(7) 1_555 2_646
O3a O2a 2.54(7) 1_555 1_555
O3a O1a 2.56(7) 1_555 1_555
O3a O4a 2.58(7) 1_555 1_556
O3a Y5 2.63(5) 1_555 2_647
O3a Ba5 2.63(5) 1_555 2_647
O3a O2b 2.74(9) 1_555 1_555
O3a O5a 2.77(7) 1_555 2_646
O3a Ba2 2.80(5) 1_555 1_546
O3a O6b 2.84(11) 1_555 1_555
O3a O1b 3.01(9) 1_555 1_555
O3a O7b 3.16(9) 1_555 2_646
O4a O4b 1.55(8) 1_555 1_555
O4a Si1a 1.60(8) 1_555 2_645
O4a Si1b 1.95(11) 1_555 2_645
O4a Y8 2.14(5) 1_555 1_555
O4a Ba8 2.14(5) 1_555 1_555
O4a O2b 2.15(9) 1_555 1_554
O4a Y1 2.33(5) 1_555 1_555
O4a O3a 2.58(7) 1_555 1_554
O4a O1a 2.73(7) 1_555 1_554
O4a O2a 2.76(7) 1_555 1_554
O4a O23a 2.81(8) 1_555 2_646
O4a O27a 2.82(8) 1_555 2_646
O4a O5a 2.85(7) 1_555 1_555
O4a O23b 2.89(8) 1_555 2_646
O4a O7b 2.93(8) 1_555 1_555
O4a O1b 3.01(9) 1_555 1_554
O4a Si8a 3.11(10) 1_555 1_555
O5a O5b 1.07(10) 1_555 1_555
O5a Si2b 1.34(11) 1_555 2_646
O5a O7b 1.57(8) 1_555 1_555
O5a Si2a 1.61(7) 1_555 2_646
O5a Y1 2.12(5) 1_555 1_555
O5a O16a 2.33(7) 1_555 2_646
O5a O6b 2.52(11) 1_555 2_656
O5a O7a 2.55(7) 1_555 1_555
O5a O6a 2.64(7) 1_555 2_656
O5a O3b 2.76(10) 1_555 2_656
O5a O3a 2.77(7) 1_555 2_656
O5a O4a 2.85(7) 1_555 1_555
O5a O23a 3.09(8) 1_555 2_646
O6a O6b 0.61(11) 1_555 1_555
O6a Si2a 1.60(9) 1_555 1_545
O6a Si2b 1.69(11) 1_555 1_545
O6a Y5 2.38(5) 1_555 2_647
O6a Ba5 2.38(5) 1_555 2_647
O6a O3b 2.39(11) 1_555 1_555
O6a O3a 2.47(7) 1_555 1_555
O6a O5b 2.54(10) 1_555 2_646
O6a O7a 2.57(7) 1_555 2_646
O6a O5a 2.64(7) 1_555 2_646
O6a O20b 2.95(9) 1_555 1_556
O6a O14b 2.96(8) 1_555 2_647
O6a O7b 2.98(9) 1_555 2_646
O6a Ba1 3.00(6) 1_555 2_646
O6a Ba3 3.01(5) 1_555 1_546
O6a O14a 3.11(7) 1_555 2_647
O7a O3b 1.37(10) 1_555 2_656
O7a O7b 1.55(8) 1_555 1_555
O7a Si2b 1.59(12) 1_555 2_646
O7a Si2a 1.60(8) 1_555 2_646
O7a O6b 2.38(11) 1_555 2_656
O7a Ba4 2.41(5) 1_555 1_555
O7a O3a 2.51(7) 1_555 2_656
O7a O2a 2.55(6) 1_555 2_656
O7a O5a 2.55(7) 1_555 1_555
O7a O6a 2.57(7) 1_555 2_656
O7a Y8 2.65(4) 1_555 1_555
O7a Ba8 2.65(4) 1_555 1_555
O7a Si1b 2.74(11) 1_555 1_555
O7a Si1a 3.02(8) 1_555 1_555
O7a O22b 3.08(8) 1_555 1_555
O7a Y7 3.09(5) 1_555 2_646
O7a Ba7 3.09(5) 1_555 2_646
O7a O5b 3.10(9) 1_555 1_555
O7a O27b 3.15(8) 1_555 2_646
O7a O12a 3.20(8) 1_555 1_555
O1b O1a 1.04(9) 1_555 1_555
O1b Si1b 1.62(12) 1_555 2_646
O1b Si1a 1.86(10) 1_555 2_646
O1b O2a 2.01(10) 1_555 1_555
O1b O23b 2.10(10) 1_555 1_555
O1b O3b 2.51(12) 1_555 1_555
O1b Ba2 2.54(7) 1_555 2_646
O1b O2b 2.59(11) 1_555 1_555
O1b Y1 2.70(8) 1_555 2_656
O1b O4b 2.73(10) 1_555 1_556
O1b O23a 2.92(10) 1_555 1_555
O1b Ba4 2.95(8) 1_555 2_646
O1b O4a 3.01(9) 1_555 1_556
O1b O3a 3.01(9) 1_555 1_555
O2b O2a 1.04(9) 1_555 1_555
O2b Si1a 1.64(10) 1_555 2_646
O2b Si1b 1.64(12) 1_555 2_646
O2b Y1 2.04(8) 1_555 1_556
O2b O4a 2.15(9) 1_555 1_556
O2b O24a 2.16(10) 1_555 2_646
O2b Ba8 2.50(8) 1_555 2_646
O2b Y8 2.50(8) 1_555 2_646
O2b O1b 2.59(11) 1_555 1_555
O2b O3b 2.68(12) 1_555 1_555
O2b O3a 2.74(9) 1_555 1_555
O2b O1a 2.81(9) 1_555 2_647
O2b O4b 2.91(10) 1_555 1_556
O2b O24b 2.91(10) 1_555 2_646
O2b O1a 3.00(9) 1_555 1_555
O2b O26b 3.15(10) 1_555 2_646
O2b O5b 3.15(11) 1_555 1_556
O3b O3a 1.28(10) 1_555 1_555
O3b Si2a 1.33(11) 1_555 1_545
O3b O7a 1.37(10) 1_555 2_646
O3b Si1b 1.57(13) 1_555 2_646
O3b Si2b 1.57(13) 1_555 1_545
O3b Si1a 1.80(11) 1_555 2_646
O3b O2a 2.02(10) 1_555 1_555
O3b O1a 2.39(10) 1_555 1_555
O3b O6a 2.39(11) 1_555 1_555
O3b O7b 2.47(11) 1_555 2_646
O3b O1b 2.51(12) 1_555 1_555
O3b O6b 2.53(13) 1_555 1_555
O3b O4b 2.57(11) 1_555 1_556
O3b O2b 2.68(12) 1_555 1_555
O3b O5a 2.76(10) 1_555 2_646
O3b O5b 2.82(12) 1_555 2_646
O3b Ba4 2.86(8) 1_555 2_646
O3b Y8 3.04(9) 1_555 2_646
O3b Ba8 3.04(9) 1_555 2_646
O3b Y5 3.13(9) 1_555 2_647
O3b Ba5 3.13(9) 1_555 2_647
O4b Si1a 1.43(9) 1_555 2_645
O4b O4a 1.55(8) 1_555 1_555
O4b Si1b 1.70(12) 1_555 2_645
O4b O3a 1.71(9) 1_555 1_554
O4b O1a 1.99(9) 1_555 1_554
O4b Y8 2.50(7) 1_555 1_555
O4b Ba8 2.50(7) 1_555 1_555
O4b O3b 2.57(11) 1_555 1_554
O4b O24a 2.68(10) 1_555 1_555
O4b O1b 2.73(10) 1_555 1_554
O4b Y5 2.80(6) 1_555 2_646
O4b Ba5 2.80(6) 1_555 2_646
O4b O2b 2.91(10) 1_555 1_554
O4b O24b 3.01(9) 1_555 1_555
O4b O2a 3.01(8) 1_555 1_554
O5b O5a 1.07(10) 1_555 1_555
O5b Si2b 1.59(13) 1_555 2_646
O5b Si2a 1.69(10) 1_555 2_646
O5b O3a 2.34(10) 1_555 2_656
O5b Ba2 2.48(8) 1_555 2_645
O5b O7b 2.52(10) 1_555 1_555
O5b O6a 2.54(10) 1_555 2_656
O5b Y1 2.61(9) 1_555 1_555
O5b O6b 2.67(13) 1_555 2_656
O5b O3b 2.82(12) 1_555 2_656
O5b Ba3 2.91(9) 1_555 2_645
O5b O25b 2.98(10) 1_555 2_645
O5b O7a 3.10(9) 1_555 1_555
O5b O16a 3.14(10) 1_555 2_646
O5b O2b 3.15(11) 1_555 1_554
O5b O24a 3.16(11) 1_555 2_645
O6b O6a 0.61(11) 1_555 1_555
O6b Si2b 1.67(14) 1_555 1_545
O6b Si2a 1.67(12) 1_555 1_545
O6b O7a 2.38(11) 1_555 2_646
O6b O5a 2.52(11) 1_555 2_646
O6b O3b 2.53(13) 1_555 1_555
O6b O7b 2.66(12) 1_555 2_646
O6b O5b 2.67(13) 1_555 2_646
O6b Ba1 2.76(10) 1_555 2_646
O6b O3a 2.84(11) 1_555 1_555
O6b Y5 2.95(10) 1_555 2_647
O6b Ba5 2.95(10) 1_555 2_647
O6b Ba3 3.04(10) 1_555 1_546
O6b O16a 3.16(10) 1_555 1_545
O7b O7a 1.55(8) 1_555 1_555
O7b O5a 1.57(8) 1_555 1_555
O7b Si2b 1.60(13) 1_555 2_646
O7b Si2a 1.86(9) 1_555 2_646
O7b O27b 2.19(9) 1_555 2_646
O7b Y7 2.27(7) 1_555 2_646
O7b Ba7 2.27(7) 1_555 2_646
O7b Ba8 2.39(6) 1_555 1_555
O7b Y8 2.39(6) 1_555 1_555
O7b O3b 2.47(11) 1_555 2_656
O7b O16a 2.50(8) 1_555 2_646
O7b O5b 2.52(10) 1_555 1_555
O7b O23a 2.64(10) 1_555 2_646
O7b O6b 2.66(12) 1_555 2_656
O7b O4a 2.93(8) 1_555 1_555
O7b Y1 2.95(7) 1_555 1_555
O7b O6a 2.98(9) 1_555 2_656
O7b O3a 3.16(9) 1_555 2_656
O7b O27a 3.18(8) 1_555 2_646
O8a O8b 0.52(10) 1_555 1_555
O8a Si3b 1.7(3) 1_555 1_555
O8a Si4a 1.72(8) 1_555 2_656
O8a Si3a 1.73(19) 1_555 1_555
O8a Si4b 1.88(9) 1_555 2_656
O8a O10b 2.45(9) 1_555 2_756
O8a Ba7 2.59(6) 1_555 1_555
O8a Y7 2.59(6) 1_555 1_555
O8a O14a 2.69(8) 1_555 2_656
O8a O13a 2.70(8) 1_555 2_656
O8a O10a 2.73(7) 1_555 2_756
O8a O12a 2.74(8) 1_555 2_656
O8a Ba1 2.76(6) 1_555 2_656
O8a O9b 2.81(10) 1_555 1_555
O8a O13b 2.81(9) 1_555 2_656
O8a O11a 2.82(8) 1_555 1_655
O8a O11b 2.82(9) 1_555 1_655
O8a O9a 2.91(8) 1_555 1_555
O8a O14b 2.93(9) 1_555 2_656
O8a O12b 2.98(9) 1_555 2_656
O9a O9b 1.47(10) 1_555 1_555
O9a Si3a 1.70(19) 1_555 1_555
O9a O11b 1.79(9) 1_555 1_655
O9a Si3b 1.8(3) 1_555 1_555
O9a O10a 2.26(6) 1_555 2_756
O9a O25a 2.31(7) 1_555 1_555
O9a O19b 2.38(10) 1_555 2_646
O9a Y2 2.44(5) 1_555 1_555
O9a O8b 2.51(11) 1_555 1_555
O9a Ba3 2.60(5) 1_555 1_555
O9a O11a 2.77(7) 1_555 1_655
O9a O19a 2.82(8) 1_555 2_646
O9a O8a 2.91(8) 1_555 1_555
O10a O9b 0.90(9) 1_555 2_746
O10a Si3b 1.6(3) 1_555 2_746
O10a Si3a 1.60(19) 1_555 2_746
O10a Ba6 2.08(5) 1_555 1_555
O10a Y6 2.08(5) 1_555 1_555
O10a O10b 2.11(8) 1_555 1_555
O10a O9a 2.26(6) 1_555 2_746
O10a O16b 2.33(8) 1_555 2_746
O10a O15b 2.67(9) 1_555 2_746
O10a O8b 2.70(10) 1_555 2_746
O10a O8a 2.73(7) 1_555 2_746
O10a O11a 2.73(7) 1_555 2_646
O10a Y2 2.77(5) 1_555 2_746
O10a O11a 2.81(7) 1_555 1_645
O10a O11b 2.89(8) 1_555 2_646
O10a Si5b 3.01(9) 1_555 1_645
O10a Y7 3.20(5) 1_555 2_746
O10a Ba7 3.20(5) 1_555 2_746
O11a O11b 1.38(9) 1_555 1_555
O11a Si3b 1.6(3) 1_555 1_455
O11a Si3a 1.63(18) 1_555 1_455
O11a O10b 1.66(9) 1_555 2_656
O11a Y2 2.03(5) 1_555 2_656
O11a O9b 2.68(9) 1_555 2_656
O11a O10a 2.73(7) 1_555 2_656
O11a O9a 2.77(7) 1_555 1_455
O11a O8b 2.78(10) 1_555 1_455
O11a O13b 2.80(9) 1_555 1_555
O11a O10a 2.81(7) 1_555 1_465
O11a O8a 2.82(8) 1_555 1_455
O11a O15b 2.86(9) 1_555 2_656
O11a O9b 2.86(9) 1_555 1_455
O11a Y6 2.88(6) 1_555 1_465
O11a Ba6 2.88(6) 1_555 1_465
O11a O13a 2.90(7) 1_555 1_555
O11a O15a 3.04(7) 1_555 2_656
O12a O12b 0.94(10) 1_555 1_555
O12a Si4a 1.60(7) 1_555 1_555
O12a Si4b 2.07(9) 1_555 1_555
O12a O14a 2.54(8) 1_555 1_555
O12a O8b 2.64(11) 1_555 2_646
O12a O13a 2.65(8) 1_555 1_555
O12a Ba4 2.71(6) 1_555 1_555
O12a O8a 2.74(8) 1_555 2_646
O12a Ba2 2.75(6) 1_555 2_646
O12a O25b 2.87(8) 1_555 2_646
O12a Y7 2.93(7) 1_555 2_646
O12a Ba7 2.93(7) 1_555 2_646
O12a O13b 3.03(9) 1_555 1_555
O12a O22b 3.04(9) 1_555 1_555
O12a O28a 3.17(8) 1_555 2_656
O12a O7a 3.20(8) 1_555 1_555
O13a O13b 1.16(9) 1_555 1_555
O13a Si4a 1.60(7) 1_555 1_555
O13a Si4b 2.01(8) 1_555 1_555
O13a O15a 2.06(7) 1_555 2_656
O13a Y2 2.11(6) 1_555 2_656
O13a O15b 2.46(9) 1_555 2_656
O13a O28a 2.49(7) 1_555 2_656
O13a O28b 2.52(7) 1_555 2_656
O13a O12b 2.57(9) 1_555 1_555
O13a O14a 2.59(8) 1_555 1_555
O13a O12a 2.65(8) 1_555 1_555
O13a O8a 2.70(8) 1_555 2_646
O13a Ba4 2.82(5) 1_555 1_555
O13a O11a 2.90(7) 1_555 1_555
O13a O8b 2.91(11) 1_555 2_646
O13a Ba1 3.03(5) 1_555 1_555
O14a Si4b 0.91(8) 1_555 1_555
O14a O14b 0.96(8) 1_555 1_555
O14a Si4a 1.59(7) 1_555 1_555
O14a O12b 1.85(9) 1_555 1_555
O14a O13b 1.86(9) 1_555 1_555
O14a O20b 2.29(9) 1_555 2_656
O14a O8b 2.42(10) 1_555 2_646
O14a Ba5 2.45(6) 1_555 1_555
O14a Y5 2.45(6) 1_555 1_555
O14a O12a 2.54(8) 1_555 1_555
O14a O13a 2.59(8) 1_555 1_555
O14a Y6 2.64(5) 1_555 2_656
O14a Ba6 2.64(5) 1_555 2_656
O14a O8a 2.69(8) 1_555 2_646
O14a O6a 3.11(7) 1_555 2_657
O14a Ba3 3.11(6) 1_555 2_646
O8b O8a 0.52(10) 1_555 1_555
O8b Si3a 1.6(2) 1_555 1_555
O8b Si3b 1.6(3) 1_555 1_555
O8b Si4a 1.68(11) 1_555 2_656
O8b Si4b 1.70(11) 1_555 2_656
O8b O14a 2.42(10) 1_555 2_656
O8b O9a 2.51(11) 1_555 1_555
O8b O11b 2.53(11) 1_555 1_655
O8b O14b 2.56(10) 1_555 2_656
O8b Y7 2.57(9) 1_555 1_555
O8b Ba7 2.57(9) 1_555 1_555
O8b O9b 2.62(13) 1_555 1_555
O8b O12a 2.64(11) 1_555 2_656
O8b O10b 2.67(11) 1_555 2_756
O8b O10a 2.70(10) 1_555 2_756
O8b O11a 2.78(10) 1_555 1_655
O8b O12b 2.80(11) 1_555 2_656
O8b O13b 2.88(12) 1_555 2_656
O8b O13a 2.91(11) 1_555 2_656
O9b O10a 0.90(9) 1_555 2_756
O9b O9a 1.47(10) 1_555 1_555
O9b Si3a 1.6(2) 1_555 1_555
O9b Si3b 1.6(3) 1_555 1_555
O9b Y2 2.10(8) 1_555 1_555
O9b O15b 2.43(11) 1_555 1_555
O9b O11b 2.57(11) 1_555 1_655
O9b O8b 2.62(13) 1_555 1_555
O9b O11a 2.68(9) 1_555 2_646
O9b O10b 2.72(10) 1_555 2_756
O9b O8a 2.81(10) 1_555 1_555
O9b Y6 2.85(8) 1_555 2_756
O9b Ba6 2.85(8) 1_555 2_756
O9b O11a 2.86(9) 1_555 1_655
O9b O25a 2.91(9) 1_555 1_555
O9b O16b 2.92(11) 1_555 1_555
O9b O10b 3.06(11) 1_555 1_555
O9b Y7 3.11(7) 1_555 1_555
O9b Ba7 3.11(7) 1_555 1_555
O10b Si3b 1.7(3) 1_555 2_746
O10b O11a 1.66(9) 1_555 2_646
O10b Si3a 1.76(19) 1_555 2_746
O10b O10a 2.11(8) 1_555 1_555
O10b Y2 2.16(7) 1_555 1_555
O10b O8a 2.45(9) 1_555 2_746
O10b O8b 2.67(11) 1_555 2_746
O10b O13b 2.69(10) 1_555 2_646
O10b O19a 2.71(9) 1_555 2_646
O10b O9b 2.72(10) 1_555 2_746
O10b O11b 2.72(10) 1_555 2_646
O10b Y6 2.74(7) 1_555 1_555
O10b Ba6 2.74(7) 1_555 1_555
O10b Ba1 2.81(7) 1_555 1_655
O10b O19b 3.01(11) 1_555 2_646
O10b O9b 3.06(11) 1_555 1_555
O11b O11a 1.38(9) 1_555 1_555
O11b Si3a 1.56(19) 1_555 1_455
O11b Si3b 1.6(3) 1_555 1_455
O11b O9a 1.79(9) 1_555 1_455
O11b O8b 2.53(11) 1_555 1_455
O11b O9b 2.57(11) 1_555 1_455
O11b O14b 2.61(10) 1_555 2_556
O11b O10b 2.72(10) 1_555 2_656
O11b Y6 2.72(8) 1_555 1_465
O11b Ba6 2.72(8) 1_555 1_465
O11b Ba1 2.76(8) 1_555 1_555
O11b O8a 2.82(9) 1_555 1_455
O11b O10a 2.89(8) 1_555 2_656
O11b O21b 2.94(11) 1_555 2_556
O11b O17b 3.06(10) 1_555 2_656
O11b O20a 3.11(8) 1_555 2_655
O11b Ba3 3.17(7) 1_555 1_455
O11b Si4b 3.18(10) 1_555 2_556
O12b O12a 0.94(10) 1_555 1_555
O12b Si4a 1.50(8) 1_555 1_555
O12b Si4b 1.68(10) 1_555 1_555
O12b O14a 1.85(9) 1_555 1_555
O12b O13a 2.57(9) 1_555 1_555
O12b Ba5 2.61(7) 1_555 1_555
O12b Y5 2.61(7) 1_555 1_555
O12b O13b 2.61(10) 1_555 1_555
O12b O14b 2.64(10) 1_555 1_555
O12b O8b 2.80(11) 1_555 2_646
O12b O28a 2.87(9) 1_555 2_656
O12b Ba2 2.88(7) 1_555 2_646
O12b O8a 2.98(9) 1_555 2_646
O12b O25b 3.14(9) 1_555 2_646
O12b Ba4 3.18(7) 1_555 1_555
O13b O13a 1.16(9) 1_555 1_555
O13b Si4b 1.60(10) 1_555 1_555
O13b Si4a 1.68(9) 1_555 1_555
O13b O14a 1.86(9) 1_555 1_555
O13b Y2 1.96(8) 1_555 2_656
O13b O14b 2.58(10) 1_555 1_555
O13b O12b 2.61(10) 1_555 1_555
O13b O28b 2.64(9) 1_555 2_656
O13b O10b 2.69(10) 1_555 2_656
O13b Ba6 2.77(7) 1_555 2_656
O13b Y6 2.77(7) 1_555 2_656
O13b O11a 2.80(9) 1_555 1_555
O13b O8a 2.81(9) 1_555 2_646
O13b O19a 2.81(9) 1_555 1_555
O13b O20b 2.82(11) 1_555 2_656
O13b O28a 2.87(8) 1_555 2_656
O13b O8b 2.88(12) 1_555 2_646
O13b O15a 3.00(9) 1_555 2_656
O13b O12a 3.03(9) 1_555 1_555
O13b Y5 3.14(7) 1_555 1_555
O13b Ba5 3.14(7) 1_555 1_555
O13b O15b 3.16(10) 1_555 2_656
O14b O14a 0.96(8) 1_555 1_555
O14b Si4b 1.59(9) 1_555 1_555
O14b Ba6 2.26(6) 1_555 2_656
O14b Y6 2.26(6) 1_555 2_656
O14b O20b 2.31(9) 1_555 2_656
O14b Si4a 2.34(8) 1_555 1_555
O14b Ba3 2.46(6) 1_555 2_646
O14b O8b 2.56(10) 1_555 2_646
O14b O13b 2.58(10) 1_555 1_555
O14b O21a 2.59(8) 1_555 1_555
O14b O11b 2.61(10) 1_555 2_546
O14b O12b 2.64(10) 1_555 1_555
O14b O21b 2.75(10) 1_555 1_555
O14b O8a 2.93(9) 1_555 2_646
O14b O6a 2.96(8) 1_555 2_657
O14b Y5 2.98(6) 1_555 1_555
O14b Ba5 2.98(6) 1_555 1_555
O14b Si3a 3.18(19) 1_555 2_646
O14b O20a 3.18(8) 1_555 2_656
O15a O15b 0.88(9) 1_555 1_555
O15a Si5b 1.61(10) 1_555 2_646
O15a Si5a 1.72(8) 1_555 2_646
O15a O13a 2.06(7) 1_555 2_646
O15a O18b 2.33(10) 1_555 1_555
O15a Y2 2.38(5) 1_555 1_555
O15a O17b 2.48(9) 1_555 1_555
O15a Ba4 2.58(5) 1_555 2_646
O15a O18a 2.70(7) 1_555 1_555
O15a O28b 2.75(7) 1_555 1_555
O15a O28a 2.77(7) 1_555 1_555
O15a O16a 2.84(7) 1_555 1_555
O15a O17a 2.99(8) 1_555 1_555
O15a O13b 3.00(9) 1_555 2_646
O15a O11a 3.04(7) 1_555 2_646
O15a O16b 3.05(8) 1_555 1_555
O16a Si5a 1.64(7) 1_555 2_646
O16a O16b 1.74(8) 1_555 1_555
O16a Si5b 1.90(9) 1_555 2_646
O16a Ba7 1.96(5) 1_555 1_555
O16a Y7 1.96(5) 1_555 1_555
O16a O18b 1.97(10) 1_555 1_555
O16a O5a 2.33(7) 1_555 2_656
O16a O7b 2.50(8) 1_555 2_656
O16a O23a 2.50(8) 1_555 1_555
O16a O15b 2.52(9) 1_555 1_555
O16a O18a 2.54(7) 1_555 1_555
O16a Y1 2.61(5) 1_555 2_656
O16a O17a 2.72(8) 1_555 1_555
O16a O15a 2.84(7) 1_555 1_555
O16a Si2b 3.09(11) 1_555 1_555
O16a O5b 3.14(10) 1_555 2_656
O16a O6b 3.16(10) 1_555 1_565
O17a O17b 1.34(11) 1_555 1_555
O17a Si5b 1.52(10) 1_555 2_646
O17a O16b 1.57(9) 1_555 1_555
O17a Si6a 1.60(8) 1_555 1_556
O17a Si5a 1.72(8) 1_555 2_646
O17a Si6b 1.84(10) 1_555 1_556
O17a O19b 2.21(10) 1_555 2_647
O17a Y6 2.40(6) 1_555 2_756
O17a Ba6 2.40(6) 1_555 2_756
O17a O18a 2.40(7) 1_555 1_555
O17a O19a 2.53(8) 1_555 2_647
O17a O18b 2.54(10) 1_555 1_555
O17a O21a 2.59(8) 1_555 1_655
O17a O21b 2.67(10) 1_555 1_655
O17a O16a 2.72(8) 1_555 1_555
O17a O20a 2.87(7) 1_555 1_556
O17a O15b 2.95(10) 1_555 1_555
O17a Ba3 2.96(6) 1_555 1_556
O17a O15a 2.99(8) 1_555 1_555
O17a O20b 3.14(9) 1_555 1_556
O18a O18b 0.73(10) 1_555 1_555
O18a Si5a 1.57(8) 1_555 2_646
O18a Si5b 1.87(10) 1_555 2_646
O18a O17b 2.06(8) 1_555 1_555
O18a Y5 2.21(5) 1_555 2_647
O18a Ba5 2.21(5) 1_555 2_647
O18a O24b 2.24(8) 1_555 1_556
O18a O17a 2.40(7) 1_555 1_555
O18a O16a 2.54(7) 1_555 1_555
O18a Y1 2.62(5) 1_555 2_656
O18a O15a 2.70(7) 1_555 1_555
O18a O24a 2.75(7) 1_555 1_556
O18a O1a 2.82(6) 1_555 1_555
O18a Si6b 2.93(9) 1_555 1_556
O18a O16b 3.01(8) 1_555 1_555
O18a O20b 3.05(8) 1_555 1_556
O18a O19a 3.08(7) 1_555 2_647
O18a Si6a 3.08(6) 1_555 1_556
O18a O15b 3.14(9) 1_555 1_555
O18a O19b 3.17(9) 1_555 2_647
O19a O19b 0.78(11) 1_555 1_555
O19a Si6b 1.36(10) 1_555 2_656
O19a Si6a 1.63(7) 1_555 2_656
O19a O20b 2.00(9) 1_555 2_656
O19a Y2 2.44(6) 1_555 2_656
O19a O17a 2.53(8) 1_555 2_657
O19a O20a 2.53(7) 1_555 2_656
O19a O21b 2.60(9) 1_555 2_557
O19a O21a 2.61(7) 1_555 2_557
O19a O17b 2.61(9) 1_555 2_657
O19a O10b 2.71(9) 1_555 2_656
O19a O13b 2.81(9) 1_555 1_555
O19a O28b 2.82(7) 1_555 2_656
O19a O9a 2.82(8) 1_555 2_656
O19a Y5 2.91(5) 1_555 1_555
O19a Ba5 2.91(5) 1_555 1_555
O19a O18a 3.08(7) 1_555 2_657
O19a O25a 3.12(7) 1_555 2_656
O20a O20b 1.37(8) 1_555 1_555
O20a Si6b 1.43(10) 1_555 1_555
O20a Si6a 1.60(7) 1_555 1_555
O20a O21b 1.73(9) 1_555 1_654
O20a O17b 2.00(9) 1_555 1_554
O20a O21a 2.44(7) 1_555 2_646
O20a Ba1 2.46(4) 1_555 2_645
O20a O21a 2.48(7) 1_555 1_654
O20a O19a 2.53(7) 1_555 2_646
O20a Y6 2.62(5) 1_555 1_555
O20a Ba6 2.62(5) 1_555 1_555
O20a O17a 2.87(7) 1_555 1_554
O20a O19b 2.97(10) 1_555 2_646
O20a O11b 3.11(8) 1_555 2_645
O20a O14b 3.18(8) 1_555 2_646
O21a O21b 0.85(9) 1_555 1_555
O21a Si6a 1.57(7) 1_555 1_456
O21a Si6b 1.91(10) 1_555 1_456
O21a O19b 2.42(9) 1_555 2_547
O21a O20a 2.44(7) 1_555 2_656
O21a O20a 2.48(7) 1_555 1_456
O21a Ba1 2.54(5) 1_555 1_556
O21a O17a 2.59(8) 1_555 1_455
O21a O14b 2.59(8) 1_555 1_555
O21a O19a 2.61(7) 1_555 2_547
O21a Y6 2.62(6) 1_555 2_656
O21a Ba6 2.62(6) 1_555 2_656
O21a O20b 2.81(8) 1_555 2_656
O21a O17b 2.93(9) 1_555 1_455
O21a Ba3 3.15(5) 1_555 2_646
O15b O15a 0.88(9) 1_555 1_555
O15b Si5b 1.61(11) 1_555 2_646
O15b Si5a 1.78(10) 1_555 2_646
O15b Y2 1.97(8) 1_555 1_555
O15b O9b 2.43(11) 1_555 1_555
O15b O13a 2.46(9) 1_555 2_646
O15b O28b 2.48(9) 1_555 1_555
O15b O16a 2.52(9) 1_555 1_555
O15b O16b 2.60(10) 1_555 1_555
O15b O18b 2.67(11) 1_555 1_555
O15b O10a 2.67(9) 1_555 2_756
O15b O28a 2.77(9) 1_555 1_555
O15b O17b 2.81(10) 1_555 1_555
O15b O11a 2.86(9) 1_555 2_646
O15b Y7 2.90(8) 1_555 1_555
O15b Ba7 2.90(8) 1_555 1_555
O15b O17a 2.95(10) 1_555 1_555
O15b O25a 3.11(9) 1_555 1_555
O15b O18a 3.14(9) 1_555 1_555
O15b O13b 3.16(10) 1_555 2_646
O16b O17a 1.57(9) 1_555 1_555
O16b Si5b 1.67(10) 1_555 2_646
O16b O16a 1.74(8) 1_555 1_555
O16b Si5a 1.78(9) 1_555 2_646
O16b O10a 2.33(8) 1_555 2_756
O16b Ba6 2.48(7) 1_555 2_756
O16b Y6 2.48(7) 1_555 2_756
O16b O15b 2.60(10) 1_555 1_555
O16b O17b 2.66(11) 1_555 1_555
O16b O18b 2.75(10) 1_555 1_555
O16b Ba3 2.81(7) 1_555 1_556
O16b Y7 2.82(7) 1_555 1_555
O16b Ba7 2.82(7) 1_555 1_555
O16b O9b 2.92(11) 1_555 1_555
O16b O18a 3.01(8) 1_555 1_555
O16b O15a 3.05(8) 1_555 1_555
O16b Si6a 3.13(8) 1_555 1_556
O17b O17a 1.34(11) 1_555 1_555
O17b Si6a 1.56(8) 1_555 1_556
O17b Si6b 1.58(11) 1_555 1_556
O17b Si5b 1.59(12) 1_555 2_646
O17b Si5a 1.79(10) 1_555 2_646
O17b O20a 2.00(9) 1_555 1_556
O17b O18a 2.06(8) 1_555 1_555
O17b O20b 2.26(11) 1_555 1_556
O17b O18b 2.36(11) 1_555 1_555
O17b O15a 2.48(9) 1_555 1_555
O17b O21b 2.60(11) 1_555 1_655
O17b O19a 2.61(9) 1_555 2_647
O17b O16b 2.66(11) 1_555 1_555
O17b O19b 2.70(11) 1_555 2_647
O17b Ba1 2.76(9) 1_555 2_646
O17b O15b 2.81(10) 1_555 1_555
O17b O21a 2.93(9) 1_555 1_655
O17b Ba5 3.05(8) 1_555 2_647
O17b Y5 3.05(8) 1_555 2_647
O17b O11b 3.06(10) 1_555 2_646
O17b Y6 3.16(8) 1_555 2_756
O17b Ba6 3.16(8) 1_555 2_756
O18b O18a 0.73(10) 1_555 1_555
O18b Si5a 1.22(10) 1_555 2_646
O18b Si5b 1.62(11) 1_555 2_646
O18b O16a 1.97(10) 1_555 1_555
O18b Y1 2.27(8) 1_555 2_656
O18b O15a 2.33(10) 1_555 1_555
O18b O17b 2.36(11) 1_555 1_555
O18b O17a 2.54(10) 1_555 1_555
O18b O24b 2.57(11) 1_555 1_556
O18b O15b 2.67(11) 1_555 1_555
O18b O1a 2.72(9) 1_555 1_555
O18b O16b 2.75(10) 1_555 1_555
O18b O23a 2.82(10) 1_555 1_555
O18b Y5 2.88(9) 1_555 2_647
O18b Ba5 2.88(9) 1_555 2_647
O18b O24a 2.95(10) 1_555 1_556
O18b O23b 3.08(10) 1_555 1_555
O19b O19a 0.78(11) 1_555 1_555
O19b Si6b 1.60(12) 1_555 2_656
O19b Si6a 1.67(10) 1_555 2_656
O19b O17a 2.21(10) 1_555 2_657
O19b O9a 2.38(10) 1_555 2_656
O19b O21a 2.42(9) 1_555 2_557
O19b Ba3 2.54(9) 1_555 2_656
O19b O21b 2.65(11) 1_555 2_557
O19b O20b 2.68(11) 1_555 2_656
O19b O17b 2.70(11) 1_555 2_657
O19b Y2 2.74(8) 1_555 2_656
O19b O25a 2.91(9) 1_555 2_656
O19b O20a 2.97(10) 1_555 2_656
O19b O10b 3.01(11) 1_555 2_656
O19b O28b 3.08(9) 1_555 2_656
O19b O18a 3.17(9) 1_555 2_657
O20b O20a 1.37(8) 1_555 1_555
O20b Si6b 1.61(11) 1_555 1_555
O20b O19a 2.00(9) 1_555 2_646
O20b Si6a 2.03(9) 1_555 1_555
O20b Y5 2.12(6) 1_555 2_646
O20b Ba5 2.12(6) 1_555 2_646
O20b O17b 2.26(11) 1_555 1_554
O20b O14a 2.29(9) 1_555 2_646
O20b O14b 2.31(9) 1_555 2_646
O20b Y6 2.49(7) 1_555 1_555
O20b Ba6 2.49(7) 1_555 1_555
O20b O19b 2.68(11) 1_555 2_646
O20b O21b 2.73(10) 1_555 1_654
O20b O21a 2.81(8) 1_555 2_646
O20b O13b 2.82(11) 1_555 2_646
O20b O6a 2.95(9) 1_555 1_554
O20b O18a 3.05(8) 1_555 1_554
O20b Si4b 3.07(10) 1_555 2_646
O20b Ba1 3.11(8) 1_555 2_645
O20b O17a 3.14(9) 1_555 1_554
O21b O21a 0.85(9) 1_555 1_555
O21b Si6a 1.37(9) 1_555 1_456
O21b Si6b 1.62(11) 1_555 1_456
O21b O20a 1.73(9) 1_555 1_456
O21b O17b 2.60(11) 1_555 1_455
O21b O19a 2.60(9) 1_555 2_547
O21b O19b 2.65(11) 1_555 2_547
O21b O17a 2.67(10) 1_555 1_455
O21b O20b 2.73(10) 1_555 1_456
O21b O14b 2.75(10) 1_555 1_555
O21b Ba3 2.78(8) 1_555 2_646
O21b O11b 2.94(11) 1_555 2_546
O21b Ba6 2.94(8) 1_555 2_656
O21b Y6 2.94(8) 1_555 2_656
O21b Ba1 3.19(8) 1_555 1_556
O22a Si8b 1.32(10) 1_555 2_656
O22a O22b 1.42(9) 1_555 1_555
O22a Si8a 1.59(10) 1_555 2_656
O22a O26b 1.87(8) 1_555 1_555
O22a O23b 1.89(8) 1_555 1_555
O22a O27a 2.03(8) 1_555 2_646
O22a Y8 2.45(5) 1_555 1_555
O22a Ba8 2.45(5) 1_555 1_555
O22a O26a 2.50(8) 1_555 1_555
O22a O23a 2.51(8) 1_555 1_555
O22a Ba2 2.64(5) 1_555 2_646
O22a O27a 2.68(8) 1_555 1_555
O22a O27b 2.82(8) 1_555 2_646
O22a O27b 2.96(8) 1_555 1_555
O23a O23b 1.03(10) 1_555 1_555
O23a Si8a 1.58(11) 1_555 2_656
O23a Si8b 1.64(11) 1_555 2_656
O23a O27b 1.89(10) 1_555 1_555
O23a Y1 2.30(7) 1_555 2_656
O23a O16a 2.50(8) 1_555 1_555
O23a O22a 2.51(8) 1_555 1_555
O23a O26a 2.51(9) 1_555 1_555
O23a O7b 2.64(10) 1_555 2_656
O23a O26b 2.68(9) 1_555 1_555
O23a Y7 2.76(7) 1_555 1_555
O23a Ba7 2.76(7) 1_555 1_555
O23a O27a 2.79(8) 1_555 1_555
O23a O4a 2.81(8) 1_555 2_656
O23a O18b 2.82(10) 1_555 1_555
O23a O1b 2.92(10) 1_555 1_555
O23a O22b 3.02(9) 1_555 1_555
O23a O5a 3.09(8) 1_555 2_656
O23a O1a 3.13(8) 1_555 1_555
O23a Ba4 3.16(7) 1_555 2_646
O24a O24b 0.82(8) 1_555 1_555
O24a Si7a 1.7(3) 1_555 1_555
O24a Si7b 1.7(3) 1_555 1_555
O24a Y1 2.05(7) 1_555 2_655
O24a O2b 2.16(10) 1_555 2_656
O24a O26b 2.37(9) 1_555 1_555
O24a O1a 2.60(8) 1_555 1_554
O24a O4b 2.68(10) 1_555 1_555
O24a O28a 2.69(8) 1_555 1_555
O24a O26a 2.74(9) 1_555 1_555
O24a O28b 2.74(8) 1_555 1_555
O24a O18a 2.75(7) 1_555 1_554
O24a O2a 2.78(7) 1_555 2_656
O24a O25a 2.81(8) 1_555 1_555
O24a O25b 2.82(8) 1_555 1_555
O24a Ba8 2.88(6) 1_555 1_555
O24a Y8 2.88(6) 1_555 1_555
O24a O18b 2.95(10) 1_555 1_554
O24a Y5 3.10(6) 1_555 2_646
O24a Ba5 3.10(6) 1_555 2_646
O24a O5b 3.16(11) 1_555 2_655
O25a O25b 1.23(8) 1_555 1_555
O25a Si7b 1.5(3) 1_555 1_555
O25a Si7a 1.6(3) 1_555 1_555
O25a O28b 1.81(7) 1_555 1_555
O25a O9a 2.31(7) 1_555 1_555
O25a O24b 2.35(8) 1_555 1_555
O25a Ba3 2.49(5) 1_555 1_555
O25a O28a 2.59(8) 1_555 1_555
O25a O26a 2.70(8) 1_555 1_555
O25a Y2 2.80(5) 1_555 1_555
O25a O24a 2.81(8) 1_555 1_555
O25a Y7 2.89(5) 1_555 1_555
O25a Ba7 2.89(5) 1_555 1_555
O25a O19b 2.91(9) 1_555 2_646
O25a O9b 2.91(9) 1_555 1_555
O25a O26b 3.08(8) 1_555 1_555
O25a O15b 3.11(9) 1_555 1_555
O25a O19a 3.12(7) 1_555 2_646
O26a O26b 1.19(9) 1_555 1_555
O26a Si8b 1.56(11) 1_555 2_656
O26a Si8a 1.58(11) 1_555 2_656
O26a O27b 1.68(9) 1_555 1_555
O26a Si7a 1.7(3) 1_555 1_555
O26a Si7b 1.7(3) 1_555 1_555
O26a O25b 1.90(8) 1_555 1_555
O26a O22a 2.50(8) 1_555 1_555
O26a O23a 2.51(9) 1_555 1_555
O26a O27a 2.56(8) 1_555 1_555
O26a O22b 2.67(9) 1_555 1_555
O26a O25a 2.70(8) 1_555 1_555
O26a O24a 2.74(9) 1_555 1_555
O26a Ba2 2.78(7) 1_555 1_555
O26a O23b 2.87(9) 1_555 1_555
O26a O28a 2.90(8) 1_555 1_555
O26a Y7 3.03(7) 1_555 1_555
O26a Ba7 3.03(7) 1_555 1_555
O26a O2a 3.04(8) 1_555 2_656
O26a O28b 3.06(8) 1_555 1_555
O26a O24b 3.07(9) 1_555 1_555
O27a Si8a 1.62(9) 1_555 2_656
O27a O22b 1.67(9) 1_555 1_555
O27a O27b 1.70(8) 1_555 1_555
O27a Si8b 1.86(9) 1_555 2_656
O27a O22a 2.03(8) 1_555 2_656
O27a Y8 2.07(5) 1_555 2_656
O27a Ba8 2.07(5) 1_555 2_656
O27a O26a 2.56(8) 1_555 1_555
O27a O22a 2.68(8) 1_555 1_555
O27a O23a 2.79(8) 1_555 1_555
O27a O4a 2.82(8) 1_555 2_656
O27a O26b 2.88(8) 1_555 2_656
O27a O23b 3.02(8) 1_555 1_555
O27a Ba4 3.08(5) 1_555 1_555
O27a O26b 3.14(8) 1_555 1_555
O27a O22b 3.16(9) 1_555 2_656
O27a O7b 3.18(8) 1_555 2_656
O28a O28b 1.00(7) 1_555 1_555
O28a Si7a 1.7(3) 1_555 1_555
O28a Si7b 1.7(3) 1_555 1_555
O28a O26b 2.23(8) 1_555 1_555
O28a Ba4 2.47(6) 1_555 2_646
O28a O24b 2.48(8) 1_555 1_555
O28a O13a 2.49(7) 1_555 2_646
O28a O25a 2.59(8) 1_555 1_555
O28a O24a 2.69(8) 1_555 1_555
O28a O15a 2.77(7) 1_555 1_555
O28a O15b 2.77(9) 1_555 1_555
O28a Y2 2.82(5) 1_555 1_555
O28a O13b 2.87(8) 1_555 2_646
O28a O12b 2.87(9) 1_555 2_646
O28a O26a 2.90(8) 1_555 1_555
O28a Ba5 2.98(6) 1_555 2_646
O28a Y5 2.98(6) 1_555 2_646
O28a O25b 3.14(8) 1_555 1_555
O28a O12a 3.17(8) 1_555 2_646
O22b O22a 1.42(9) 1_555 1_555
O22b Si8b 1.59(11) 1_555 2_656
O22b Si8a 1.63(11) 1_555 2_656
O22b O27a 1.67(9) 1_555 1_555
O22b O26b 2.56(9) 1_555 1_555
O22b O26a 2.67(9) 1_555 1_555
O22b O23b 2.70(9) 1_555 1_555
O22b O27b 2.71(9) 1_555 1_555
O22b Ba4 2.75(7) 1_555 1_555
O22b Ba2 2.77(7) 1_555 2_646
O22b Y8 2.91(7) 1_555 1_555
O22b Ba8 2.91(7) 1_555 1_555
O22b O23a 3.02(9) 1_555 1_555
O22b O12a 3.04(9) 1_555 1_555
O22b O7a 3.08(8) 1_555 1_555
O22b O27a 3.16(9) 1_555 2_646
O22b O2a 3.18(8) 1_555 2_656
O23b O23a 1.03(10) 1_555 1_555
O23b Si8b 1.62(11) 1_555 2_656
O23b Si8a 1.71(11) 1_555 2_656
O23b O22a 1.89(8) 1_555 1_555
O23b O1b 2.10(10) 1_555 1_555
O23b Y1 2.52(6) 1_555 2_656
O23b O1a 2.58(8) 1_555 1_555
O23b O27b 2.60(10) 1_555 1_555
O23b Ba4 2.63(7) 1_555 2_646
O23b O26b 2.63(9) 1_555 1_555
O23b O22b 2.70(9) 1_555 1_555
O23b O26a 2.87(9) 1_555 1_555
O23b O4a 2.89(8) 1_555 2_656
O23b Ba2 2.97(6) 1_555 2_646
O23b O27a 3.02(8) 1_555 1_555
O23b O18b 3.08(10) 1_555 1_555
O24b O24a 0.82(8) 1_555 1_555
O24b Si7b 1.6(3) 1_555 1_555
O24b Si7a 1.6(3) 1_555 1_555
O24b O18a 2.24(8) 1_555 1_554
O24b O28b 2.28(8) 1_555 1_555
O24b Y1 2.31(6) 1_555 2_655
O24b O25a 2.35(8) 1_555 1_555
O24b O28a 2.48(8) 1_555 1_555
O24b O18b 2.57(11) 1_555 1_554
O24b Y5 2.64(6) 1_555 2_646
O24b Ba5 2.64(6) 1_555 2_646
O24b O25b 2.69(8) 1_555 1_555
O24b O26b 2.78(9) 1_555 1_555
O24b O2b 2.91(10) 1_555 2_656
O24b O1a 2.93(8) 1_555 1_554
O24b O4b 3.01(9) 1_555 1_555
O24b O26a 3.07(9) 1_555 1_555
O25b O25a 1.23(8) 1_555 1_555
O25b Si7b 1.6(3) 1_555 1_555
O25b Si7a 1.7(3) 1_555 1_555
O25b O26a 1.90(8) 1_555 1_555
O25b Ba7 2.53(5) 1_555 1_555
O25b Y7 2.53(5) 1_555 1_555
O25b O28b 2.67(8) 1_555 1_555
O25b O24b 2.69(8) 1_555 1_555
O25b O26b 2.69(8) 1_555 1_555
O25b Ba2 2.73(6) 1_555 1_555
O25b O27b 2.75(8) 1_555 1_555
O25b O24a 2.82(8) 1_555 1_555
O25b O12a 2.87(8) 1_555 2_656
O25b Ba3 2.94(5) 1_555 1_555
O25b O5b 2.98(10) 1_555 2_655
O25b O28a 3.14(8) 1_555 1_555
O25b O12b 3.14(9) 1_555 2_656
O26b O26a 1.19(9) 1_555 1_555
O26b Si8b 1.60(10) 1_555 2_656
O26b Si7a 1.6(3) 1_555 1_555
O26b Si7b 1.7(3) 1_555 1_555
O26b Si8a 1.82(10) 1_555 2_656
O26b O22a 1.87(8) 1_555 1_555
O26b O28a 2.23(8) 1_555 1_555
O26b Ba8 2.36(7) 1_555 1_555
O26b Y8 2.36(7) 1_555 1_555
O26b O24a 2.37(9) 1_555 1_555
O26b O22b 2.56(9) 1_555 1_555
O26b O27b 2.59(9) 1_555 1_555
O26b O23b 2.63(9) 1_555 1_555
O26b O23a 2.68(9) 1_555 1_555
O26b O25b 2.69(8) 1_555 1_555
O26b O28b 2.75(8) 1_555 1_555
O26b O24b 2.78(9) 1_555 1_555
O26b O27a 2.88(8) 1_555 2_646
O26b O2a 2.92(8) 1_555 2_656
O26b O25a 3.08(8) 1_555 1_555
O26b O27a 3.14(8) 1_555 1_555
O26b O2b 3.15(10) 1_555 2_656
O27b Si8a 1.38(10) 1_555 2_656
O27b Si8b 1.65(10) 1_555 2_656
O27b O26a 1.68(9) 1_555 1_555
O27b O27a 1.70(8) 1_555 1_555
O27b O23a 1.89(10) 1_555 1_555
O27b O7b 2.19(9) 1_555 2_656
O27b Y7 2.42(6) 1_555 1_555
O27b Ba7 2.42(6) 1_555 1_555
O27b O26b 2.59(9) 1_555 1_555
O27b O23b 2.60(10) 1_555 1_555
O27b Y8 2.64(6) 1_555 2_656
O27b Ba8 2.64(6) 1_555 2_656
O27b O22b 2.71(9) 1_555 1_555
O27b O25b 2.75(8) 1_555 1_555
O27b O22a 2.82(8) 1_555 2_656
O27b O22a 2.96(8) 1_555 1_555
O27b Ba2 3.09(7) 1_555 1_555
O27b O7a 3.15(8) 1_555 2_656
O27b Si7a 3.2(3) 1_555 1_555
O27b Si7b 3.2(3) 1_555 1_555
O28b O28a 1.00(7) 1_555 1_555
O28b Si7a 1.6(3) 1_555 1_555
O28b Si7b 1.6(3) 1_555 1_555
O28b O25a 1.81(7) 1_555 1_555
O28b Y2 2.08(5) 1_555 1_555
O28b O24b 2.28(8) 1_555 1_555
O28b O15b 2.48(9) 1_555 1_555
O28b O13a 2.52(7) 1_555 2_646
O28b O13b 2.64(9) 1_555 2_646
O28b O25b 2.67(8) 1_555 1_555
O28b O24a 2.74(8) 1_555 1_555
O28b O26b 2.75(8) 1_555 1_555
O28b O15a 2.75(7) 1_555 1_555
O28b O19a 2.82(7) 1_555 2_646
O28b Y5 2.98(6) 1_555 2_646
O28b Ba5 2.98(6) 1_555 2_646
O28b O26a 3.06(8) 1_555 1_555
O28b O19b 3.08(9) 1_555 2_646
loop_
_geom_angle_atom_site_label_1
_geom_angle_atom_site_label_2
_geom_angle_atom_site_label_3
_geom_angle
_geom_angle_site_symmetry_1
_geom_angle_site_symmetry_2
_geom_angle_site_symmetry_3
O21a Ba1 O20a 58(4) 1_554 1_555 2_655
O6b Ba1 O21a 79(6) 2_656 1_555 1_554
O6b Ba1 O20a 93(6) 2_656 1_555 2_655
O17b Ba1 O6b 89(7) 2_656 1_555 2_656
O17b Ba1 O21a 101(5) 2_656 1_555 1_554
O17b Ba1 O20a 45(5) 2_656 1_555 2_655
O11b Ba1 O17b 67(6) 1_555 1_555 2_656
O11b Ba1 O6b 156(7) 1_555 1_555 2_656
O11b Ba1 O21a 108(5) 1_555 1_555 1_554
O11b Ba1 O20a 73(5) 1_555 1_555 2_655
O8a Ba1 O11b 112(5) 2_646 1_555 1_555
O8a Ba1 O17b 137(5) 2_646 1_555 2_656
O8a Ba1 O6b 82(6) 2_646 1_555 2_656
O8a Ba1 O21a 118(4) 2_646 1_555 1_554
O8a Ba1 O20a 175(4) 2_646 1_555 2_655
O10b Ba1 O8a 52(5) 1_455 1_555 2_646
O10b Ba1 O11b 96(6) 1_455 1_555 1_555
O10b Ba1 O17b 162(6) 1_455 1_555 2_656
O10b Ba1 O6b 108(7) 1_455 1_555 2_656
O10b Ba1 O21a 80(5) 1_455 1_555 1_554
O10b Ba1 O20a 128(5) 1_455 1_555 2_655
O6a Ba1 O10b 117(5) 2_656 1_555 1_455
O6a Ba1 O8a 93(4) 2_656 1_555 2_646
O6a Ba1 O11b 147(5) 2_656 1_555 1_555
O6a Ba1 O17b 80(5) 2_656 1_555 2_656
O6a Ba1 O6b 11(6) 2_656 1_555 2_656
O6a Ba1 O21a 76(4) 2_656 1_555 1_554
O6a Ba1 O20a 83(4) 2_656 1_555 2_655
O13a Ba1 O6a 98(4) 1_555 1_555 2_656
O13a Ba1 O10b 98(5) 1_555 1_555 1_455
O13a Ba1 O8a 55(4) 1_555 1_555 2_646
O13a Ba1 O11b 81(5) 1_555 1_555 1_555
O13a Ba1 O17b 84(5) 1_555 1_555 2_656
O13a Ba1 O6b 93(6) 1_555 1_555 2_656
O13a Ba1 O21a 171(4) 1_555 1_555 1_554
O13a Ba1 O20a 128(4) 1_555 1_555 2_655
O20b Ba1 O13a 123(4) 2_655 1_555 1_555
O20b Ba1 O6a 58(4) 2_655 1_555 2_656
O20b Ba1 O10b 138(5) 2_655 1_555 1_455
O20b Ba1 O8a 150(4) 2_655 1_555 2_646
O20b Ba1 O11b 95(5) 2_655 1_555 1_555
O20b Ba1 O17b 45(5) 2_655 1_555 2_656
O20b Ba1 O6b 69(6) 2_655 1_555 2_656
O20b Ba1 O21a 59(5) 2_655 1_555 1_554
O20b Ba1 O20a 25(4) 2_655 1_555 2_655
O21b Ba1 O20b 68(5) 1_554 1_555 2_655
O21b Ba1 O13a 161(5) 1_554 1_555 1_555
O21b Ba1 O6a 75(5) 1_554 1_555 2_656
O21b Ba1 O10b 71(6) 1_554 1_555 1_455
O21b Ba1 O8a 107(5) 1_554 1_555 2_646
O21b Ba1 O11b 115(6) 1_554 1_555 1_555
O21b Ba1 O17b 111(6) 1_554 1_555 2_656
O21b Ba1 O6b 76(7) 1_554 1_555 2_656
O21b Ba1 O21a 11(5) 1_554 1_555 1_554
O21b Ba1 O20a 69(5) 1_554 1_555 2_655
O1b Ba2 O5b 96(7) 2_656 1_555 2_655
O22a Ba2 O1b 76(6) 2_656 1_555 2_656
O22a Ba2 O5b 172(6) 2_656 1_555 2_655
O25b Ba2 O22a 114(4) 1_555 1_555 2_656
O25b Ba2 O1b 126(6) 1_555 1_555 2_656
O25b Ba2 O5b 70(6) 1_555 1_555 2_655
O12a Ba2 O25b 63(5) 2_656 1_555 1_555
O12a Ba2 O22a 91(5) 2_656 1_555 2_656
O12a Ba2 O1b 166(6) 2_656 1_555 2_656
O12a Ba2 O5b 97(6) 2_656 1_555 2_655
O22b Ba2 O12a 67(5) 2_656 1_555 2_656
O22b Ba2 O25b 114(5) 2_656 1_555 1_555
O22b Ba2 O22a 30(5) 2_656 1_555 2_656
O22b Ba2 O1b 100(6) 2_656 1_555 2_656
O22b Ba2 O5b 156(7) 2_656 1_555 2_655
O26a Ba2 O22b 101(5) 1_555 1_555 2_656
O26a Ba2 O12a 89(5) 1_555 1_555 2_656
O26a Ba2 O25b 40(5) 1_555 1_555 1_555
O26a Ba2 O22a 84(5) 1_555 1_555 2_656
O26a Ba2 O1b 94(6) 1_555 1_555 2_656
O26a Ba2 O5b 95(6) 1_555 1_555 2_655
O3a Ba2 O26a 147(5) 1_564 1_555 1_555
O3a Ba2 O22b 108(5) 1_564 1_555 2_656
O3a Ba2 O12a 89(5) 1_564 1_555 2_656
O3a Ba2 O25b 111(4) 1_564 1_555 1_555
O3a Ba2 O22a 129(4) 1_564 1_555 2_656
O3a Ba2 O1b 95(6) 1_564 1_555 2_656
O3a Ba2 O5b 52(6) 1_564 1_555 2_655
O12b Ba2 O3a 71(5) 2_656 1_555 1_564
O12b Ba2 O26a 102(5) 2_656 1_555 1_555
O12b Ba2 O22b 78(5) 2_656 1_555 2_656
O12b Ba2 O12a 19(5) 2_656 1_555 2_656
O12b Ba2 O25b 68(5) 2_656 1_555 1_555
O12b Ba2 O22a 106(5) 2_656 1_555 2_656
O12b Ba2 O1b 164(7) 2_656 1_555 2_656
O12b Ba2 O5b 82(6) 2_656 1_555 2_655
O23b Ba2 O12b 130(5) 2_656 1_555 2_656
O23b Ba2 O3a 103(4) 2_656 1_555 1_564
O23b Ba2 O26a 106(5) 2_656 1_555 1_555
O23b Ba2 O22b 56(5) 2_656 1_555 2_656
O23b Ba2 O12a 122(5) 2_656 1_555 2_656
O23b Ba2 O25b 145(5) 2_656 1_555 1_555
O23b Ba2 O22a 39(4) 2_656 1_555 2_656
O23b Ba2 O1b 44(6) 2_656 1_555 2_656
O23b Ba2 O5b 135(6) 2_656 1_555 2_655
O27b Ba2 O23b 92(5) 1_555 1_555 2_656
O27b Ba2 O12b 89(5) 1_555 1_555 2_656
O27b Ba2 O3a 160(4) 1_555 1_555 1_564
O27b Ba2 O26a 33(5) 1_555 1_555 1_555
O27b Ba2 O22b 69(5) 1_555 1_555 2_656
O27b Ba2 O12a 71(5) 1_555 1_555 2_656
O27b Ba2 O25b 56(4) 1_555 1_555 1_555
O27b Ba2 O22a 58(4) 1_555 1_555 2_656
O27b Ba2 O1b 105(6) 1_555 1_555 2_656
O27b Ba2 O5b 124(6) 1_555 1_555 2_655
O2a Ba2 O27b 84(4) 2_656 1_555 1_555
O2a Ba2 O23b 76(4) 2_656 1_555 2_656
O2a Ba2 O12b 154(5) 2_656 1_555 2_656
O2a Ba2 O3a 112(4) 2_656 1_555 1_564
O2a Ba2 O26a 61(4) 2_656 1_555 1_555
O2a Ba2 O22b 123(4) 2_656 1_555 2_656
O2a Ba2 O12a 149(4) 2_656 1_555 2_656
O2a Ba2 O25b 87(4) 2_656 1_555 1_555
O2a Ba2 O22a 92(4) 2_656 1_555 2_656
O2a Ba2 O1b 39(6) 2_656 1_555 2_656
O2a Ba2 O5b 81(6) 2_656 1_555 2_655
O25a Ba3 O14b 103(5) 1_555 1_555 2_656
O19b Ba3 O25a 71(6) 2_646 1_555 1_555
O19b Ba3 O14b 128(6) 2_646 1_555 2_656
O9a Ba3 O19b 55(6) 1_555 1_555 2_646
O9a Ba3 O25a 54(4) 1_555 1_555 1_555
O9a Ba3 O14b 79(5) 1_555 1_555 2_656
O21b Ba3 O9a 89(5) 2_656 1_555 1_555
O21b Ba3 O19b 91(6) 2_656 1_555 2_646
O21b Ba3 O25a 143(6) 2_656 1_555 1_555
O21b Ba3 O14b 63(6) 2_656 1_555 2_656
O16b Ba3 O21b 73(6) 1_554 1_555 2_656
O16b Ba3 O9a 130(5) 1_554 1_555 1_555
O16b Ba3 O19b 78(6) 1_554 1_555 2_646
O16b Ba3 O25a 130(5) 1_554 1_555 1_555
O16b Ba3 O14b 127(6) 1_554 1_555 2_656
O5b Ba3 O16b 92(6) 2_655 1_555 1_554
O5b Ba3 O21b 132(6) 2_655 1_555 2_656
O5b Ba3 O9a 132(5) 2_655 1_555 1_555
O5b Ba3 O19b 131(7) 2_655 1_555 2_646
O5b Ba3 O25a 81(6) 2_655 1_555 1_555
O5b Ba3 O14b 97(6) 2_655 1_555 2_656
O25b Ba3 O5b 61(5) 1_555 1_555 2_655
O25b Ba3 O16b 137(5) 1_555 1_555 1_554
O25b Ba3 O21b 150(5) 1_555 1_555 2_656
O25b Ba3 O9a 71(4) 1_555 1_555 1_555
O25b Ba3 O19b 95(6) 1_555 1_555 2_646
O25b Ba3 O25a 24(5) 1_555 1_555 1_555
O25b Ba3 O14b 91(5) 1_555 1_555 2_656
O17a Ba3 O25b 124(4) 1_554 1_555 1_555
O17a Ba3 O5b 110(5) 1_554 1_555 2_655
O17a Ba3 O16b 31(5) 1_554 1_555 1_554
O17a Ba3 O21b 80(5) 1_554 1_555 2_656
O17a Ba3 O9a 100(4) 1_554 1_555 1_555
O17a Ba3 O19b 47(6) 1_554 1_555 2_646
O17a Ba3 O25a 106(5) 1_554 1_555 1_555
O17a Ba3 O14b 143(5) 1_554 1_555 2_656
O6a Ba3 O17a 113(4) 1_564 1_555 1_554
O6a Ba3 O25b 101(4) 1_564 1_555 1_555
O6a Ba3 O5b 51(5) 1_564 1_555 2_655
O6a Ba3 O16b 82(5) 1_564 1_555 1_554
O6a Ba3 O21b 81(5) 1_564 1_555 2_656
O6a Ba3 O9a 143(4) 1_564 1_555 1_555
O6a Ba3 O19b 160(6) 1_564 1_555 2_646
O6a Ba3 O25a 126(5) 1_564 1_555 1_555
O6a Ba3 O14b 65(5) 1_564 1_555 2_656
O6b Ba3 O6a 12(6) 1_564 1_555 1_564
O6b Ba3 O17a 101(6) 1_564 1_555 1_554
O6b Ba3 O25b 109(6) 1_564 1_555 1_555
O6b Ba3 O5b 53(7) 1_564 1_555 2_655
O6b Ba3 O16b 70(6) 1_564 1_555 1_554
O6b Ba3 O21b 79(7) 1_564 1_555 2_656
O6b Ba3 O9a 153(6) 1_564 1_555 1_555
O6b Ba3 O19b 148(7) 1_564 1_555 2_646
O6b Ba3 O25a 133(6) 1_564 1_555 1_555
O6b Ba3 O14b 74(6) 1_564 1_555 2_656
O14a Ba3 O6b 72(6) 2_656 1_555 1_564
O14a Ba3 O6a 61(4) 2_656 1_555 1_564
O14a Ba3 O17a 157(4) 2_656 1_555 1_554
O14a Ba3 O25b 78(4) 2_656 1_555 1_555
O14a Ba3 O5b 84(5) 2_656 1_555 2_655
O14a Ba3 O16b 135(5) 2_656 1_555 1_554
O14a Ba3 O21b 77(5) 2_656 1_555 2_656
O14a Ba3 O9a 82(4) 2_656 1_555 1_555
O14a Ba3 O19b 136(6) 2_656 1_555 2_646
O14a Ba3 O25a 94(4) 2_656 1_555 1_555
O14a Ba3 O14b 15(5) 2_656 1_555 2_656
O21a Ba3 O14a 66(4) 2_656 1_555 2_656
O21a Ba3 O6b 66(6) 2_656 1_555 1_564
O21a Ba3 O6a 67(4) 2_656 1_555 1_564
O21a Ba3 O17a 91(4) 2_656 1_555 1_554
O21a Ba3 O25b 144(4) 2_656 1_555 1_555
O21a Ba3 O5b 118(5) 2_656 1_555 2_655
O21a Ba3 O16b 77(5) 2_656 1_555 1_554
O21a Ba3 O21b 15(5) 2_656 1_555 2_656
O21a Ba3 O9a 98(4) 2_656 1_555 1_555
O21a Ba3 O19b 106(5) 2_656 1_555 2_646
O21a Ba3 O25a 148(4) 2_656 1_555 1_555
O21a Ba3 O14b 53(5) 2_656 1_555 2_656
O11b Ba3 O21a 64(4) 1_655 1_555 2_656
O11b Ba3 O14a 62(5) 1_655 1_555 2_656
O11b Ba3 O6b 122(6) 1_655 1_555 1_564
O11b Ba3 O6a 116(5) 1_655 1_555 1_564
O11b Ba3 O17a 107(5) 1_655 1_555 1_554
O11b Ba3 O25b 95(4) 1_655 1_555 1_555
O11b Ba3 O5b 143(6) 1_655 1_555 2_655
O11b Ba3 O16b 123(5) 1_655 1_555 1_554
O11b Ba3 O21b 59(6) 1_655 1_555 2_656
O11b Ba3 O9a 34(5) 1_655 1_555 1_555
O11b Ba3 O19b 75(6) 1_655 1_555 2_646
O11b Ba3 O25a 85(5) 1_655 1_555 1_555
O11b Ba3 O14b 53(6) 1_655 1_555 2_656
O28a Ba4 O7a 152(5) 2_656 1_555 1_555
O15a Ba4 O28a 67(4) 2_656 1_555 2_656
O15a Ba4 O7a 115(4) 2_656 1_555 1_555
O23b Ba4 O15a 88(5) 2_656 1_555 2_656
O23b Ba4 O28a 88(5) 2_656 1_555 2_656
O23b Ba4 O7a 119(5) 2_656 1_555 1_555
O12a Ba4 O23b 155(5) 1_555 1_555 2_656
O12a Ba4 O15a 102(5) 1_555 1_555 2_656
O12a Ba4 O28a 75(5) 1_555 1_555 2_656
O12a Ba4 O7a 77(5) 1_555 1_555 1_555
O22b Ba4 O12a 68(5) 1_555 1_555 1_555
O22b Ba4 O23b 98(5) 1_555 1_555 2_656
O22b Ba4 O15a 166(5) 1_555 1_555 2_656
O22b Ba4 O28a 101(5) 1_555 1_555 2_656
O22b Ba4 O7a 73(5) 1_555 1_555 1_555
O13a Ba4 O22b 123(5) 1_555 1_555 1_555
O13a Ba4 O12a 57(4) 1_555 1_555 1_555
O13a Ba4 O23b 127(5) 1_555 1_555 2_656
O13a Ba4 O15a 44(4) 1_555 1_555 2_656
O13a Ba4 O28a 56(4) 1_555 1_555 2_656
O13a Ba4 O7a 104(4) 1_555 1_555 1_555
O3b Ba4 O13a 118(6) 2_656 1_555 1_555
O3b Ba4 O22b 87(6) 2_656 1_555 1_555
O3b Ba4 O12a 105(6) 2_656 1_555 1_555
O3b Ba4 O23b 93(6) 2_656 1_555 2_656
O3b Ba4 O15a 106(6) 2_656 1_555 2_656
O3b Ba4 O28a 172(6) 2_656 1_555 2_656
O3b Ba4 O7a 28(6) 2_656 1_555 1_555
O1b Ba4 O3b 51(6) 2_656 1_555 2_656
O1b Ba4 O13a 151(5) 2_656 1_555 1_555
O1b Ba4 O22b 85(6) 2_656 1_555 1_555
O1b Ba4 O12a 146(6) 2_656 1_555 1_555
O1b Ba4 O23b 44(6) 2_656 1_555 2_656
O1b Ba4 O15a 108(5) 2_656 1_555 2_656
O1b Ba4 O28a 132(6) 2_656 1_555 2_656
O1b Ba4 O7a 76(5) 2_656 1_555 1_555
O27a Ba4 O1b 78(5) 1_555 1_555 2_656
O27a Ba4 O3b 106(6) 1_555 1_555 2_656
O27a Ba4 O13a 129(4) 1_555 1_555 1_555
O27a Ba4 O22b 33(5) 1_555 1_555 1_555
O27a Ba4 O12a 88(4) 1_555 1_555 1_555
O27a Ba4 O23b 71(5) 1_555 1_555 2_656
O27a Ba4 O15a 143(4) 1_555 1_555 2_656
O27a Ba4 O28a 82(4) 1_555 1_555 2_656
O27a Ba4 O7a 102(4) 1_555 1_555 1_555
O23a Ba4 O27a 83(4) 2_656 1_555 1_555
O23a Ba4 O1b 57(5) 2_656 1_555 2_656
O23a Ba4 O3b 102(6) 2_656 1_555 2_656
O23a Ba4 O13a 110(4) 2_656 1_555 1_555
O23a Ba4 O22b 113(5) 2_656 1_555 1_555
O23a Ba4 O12a 152(5) 2_656 1_555 1_555
O23a Ba4 O23b 17(5) 2_656 1_555 2_656
O23a Ba4 O15a 71(4) 2_656 1_555 2_656
O23a Ba4 O28a 77(5) 2_656 1_555 2_656
O23a Ba4 O7a 130(5) 2_656 1_555 1_555
O12b Ba4 O23a 137(5) 1_555 1_555 2_656
O12b Ba4 O27a 86(5) 1_555 1_555 1_555
O12b Ba4 O1b 158(6) 1_555 1_555 2_656
O12b Ba4 O3b 121(6) 1_555 1_555 2_656
O12b Ba4 O13a 50(5) 1_555 1_555 1_555
O12b Ba4 O22b 73(5) 1_555 1_555 1_555
O12b Ba4 O12a 16(5) 1_555 1_555 1_555
O12b Ba4 O23b 143(5) 1_555 1_555 2_656
O12b Ba4 O15a 94(5) 1_555 1_555 2_656
O12b Ba4 O28a 60(5) 1_555 1_555 2_656
O12b Ba4 O7a 93(5) 1_555 1_555 1_555
O24a Y1 O2b 64(7) 2_645 1_555 1_554
O5a Y1 O24a 106(6) 1_555 1_555 2_645
O5a Y1 O2b 101(7) 1_555 1_555 1_554
O1a Y1 O5a 176(5) 2_646 1_555 1_555
O1a Y1 O24a 76(6) 2_646 1_555 2_645
O1a Y1 O2b 84(7) 2_646 1_555 1_554
O18b Y1 O1a 75(7) 2_646 1_555 2_646
O18b Y1 O5a 101(7) 2_646 1_555 1_555
O18b Y1 O24a 86(7) 2_646 1_555 2_645
O18b Y1 O2b 147(9) 2_646 1_555 1_554
O23a Y1 O18b 76(7) 2_646 1_555 2_646
O23a Y1 O1a 88(6) 2_646 1_555 2_646
O23a Y1 O5a 89(6) 2_646 1_555 1_555
O23a Y1 O24a 159(7) 2_646 1_555 2_645
O23a Y1 O2b 129(8) 2_646 1_555 1_554
O24b Y1 O23a 144(6) 2_645 1_555 2_646
O24b Y1 O18b 68(7) 2_645 1_555 2_646
O24b Y1 O1a 81(6) 2_645 1_555 2_646
O24b Y1 O5a 99(6) 2_645 1_555 1_555
O24b Y1 O24a 21(6) 2_645 1_555 2_645
O24b Y1 O2b 84(7) 2_645 1_555 1_554
O4a Y1 O24b 141(6) 1_555 1_555 2_645
O4a Y1 O23a 75(6) 1_555 1_555 2_646
O4a Y1 O18b 151(7) 1_555 1_555 2_646
O4a Y1 O1a 103(5) 1_555 1_555 2_646
O4a Y1 O5a 80(5) 1_555 1_555 1_555
O4a Y1 O24a 122(6) 1_555 1_555 2_645
O4a Y1 O2b 59(7) 1_555 1_555 1_554
O23b Y1 O4a 73(5) 2_646 1_555 1_555
O23b Y1 O24b 139(6) 2_646 1_555 2_645
O23b Y1 O23a 24(6) 2_646 1_555 2_646
O23b Y1 O18b 80(7) 2_646 1_555 2_646
O23b Y1 O1a 66(6) 2_646 1_555 2_646
O23b Y1 O5a 112(6) 2_646 1_555 1_555
O23b Y1 O24a 141(7) 2_646 1_555 2_645
O23b Y1 O2b 115(7) 2_646 1_555 1_554
O16a Y1 O23b 81(5) 2_646 1_555 2_646
O16a Y1 O4a 117(5) 2_646 1_555 1_555
O16a Y1 O24b 94(5) 2_646 1_555 2_645
O16a Y1 O23a 61(5) 2_646 1_555 2_646
O16a Y1 O18b 47(6) 2_646 1_555 2_646
O16a Y1 O1a 118(5) 2_646 1_555 2_646
O16a Y1 O5a 58(5) 2_646 1_555 1_555
O16a Y1 O24a 114(5) 2_646 1_555 2_645
O16a Y1 O2b 158(7) 2_646 1_555 1_554
O5b Y1 O16a 74(6) 1_555 1_555 2_646
O5b Y1 O23b 134(7) 1_555 1_555 2_646
O5b Y1 O4a 85(6) 1_555 1_555 1_555
O5b Y1 O24b 81(7) 1_555 1_555 2_645
O5b Y1 O23a 112(7) 1_555 1_555 2_646
O5b Y1 O18b 108(8) 1_555 1_555 2_646
O5b Y1 O1a 160(6) 1_555 1_555 2_646
O5b Y1 O5a 23(6) 1_555 1_555 1_555
O5b Y1 O24a 84(7) 1_555 1_555 2_645
O5b Y1 O2b 84(8) 1_555 1_555 1_554
O18a Y1 O5b 106(6) 2_646 1_555 1_555
O18a Y1 O16a 58(4) 2_646 1_555 2_646
O18a Y1 O23b 91(5) 2_646 1_555 2_646
O18a Y1 O4a 165(5) 2_646 1_555 1_555
O18a Y1 O24b 54(5) 2_646 1_555 2_645
O18a Y1 O23a 91(5) 2_646 1_555 2_646
O18a Y1 O18b 15(7) 2_646 1_555 2_646
O18a Y1 O1a 71(5) 2_646 1_555 2_646
O18a Y1 O5a 106(5) 2_646 1_555 1_555
O18a Y1 O24a 71(5) 2_646 1_555 2_645
O18a Y1 O2b 132(7) 2_646 1_555 1_554
O1b Y1 O18a 85(6) 2_646 1_555 2_646
O1b Y1 O5b 168(7) 2_646 1_555 1_555
O1b Y1 O16a 116(5) 2_646 1_555 2_646
O1b Y1 O23b 47(6) 2_646 1_555 2_646
O1b Y1 O4a 85(6) 2_646 1_555 1_555
O1b Y1 O24b 103(6) 2_646 1_555 2_645
O1b Y1 O23a 71(7) 2_646 1_555 2_646
O1b Y1 O18b 84(7) 2_646 1_555 2_646
O1b Y1 O1a 22(6) 2_646 1_555 2_646
O1b Y1 O5a 157(6) 2_646 1_555 1_555
O1b Y1 O24a 96(7) 2_646 1_555 2_645
O1b Y1 O2b 86(7) 2_646 1_555 1_554
O7b Y1 O1b 127(6) 1_555 1_555 2_646
O7b Y1 O18a 111(5) 1_555 1_555 2_646
O7b Y1 O5b 53(6) 1_555 1_555 1_555
O7b Y1 O16a 53(5) 1_555 1_555 2_646
O7b Y1 O23b 81(6) 1_555 1_555 2_646
O7b Y1 O4a 66(5) 1_555 1_555 1_555
O7b Y1 O24b 128(6) 1_555 1_555 2_645
O7b Y1 O23a 59(6) 1_555 1_555 2_646
O7b Y1 O18b 99(7) 1_555 1_555 2_646
O7b Y1 O1a 147(5) 1_555 1_555 2_646
O7b Y1 O5a 31(5) 1_555 1_555 1_555
O7b Y1 O24a 137(6) 1_555 1_555 2_645
O7b Y1 O2b 112(7) 1_555 1_555 1_554
O2a Y1 O7b 111(4) 1_554 1_555 1_555
O2a Y1 O1b 89(5) 1_554 1_555 2_646
O2a Y1 O18a 132(4) 1_554 1_555 2_646
O2a Y1 O5b 81(6) 1_554 1_555 1_555
O2a Y1 O16a 155(4) 1_554 1_555 2_646
O2a Y1 O23b 118(5) 1_554 1_555 2_646
O2a Y1 O4a 60(4) 1_554 1_555 1_555
O2a Y1 O24b 82(5) 1_554 1_555 2_645
O2a Y1 O23a 131(5) 1_554 1_555 2_646
O2a Y1 O18b 147(7) 1_554 1_555 2_646
O2a Y1 O1a 86(4) 1_554 1_555 2_646
O2a Y1 O5a 98(5) 1_554 1_555 1_555
O2a Y1 O24a 62(5) 1_554 1_555 2_645
O2a Y1 O2b 3(6) 1_554 1_555 1_554
Si1a Y1 O2a 30(4) 2_645 1_555 1_554
Si1a Y1 O7b 90(5) 2_645 1_555 1_555
Si1a Y1 O1b 85(5) 2_645 1_555 2_646
Si1a Y1 O18a 159(5) 2_645 1_555 2_646
Si1a Y1 O5b 84(6) 2_645 1_555 1_555
Si1a Y1 O16a 143(5) 2_645 1_555 2_646
Si1a Y1 O23b 95(5) 2_645 1_555 2_646
Si1a Y1 O4a 30(5) 2_645 1_555 1_555
Si1a Y1 O24b 112(5) 2_645 1_555 2_645
Si1a Y1 O23a 103(5) 2_645 1_555 2_646
Si1a Y1 O18b 168(7) 2_645 1_555 2_646
Si1a Y1 O1a 93(5) 2_645 1_555 2_646
Si1a Y1 O5a 91(5) 2_645 1_555 1_555
Si1a Y1 O24a 92(5) 2_645 1_555 2_645
Si1a Y1 O2b 28(6) 2_645 1_555 1_554
O15b Y2 O13b 107(9) 1_555 1_555 2_646
O11a Y2 O15b 91(8) 2_646 1_555 1_555
O11a Y2 O13b 89(7) 2_646 1_555 2_646
O28b Y2 O11a 160(6) 1_555 1_555 2_646
O28b Y2 O15b 75(8) 1_555 1_555 1_555
O28b Y2 O13b 81(7) 1_555 1_555 2_646
O9b Y2 O28b 108(7) 1_555 1_555 1_555
O9b Y2 O11a 81(7) 1_555 1_555 2_646
O9b Y2 O15b 73(8) 1_555 1_555 1_555
O9b Y2 O13b 170(8) 1_555 1_555 2_646
O13a Y2 O9b 146(7) 2_646 1_555 1_555
O13a Y2 O28b 74(6) 2_646 1_555 1_555
O13a Y2 O11a 89(6) 2_646 1_555 2_646
O13a Y2 O15b 74(7) 2_646 1_555 1_555
O13a Y2 O13b 33(7) 2_646 1_555 2_646
O10b Y2 O13a 105(7) 1_555 1_555 2_646
O10b Y2 O9b 92(8) 1_555 1_555 1_555
O10b Y2 O28b 146(7) 1_555 1_555 1_555
O10b Y2 O11a 47(7) 1_555 1_555 2_646
O10b Y2 O15b 138(8) 1_555 1_555 1_555
O10b Y2 O13b 81(8) 1_555 1_555 2_646
O15a Y2 O10b 132(6) 1_555 1_555 1_555
O15a Y2 O13a 54(5) 1_555 1_555 2_646
O15a Y2 O9b 92(7) 1_555 1_555 1_555
O15a Y2 O28b 76(6) 1_555 1_555 1_555
O15a Y2 O11a 87(6) 1_555 1_555 2_646
O15a Y2 O15b 21(7) 1_555 1_555 1_555
O15a Y2 O13b 87(7) 1_555 1_555 2_646
O9a Y2 O15a 121(5) 1_555 1_555 1_555
O9a Y2 O10b 89(6) 1_555 1_555 1_555
O9a Y2 O13a 165(5) 1_555 1_555 2_646
O9a Y2 O9b 37(7) 1_555 1_555 1_555
O9a Y2 O28b 91(5) 1_555 1_555 1_555
O9a Y2 O11a 105(5) 1_555 1_555 2_646
O9a Y2 O15b 100(7) 1_555 1_555 1_555
O9a Y2 O13b 149(7) 1_555 1_555 2_646
O19a Y2 O9a 71(5) 2_646 1_555 1_555
O19a Y2 O15a 150(5) 2_646 1_555 1_555
O19a Y2 O10b 72(6) 2_646 1_555 1_555
O19a Y2 O13a 107(6) 2_646 1_555 2_646
O19a Y2 O9b 106(7) 2_646 1_555 1_555
O19a Y2 O28b 76(5) 2_646 1_555 1_555
O19a Y2 O11a 118(6) 2_646 1_555 2_646
O19a Y2 O15b 150(7) 2_646 1_555 1_555
O19a Y2 O13b 78(7) 2_646 1_555 2_646
O19b Y2 O19a 16(6) 2_646 1_555 2_646
O19b Y2 O9a 54(6) 2_646 1_555 1_555
O19b Y2 O15a 153(6) 2_646 1_555 1_555
O19b Y2 O10b 75(7) 2_646 1_555 1_555
O19b Y2 O13a 123(6) 2_646 1_555 2_646
O19b Y2 O9b 91(8) 2_646 1_555 1_555
O19b Y2 O28b 78(6) 2_646 1_555 1_555
O19b Y2 O11a 120(6) 2_646 1_555 2_646
O19b Y2 O15b 143(8) 2_646 1_555 1_555
O19b Y2 O13b 95(8) 2_646 1_555 2_646
O10a Y2 O19b 104(6) 2_756 1_555 2_646
O10a Y2 O19a 119(5) 2_756 1_555 2_646
O10a Y2 O9a 51(4) 2_756 1_555 1_555
O10a Y2 O15a 83(5) 2_756 1_555 1_555
O10a Y2 O10b 90(6) 2_756 1_555 1_555
O10a Y2 O13a 134(5) 2_756 1_555 2_646
O10a Y2 O9b 14(6) 2_756 1_555 1_555
O10a Y2 O28b 116(5) 2_756 1_555 1_555
O10a Y2 O11a 70(5) 2_756 1_555 2_646
O10a Y2 O15b 66(7) 2_756 1_555 1_555
O10a Y2 O13b 157(7) 2_756 1_555 2_646
O25a Y2 O10a 82(4) 1_555 1_555 2_756
O25a Y2 O19b 63(5) 1_555 1_555 2_646
O25a Y2 O19a 73(5) 1_555 1_555 2_646
O25a Y2 O9a 52(4) 1_555 1_555 1_555
O25a Y2 O15a 93(5) 1_555 1_555 1_555
O25a Y2 O10b 134(6) 1_555 1_555 1_555
O25a Y2 O13a 113(5) 1_555 1_555 2_646
O25a Y2 O9b 71(6) 1_555 1_555 1_555
O25a Y2 O28b 40(5) 1_555 1_555 1_555
O25a Y2 O11a 152(5) 1_555 1_555 2_646
O25a Y2 O15b 79(7) 1_555 1_555 1_555
O25a Y2 O13b 119(7) 1_555 1_555 2_646
O28a Y2 O25a 55(4) 1_555 1_555 1_555
O28a Y2 O10a 122(4) 1_555 1_555 2_756
O28a Y2 O19b 91(5) 1_555 1_555 2_646
O28a Y2 O19a 87(4) 1_555 1_555 2_646
O28a Y2 O9a 106(4) 1_555 1_555 1_555
O28a Y2 O15a 64(5) 1_555 1_555 1_555
O28a Y2 O10b 148(6) 1_555 1_555 1_555
O28a Y2 O13a 58(5) 1_555 1_555 2_646
O28a Y2 O9b 117(6) 1_555 1_555 1_555
O28a Y2 O28b 16(5) 1_555 1_555 1_555
O28a Y2 O11a 145(5) 1_555 1_555 2_646
O28a Y2 O15b 68(7) 1_555 1_555 1_555
O28a Y2 O13b 71(6) 1_555 1_555 2_646
O18a Ba5 O20b 89(6) 2_657 1_555 2_656
O6a Ba5 O18a 101(6) 2_657 1_555 2_657
O6a Ba5 O20b 82(7) 2_657 1_555 2_656
O14a Ba5 O6a 80(6) 1_555 1_555 2_657
O14a Ba5 O18a 148(5) 1_555 1_555 2_657
O14a Ba5 O20b 59(6) 1_555 1_555 2_656
O12b Ba5 O14a 43(6) 1_555 1_555 1_555
O12b Ba5 O6a 92(6) 1_555 1_555 2_657
O12b Ba5 O18a 164(6) 1_555 1_555 2_657
O12b Ba5 O20b 102(7) 1_555 1_555 2_656
O3a Ba5 O12b 78(6) 2_657 1_555 1_555
O3a Ba5 O14a 106(5) 2_657 1_555 1_555
O3a Ba5 O6a 59(5) 2_657 1_555 2_657
O3a Ba5 O18a 101(5) 2_657 1_555 2_657
O3a Ba5 O20b 140(7) 2_657 1_555 2_656
O24b Ba5 O3a 101(5) 2_656 1_555 2_657
O24b Ba5 O12b 110(6) 2_656 1_555 1_555
O24b Ba5 O14a 133(6) 2_656 1_555 1_555
O24b Ba5 O6a 147(6) 2_656 1_555 2_657
O24b Ba5 O18a 54(5) 2_656 1_555 2_657
O24b Ba5 O20b 116(7) 2_656 1_555 2_656
O4b Ba5 O24b 67(6) 2_656 1_555 2_656
O4b Ba5 O3a 36(5) 2_656 1_555 2_657
O4b Ba5 O12b 77(6) 2_656 1_555 1_555
O4b Ba5 O14a 119(6) 2_656 1_555 1_555
O4b Ba5 O6a 95(6) 2_656 1_555 2_657
O4b Ba5 O18a 92(5) 2_656 1_555 2_657
O4b Ba5 O20b 177(7) 2_656 1_555 2_656
O18b Ba5 O4b 87(6) 2_657 1_555 2_656
O18b Ba5 O24b 55(6) 2_657 1_555 2_656
O18b Ba5 O3a 95(6) 2_657 1_555 2_657
O18b Ba5 O12b 163(7) 2_657 1_555 1_555
O18b Ba5 O14a 154(6) 2_657 1_555 1_555
O18b Ba5 O6a 98(6) 2_657 1_555 2_657
O18b Ba5 O18a 6(5) 2_657 1_555 2_657
O18b Ba5 O20b 94(7) 2_657 1_555 2_656
O19a Ba5 O18b 79(5) 1_555 1_555 2_657
O19a Ba5 O4b 140(6) 1_555 1_555 2_656
O19a Ba5 O24b 74(5) 1_555 1_555 2_656
O19a Ba5 O3a 173(5) 1_555 1_555 2_657
O19a Ba5 O12b 108(6) 1_555 1_555 1_555
O19a Ba5 O14a 81(5) 1_555 1_555 1_555
O19a Ba5 O6a 124(5) 1_555 1_555 2_657
O19a Ba5 O18a 72(5) 1_555 1_555 2_657
O19a Ba5 O20b 43(6) 1_555 1_555 2_656
O6b Ba5 O19a 121(6) 2_657 1_555 1_555
O6b Ba5 O18b 93(7) 2_657 1_555 2_657
O6b Ba5 O4b 97(7) 2_657 1_555 2_656
O6b Ba5 O24b 144(7) 2_657 1_555 2_656
O6b Ba5 O3a 61(6) 2_657 1_555 2_657
O6b Ba5 O12b 96(7) 2_657 1_555 1_555
O6b Ba5 O14a 83(7) 2_657 1_555 1_555
O6b Ba5 O6a 5(6) 2_657 1_555 2_657
O6b Ba5 O18a 97(7) 2_657 1_555 2_657
O6b Ba5 O20b 80(8) 2_657 1_555 2_656
O28b Ba5 O6b 169(7) 2_656 1_555 2_657
O28b Ba5 O19a 57(4) 2_656 1_555 1_555
O28b Ba5 O18b 97(6) 2_656 1_555 2_657
O28b Ba5 O4b 88(5) 2_656 1_555 2_656
O28b Ba5 O24b 48(5) 2_656 1_555 2_656
O28b Ba5 O3a 122(5) 2_656 1_555 2_657
O28b Ba5 O12b 75(6) 2_656 1_555 1_555
O28b Ba5 O14a 85(5) 2_656 1_555 1_555
O28b Ba5 O6a 165(6) 2_656 1_555 2_657
O28b Ba5 O18a 93(5) 2_656 1_555 2_657
O28b Ba5 O20b 95(6) 2_656 1_555 2_656
O14b Ba5 O28b 100(5) 1_555 1_555 2_656
O14b Ba5 O6b 68(6) 1_555 1_555 2_657
O14b Ba5 O19a 82(5) 1_555 1_555 1_555
O14b Ba5 O18b 142(6) 1_555 1_555 2_657
O14b Ba5 O4b 127(6) 1_555 1_555 2_656
O14b Ba5 O24b 147(6) 1_555 1_555 2_656
O14b Ba5 O3a 104(5) 1_555 1_555 2_657
O14b Ba5 O12b 56(6) 1_555 1_555 1_555
O14b Ba5 O14a 17(5) 1_555 1_555 1_555
O14b Ba5 O6a 66(5) 1_555 1_555 2_657
O14b Ba5 O18a 138(5) 1_555 1_555 2_657
O14b Ba5 O20b 51(6) 1_555 1_555 2_656
O28a Ba5 O14b 101(5) 2_656 1_555 1_555
O28a Ba5 O28b 19(4) 2_656 1_555 2_656
O28a Ba5 O6b 156(6) 2_656 1_555 2_657
O28a Ba5 O19a 76(4) 2_656 1_555 1_555
O28a Ba5 O18b 107(6) 2_656 1_555 2_657
O28a Ba5 O4b 72(5) 2_656 1_555 2_656
O28a Ba5 O24b 52(5) 2_656 1_555 2_656
O28a Ba5 O3a 104(5) 2_656 1_555 2_657
O28a Ba5 O12b 61(5) 2_656 1_555 1_555
O28a Ba5 O14a 84(5) 2_656 1_555 1_555
O28a Ba5 O6a 152(5) 2_656 1_555 2_657
O28a Ba5 O18a 105(5) 2_656 1_555 2_657
O28a Ba5 O20b 110(6) 2_656 1_555 2_656
O17b Ba5 O28a 122(6) 2_657 1_555 2_656
O17b Ba5 O14b 96(6) 2_657 1_555 1_555
O17b Ba5 O28b 103(5) 2_657 1_555 2_656
O17b Ba5 O6b 81(7) 2_657 1_555 2_657
O17b Ba5 O19a 52(5) 2_657 1_555 1_555
O17b Ba5 O18b 47(6) 2_657 1_555 2_657
O17b Ba5 O4b 133(6) 2_657 1_555 2_656
O17b Ba5 O24b 88(6) 2_657 1_555 2_656
O17b Ba5 O3a 124(5) 2_657 1_555 2_657
O17b Ba5 O12b 149(6) 2_657 1_555 1_555
O17b Ba5 O14a 107(6) 2_657 1_555 1_555
O17b Ba5 O6a 85(6) 2_657 1_555 2_657
O17b Ba5 O18a 43(5) 2_657 1_555 2_657
O17b Ba5 O20b 48(7) 2_657 1_555 2_656
O24a Ba5 O17b 98(6) 2_656 1_555 2_657
O24a Ba5 O28a 52(4) 2_656 1_555 2_656
O24a Ba5 O14b 153(5) 2_656 1_555 1_555
O24a Ba5 O28b 54(4) 2_656 1_555 2_656
O24a Ba5 O6b 137(6) 2_656 1_555 2_657
O24a Ba5 O19a 87(5) 2_656 1_555 1_555
O24a Ba5 O18b 59(6) 2_656 1_555 2_657
O24a Ba5 O4b 54(5) 2_656 1_555 2_656
O24a Ba5 O24b 14(5) 2_656 1_555 2_656
O24a Ba5 O3a 87(4) 2_656 1_555 2_657
O24a Ba5 O12b 105(6) 2_656 1_555 1_555
O24a Ba5 O14a 136(5) 2_656 1_555 1_555
O24a Ba5 O6a 139(5) 2_656 1_555 2_657
O24a Ba5 O18a 60(5) 2_656 1_555 2_657
O24a Ba5 O20b 130(6) 2_656 1_555 2_656
Si4b Ba5 O24a 123(5) 1_555 1_555 2_656
Si4b Ba5 O17b 117(5) 1_555 1_555 2_657
Si4b Ba5 O28a 71(5) 1_555 1_555 2_656
Si4b Ba5 O14b 30(5) 1_555 1_555 1_555
Si4b Ba5 O28b 75(5) 1_555 1_555 2_656
Si4b Ba5 O6b 94(6) 1_555 1_555 2_657
Si4b Ba5 O19a 82(5) 1_555 1_555 1_555
Si4b Ba5 O18b 160(6) 1_555 1_555 2_657
Si4b Ba5 O4b 110(6) 1_555 1_555 2_656
Si4b Ba5 O24b 122(6) 1_555 1_555 2_656
Si4b Ba5 O3a 105(5) 1_555 1_555 2_657
Si4b Ba5 O12b 33(6) 1_555 1_555 1_555
Si4b Ba5 O14a 13(5) 1_555 1_555 1_555
Si4b Ba5 O6a 90(5) 1_555 1_555 2_657
Si4b Ba5 O18a 154(6) 1_555 1_555 2_657
Si4b Ba5 O20b 69(7) 1_555 1_555 2_656
Si6b Ba5 Si4b 91(6) 2_656 1_555 1_555
Si6b Ba5 O24a 102(5) 2_656 1_555 2_656
Si6b Ba5 O17b 30(6) 2_656 1_555 2_657
Si6b Ba5 O28a 102(6) 2_656 1_555 2_656
Si6b Ba5 O14b 79(5) 2_656 1_555 1_555
Si6b Ba5 O28b 83(6) 2_656 1_555 2_656
Si6b Ba5 O6b 97(7) 2_656 1_555 2_657
Si6b Ba5 O19a 26(5) 2_656 1_555 1_555
Si6b Ba5 O18b 70(6) 2_656 1_555 2_657
Si6b Ba5 O4b 154(6) 2_656 1_555 2_656
Si6b Ba5 O24b 89(6) 2_656 1_555 2_656
Si6b Ba5 O3a 153(6) 2_656 1_555 2_657
Si6b Ba5 O12b 123(7) 2_656 1_555 1_555
Si6b Ba5 O14a 84(6) 2_656 1_555 1_555
Si6b Ba5 O6a 100(6) 2_656 1_555 2_657
Si6b Ba5 O18a 64(5) 2_656 1_555 2_657
Si6b Ba5 O20b 29(6) 2_656 1_555 2_656
O3b Ba5 Si6b 130(7) 2_657 1_555 2_656
O3b Ba5 Si4b 122(6) 2_657 1_555 1_555
O3b Ba5 O24a 90(6) 2_657 1_555 2_656
O3b Ba5 O17b 101(6) 2_657 1_555 2_657
O3b Ba5 O28a 123(5) 2_657 1_555 2_656
O3b Ba5 O14b 110(6) 2_657 1_555 1_555
O3b Ba5 O28b 138(6) 2_657 1_555 2_656
O3b Ba5 O6b 49(7) 2_657 1_555 2_657
O3b Ba5 O19a 152(6) 2_657 1_555 1_555
O3b Ba5 O18b 76(6) 2_657 1_555 2_657
O3b Ba5 O4b 51(6) 2_657 1_555 2_656
O3b Ba5 O24b 101(6) 2_657 1_555 2_656
O3b Ba5 O3a 24(5) 2_657 1_555 2_657
O3b Ba5 O12b 100(7) 2_657 1_555 1_555
O3b Ba5 O14a 119(6) 2_657 1_555 1_555
O3b Ba5 O6a 49(6) 2_657 1_555 2_657
O3b Ba5 O18a 82(6) 2_657 1_555 2_657
O3b Ba5 O20b 127(7) 2_657 1_555 2_656
O13b Ba5 O3b 151(6) 1_555 1_555 2_657
O13b Ba5 Si6b 72(6) 1_555 1_555 2_656
O13b Ba5 Si4b 30(5) 1_555 1_555 1_555
O13b Ba5 O24a 104(5) 1_555 1_555 2_656
O13b Ba5 O17b 102(5) 1_555 1_555 2_657
O13b Ba5 O28a 56(5) 1_555 1_555 2_656
O13b Ba5 O14b 50(5) 1_555 1_555 1_555
O13b Ba5 O28b 51(5) 1_555 1_555 2_656
O13b Ba5 O6b 118(7) 1_555 1_555 2_657
O13b Ba5 O19a 55(5) 1_555 1_555 1_555
O13b Ba5 O18b 133(6) 1_555 1_555 2_657
O13b Ba5 O4b 120(6) 1_555 1_555 2_656
O13b Ba5 O24b 98(6) 1_555 1_555 2_656
O13b Ba5 O3a 131(5) 1_555 1_555 2_657
O13b Ba5 O12b 53(6) 1_555 1_555 1_555
O13b Ba5 O14a 36(5) 1_555 1_555 1_555
O13b Ba5 O6a 116(6) 1_555 1_555 2_657
O13b Ba5 O18a 127(6) 1_555 1_555 2_657
O13b Ba5 O20b 61(7) 1_555 1_555 2_656
Si2a Ba5 O13b 130(5) 2_647 1_555 1_555
Si2a Ba5 O3b 24(5) 2_647 1_555 2_657
Si2a Ba5 Si6b 127(6) 2_647 1_555 2_656
Si2a Ba5 Si4b 100(5) 2_647 1_555 1_555
Si2a Ba5 O24a 113(5) 2_647 1_555 2_656
Si2a Ba5 O17b 105(6) 2_647 1_555 2_657
Si2a Ba5 O28a 131(5) 2_647 1_555 2_656
Si2a Ba5 O14b 86(5) 2_647 1_555 1_555
Si2a Ba5 O28b 150(5) 2_647 1_555 2_656
Si2a Ba5 O6b 32(6) 2_647 1_555 2_657
Si2a Ba5 O19a 152(5) 2_647 1_555 1_555
Si2a Ba5 O18b 96(6) 2_647 1_555 2_657
Si2a Ba5 O4b 66(5) 2_647 1_555 2_656
Si2a Ba5 O24b 125(5) 2_647 1_555 2_656
Si2a Ba5 O3a 29(5) 2_647 1_555 2_657
Si2a Ba5 O12b 85(6) 2_647 1_555 1_555
Si2a Ba5 O14a 95(5) 2_647 1_555 1_555
Si2a Ba5 O6a 30(5) 2_647 1_555 2_657
Si2a Ba5 O18a 101(5) 2_647 1_555 2_657
Si2a Ba5 O20b 111(7) 2_647 1_555 2_656
O14b Ba6 O10a 136(7) 2_646 1_555 1_555
O17a Ba6 O14b 121(6) 2_746 1_555 2_646
O17a Ba6 O10a 91(6) 2_746 1_555 1_555
O16b Ba6 O17a 38(6) 2_746 1_555 2_746
O16b Ba6 O14b 158(7) 2_746 1_555 2_646
O16b Ba6 O10a 61(6) 2_746 1_555 1_555
O20b Ba6 O16b 122(7) 1_555 1_555 2_746
O20b Ba6 O17a 116(6) 1_555 1_555 2_746
O20b Ba6 O14b 58(6) 1_555 1_555 2_646
O20b Ba6 O10a 137(6) 1_555 1_555 1_555
O21a Ba6 O20b 67(6) 2_646 1_555 1_555
O21a Ba6 O16b 96(6) 2_646 1_555 2_746
O21a Ba6 O17a 62(5) 2_646 1_555 2_746
O21a Ba6 O14b 64(6) 2_646 1_555 2_646
O21a Ba6 O10a 152(5) 2_646 1_555 1_555
O20a Ba6 O21a 55(4) 1_555 1_555 2_646
O20a Ba6 O20b 31(5) 1_555 1_555 1_555
O20a Ba6 O16b 93(5) 1_555 1_555 2_746
O20a Ba6 O17a 87(5) 1_555 1_555 2_746
O20a Ba6 O14b 81(5) 1_555 1_555 2_646
O20a Ba6 O10a 134(5) 1_555 1_555 1_555
O14a Ba6 O20a 82(4) 2_646 1_555 1_555
O14a Ba6 O21a 81(5) 2_646 1_555 2_646
O14a Ba6 O20b 53(6) 2_646 1_555 1_555
O14a Ba6 O16b 175(7) 2_646 1_555 2_746
O14a Ba6 O17a 141(6) 2_646 1_555 2_746
O14a Ba6 O14b 21(6) 2_646 1_555 2_646
O14a Ba6 O10a 123(6) 2_646 1_555 1_555
O11b Ba6 O14a 75(6) 1_645 1_555 2_646
O11b Ba6 O20a 130(5) 1_645 1_555 1_555
O11b Ba6 O21a 78(5) 1_645 1_555 2_646
O11b Ba6 O20b 119(6) 1_645 1_555 1_555
O11b Ba6 O16b 109(6) 1_645 1_555 2_746
O11b Ba6 O17a 85(6) 1_645 1_555 2_746
O11b Ba6 O14b 62(6) 1_645 1_555 2_646
O11b Ba6 O10a 95(6) 1_645 1_555 1_555
O10b Ba6 O11b 133(6) 1_555 1_555 1_645
O10b Ba6 O14a 98(6) 1_555 1_555 2_646
O10b Ba6 O20a 93(5) 1_555 1_555 1_555
O10b Ba6 O21a 148(6) 1_555 1_555 2_646
O10b Ba6 O20b 87(6) 1_555 1_555 1_555
O10b Ba6 O16b 83(6) 1_555 1_555 2_746
O10b Ba6 O17a 120(6) 1_555 1_555 2_746
O10b Ba6 O14b 118(6) 1_555 1_555 2_646
O10b Ba6 O10a 50(5) 1_555 1_555 1_555
O13b Ba6 O10b 59(6) 2_646 1_555 1_555
O13b Ba6 O11b 96(6) 2_646 1_555 1_645
O13b Ba6 O14a 40(5) 2_646 1_555 2_646
O13b Ba6 O20a 93(5) 2_646 1_555 1_555
O13b Ba6 O21a 119(6) 2_646 1_555 2_646
O13b Ba6 O20b 64(6) 2_646 1_555 1_555
O13b Ba6 O16b 141(6) 2_646 1_555 2_746
O13b Ba6 O17a 178(6) 2_646 1_555 2_746
O13b Ba6 O14b 61(6) 2_646 1_555 2_646
O13b Ba6 O10a 88(6) 2_646 1_555 1_555
O9b Ba6 O13b 88(6) 2_746 1_555 2_646
O9b Ba6 O10b 58(6) 2_746 1_555 1_555
O9b Ba6 O11b 84(6) 2_746 1_555 1_645
O9b Ba6 O14a 118(6) 2_746 1_555 2_646
O9b Ba6 O20a 145(6) 2_746 1_555 1_555
O9b Ba6 O21a 149(6) 2_746 1_555 2_646
O9b Ba6 O20b 144(7) 2_746 1_555 1_555
O9b Ba6 O16b 66(6) 2_746 1_555 2_746
O9b Ba6 O17a 92(6) 2_746 1_555 2_746
O9b Ba6 O14b 128(7) 2_746 1_555 2_646
O9b Ba6 O10a 11(6) 2_746 1_555 1_555
O11a Ba6 O9b 56(5) 1_645 1_555 2_746
O11a Ba6 O13b 93(5) 1_645 1_555 2_646
O11a Ba6 O10b 108(5) 1_645 1_555 1_555
O11a Ba6 O11b 28(5) 1_645 1_555 1_645
O11a Ba6 O14a 90(5) 1_645 1_555 2_646
O11a Ba6 O20a 159(5) 1_645 1_555 1_555
O11a Ba6 O21a 104(5) 1_645 1_555 2_646
O11a Ba6 O20b 142(6) 1_645 1_555 1_555
O11a Ba6 O16b 95(5) 1_645 1_555 2_746
O11a Ba6 O17a 87(5) 1_645 1_555 2_746
O11a Ba6 O14b 85(6) 1_645 1_555 2_646
O11a Ba6 O10a 67(5) 1_645 1_555 1_555
Si4b Ba6 O11a 77(5) 2_646 1_555 1_645
Si4b Ba6 O9b 101(6) 2_646 1_555 2_746
Si4b Ba6 O13b 32(5) 2_646 1_555 2_646
Si4b Ba6 O10b 90(6) 2_646 1_555 1_555
Si4b Ba6 O11b 68(6) 2_646 1_555 1_645
Si4b Ba6 O14a 18(5) 2_646 1_555 2_646
Si4b Ba6 O20a 99(5) 2_646 1_555 1_555
Si4b Ba6 O21a 96(5) 2_646 1_555 2_646
Si4b Ba6 O20b 68(6) 2_646 1_555 1_555
Si4b Ba6 O16b 167(6) 2_646 1_555 2_746
Si4b Ba6 O17a 149(6) 2_646 1_555 2_746
Si4b Ba6 O14b 32(6) 2_646 1_555 2_646
Si4b Ba6 O10a 106(6) 2_646 1_555 1_555
O21b Ba6 Si4b 94(6) 2_646 1_555 2_646
O21b Ba6 O11a 88(5) 2_646 1_555 1_645
O21b Ba6 O9b 135(6) 2_646 1_555 2_746
O21b Ba6 O13b 122(6) 2_646 1_555 2_646
O21b Ba6 O10b 164(6) 2_646 1_555 1_555
O21b Ba6 O11b 62(6) 2_646 1_555 1_645
O21b Ba6 O14a 82(6) 2_646 1_555 2_646
O21b Ba6 O20a 72(5) 2_646 1_555 1_555
O21b Ba6 O21a 16(5) 2_646 1_555 2_646
O21b Ba6 O20b 80(6) 2_646 1_555 1_555
O21b Ba6 O16b 96(6) 2_646 1_555 2_746
O21b Ba6 O17a 59(6) 2_646 1_555 2_746
O21b Ba6 O14b 62(6) 2_646 1_555 2_646
O21b Ba6 O10a 142(6) 2_646 1_555 1_555
Si6a Ba6 O21b 27(5) 2_745 1_555 2_646
Si6a Ba6 Si4b 120(5) 2_745 1_555 2_646
Si6a Ba6 O11a 88(4) 2_745 1_555 1_645
Si6a Ba6 O9b 118(5) 2_745 1_555 2_746
Si6a Ba6 O13b 149(5) 2_745 1_555 2_646
Si6a Ba6 O10b 149(5) 2_745 1_555 1_555
Si6a Ba6 O11b 72(5) 2_745 1_555 1_645
Si6a Ba6 O14a 109(5) 2_745 1_555 2_646
Si6a Ba6 O20a 76(4) 2_745 1_555 1_555
Si6a Ba6 O21a 32(4) 2_745 1_555 2_646
Si6a Ba6 O20b 96(6) 2_745 1_555 1_555
Si6a Ba6 O16b 69(5) 2_745 1_555 2_746
Si6a Ba6 O17a 32(5) 2_745 1_555 2_746
Si6a Ba6 O14b 89(6) 2_745 1_555 2_646
Si6a Ba6 O10a 121(5) 2_745 1_555 1_555
O17b Ba6 Si6a 29(4) 2_746 1_555 2_745
O17b Ba6 O21b 50(6) 2_746 1_555 2_646
O17b Ba6 Si4b 128(6) 2_746 1_555 2_646
O17b Ba6 O11a 67(5) 2_746 1_555 1_645
O17b Ba6 O9b 89(6) 2_746 1_555 2_746
O17b Ba6 O13b 158(6) 2_746 1_555 2_646
O17b Ba6 O10b 135(6) 2_746 1_555 1_555
O17b Ba6 O11b 62(6) 2_746 1_555 1_645
O17b Ba6 O14a 126(6) 2_746 1_555 2_646
O17b Ba6 O20a 102(5) 2_746 1_555 1_555
O17b Ba6 O21a 60(5) 2_746 1_555 2_646
O17b Ba6 O20b 125(6) 2_746 1_555 1_555
O17b Ba6 O16b 55(6) 2_746 1_555 2_746
O17b Ba6 O17a 23(6) 2_746 1_555 2_746
O17b Ba6 O14b 106(6) 2_746 1_555 2_646
O17b Ba6 O10a 93(5) 2_746 1_555 1_555
Si5b Ba6 O17b 29(6) 1_645 1_555 2_746
Si5b Ba6 Si6a 55(5) 1_645 1_555 2_745
Si5b Ba6 O21b 79(6) 1_645 1_555 2_646
Si5b Ba6 Si4b 144(6) 1_645 1_555 2_646
Si5b Ba6 O11a 68(5) 1_645 1_555 1_645
Si5b Ba6 O9b 65(6) 1_645 1_555 2_746
Si5b Ba6 O13b 152(7) 1_645 1_555 2_646
Si5b Ba6 O10b 106(6) 1_645 1_555 1_555
Si5b Ba6 O11b 77(6) 1_645 1_555 1_645
Si5b Ba6 O14a 151(6) 1_645 1_555 2_646
Si5b Ba6 O20a 112(5) 1_645 1_555 1_555
Si5b Ba6 O21a 86(5) 1_645 1_555 2_646
Si5b Ba6 O20b 142(7) 1_645 1_555 1_555
Si5b Ba6 O16b 31(6) 1_645 1_555 2_746
Si5b Ba6 O17a 27(6) 1_645 1_555 2_746
Si5b Ba6 O14b 133(6) 1_645 1_555 2_646
Si5b Ba6 O10a 66(6) 1_645 1_555 1_555
O7b Ba7 O16a 72(6) 2_656 1_555 1_555
O27b Ba7 O7b 56(6) 1_555 1_555 2_656
O27b Ba7 O16a 99(6) 1_555 1_555 1_555
O25b Ba7 O27b 68(6) 1_555 1_555 1_555
O25b Ba7 O7b 120(6) 1_555 1_555 2_656
O25b Ba7 O16a 138(6) 1_555 1_555 1_555
O8b Ba7 O25b 78(6) 1_555 1_555 1_555
O8b Ba7 O27b 133(7) 1_555 1_555 1_555
O8b Ba7 O7b 129(8) 1_555 1_555 2_656
O8b Ba7 O16a 128(7) 1_555 1_555 1_555
O8a Ba7 O8b 12(6) 1_555 1_555 1_555
O8a Ba7 O25b 89(5) 1_555 1_555 1_555
O8a Ba7 O27b 138(6) 1_555 1_555 1_555
O8a Ba7 O7b 121(6) 1_555 1_555 2_656
O8a Ba7 O16a 120(6) 1_555 1_555 1_555
O23a Ba7 O8a 177(5) 1_555 1_555 1_555
O23a Ba7 O8b 165(7) 1_555 1_555 1_555
O23a Ba7 O25b 88(5) 1_555 1_555 1_555
O23a Ba7 O27b 42(6) 1_555 1_555 1_555
O23a Ba7 O7b 62(6) 1_555 1_555 2_656
O23a Ba7 O16a 61(6) 1_555 1_555 1_555
O16b Ba7 O23a 96(5) 1_555 1_555 1_555
O16b Ba7 O8a 84(5) 1_555 1_555 1_555
O16b Ba7 O8b 90(6) 1_555 1_555 1_555
O16b Ba7 O25b 136(6) 1_555 1_555 1_555
O16b Ba7 O27b 137(6) 1_555 1_555 1_555
O16b Ba7 O7b 100(6) 1_555 1_555 2_656
O16b Ba7 O16a 38(6) 1_555 1_555 1_555
O25a Ba7 O16b 111(5) 1_555 1_555 1_555
O25a Ba7 O23a 93(5) 1_555 1_555 1_555
O25a Ba7 O8a 83(5) 1_555 1_555 1_555
O25a Ba7 O8b 72(6) 1_555 1_555 1_555
O25a Ba7 O25b 25(4) 1_555 1_555 1_555
O25a Ba7 O27b 87(5) 1_555 1_555 1_555
O25a Ba7 O7b 143(6) 1_555 1_555 2_656
O25a Ba7 O16a 123(6) 1_555 1_555 1_555
O15b Ba7 O25a 65(5) 1_555 1_555 1_555
O15b Ba7 O16b 54(6) 1_555 1_555 1_555
O15b Ba7 O23a 73(6) 1_555 1_555 1_555
O15b Ba7 O8a 105(6) 1_555 1_555 1_555
O15b Ba7 O8b 101(7) 1_555 1_555 1_555
O15b Ba7 O25b 87(6) 1_555 1_555 1_555
O15b Ba7 O27b 108(7) 1_555 1_555 1_555
O15b Ba7 O7b 125(7) 1_555 1_555 2_656
O15b Ba7 O16a 59(6) 1_555 1_555 1_555
O12a Ba7 O15b 144(6) 2_656 1_555 1_555
O12a Ba7 O25a 81(5) 2_656 1_555 1_555
O12a Ba7 O16b 141(5) 2_656 1_555 1_555
O12a Ba7 O23a 121(5) 2_656 1_555 1_555
O12a Ba7 O8a 59(5) 2_656 1_555 1_555
O12a Ba7 O8b 57(6) 2_656 1_555 1_555
O12a Ba7 O25b 63(5) 2_656 1_555 1_555
O12a Ba7 O27b 79(5) 2_656 1_555 1_555
O12a Ba7 O7b 88(6) 2_656 1_555 2_656
O12a Ba7 O16a 157(6) 2_656 1_555 1_555
O26a Ba7 O12a 81(5) 1_555 1_555 2_656
O26a Ba7 O15b 86(6) 1_555 1_555 1_555
O26a Ba7 O25a 54(5) 1_555 1_555 1_555
O26a Ba7 O16b 137(6) 1_555 1_555 1_555
O26a Ba7 O23a 51(5) 1_555 1_555 1_555
O26a Ba7 O8a 126(5) 1_555 1_555 1_555
O26a Ba7 O8b 116(6) 1_555 1_555 1_555
O26a Ba7 O25b 39(5) 1_555 1_555 1_555
O26a Ba7 O27b 34(6) 1_555 1_555 1_555
O26a Ba7 O7b 89(6) 1_555 1_555 2_656
O26a Ba7 O16a 111(6) 1_555 1_555 1_555
O7a Ba7 O26a 100(4) 2_656 1_555 1_555
O7a Ba7 O12a 64(4) 2_656 1_555 2_656
O7a Ba7 O15b 151(5) 2_656 1_555 1_555
O7a Ba7 O25a 140(4) 2_656 1_555 1_555
O7a Ba7 O16b 108(5) 2_656 1_555 1_555
O7a Ba7 O23a 89(5) 2_656 1_555 1_555
O7a Ba7 O8a 94(4) 2_656 1_555 1_555
O7a Ba7 O8b 101(7) 2_656 1_555 1_555
O7a Ba7 O25b 115(5) 2_656 1_555 1_555
O7a Ba7 O27b 69(5) 2_656 1_555 1_555
O7a Ba7 O7b 29(5) 2_656 1_555 2_656
O7a Ba7 O16a 93(5) 2_656 1_555 1_555
O9b Ba7 O7a 148(5) 1_555 1_555 2_656
O9b Ba7 O26a 109(6) 1_555 1_555 1_555
O9b Ba7 O12a 106(5) 1_555 1_555 2_656
O9b Ba7 O15b 48(6) 1_555 1_555 1_555
O9b Ba7 O25a 58(5) 1_555 1_555 1_555
O9b Ba7 O16b 59(6) 1_555 1_555 1_555
O9b Ba7 O23a 120(6) 1_555 1_555 1_555
O9b Ba7 O8a 58(5) 1_555 1_555 1_555
O9b Ba7 O8b 54(7) 1_555 1_555 1_555
O9b Ba7 O25b 81(5) 1_555 1_555 1_555
O9b Ba7 O27b 142(6) 1_555 1_555 1_555
O9b Ba7 O7b 158(7) 1_555 1_555 2_656
O9b Ba7 O16a 90(6) 1_555 1_555 1_555
Si5a Ba7 O9b 68(5) 2_646 1_555 1_555
Si5a Ba7 O7a 119(4) 2_646 1_555 2_656
Si5a Ba7 O26a 104(5) 2_646 1_555 1_555
Si5a Ba7 O12a 174(5) 2_646 1_555 2_656
Si5a Ba7 O15b 34(5) 2_646 1_555 1_555
Si5a Ba7 O25a 99(5) 2_646 1_555 1_555
Si5a Ba7 O16b 34(5) 2_646 1_555 1_555
Si5a Ba7 O23a 65(5) 2_646 1_555 1_555
Si5a Ba7 O8a 114(5) 2_646 1_555 1_555
Si5a Ba7 O8b 117(6) 2_646 1_555 1_555
Si5a Ba7 O25b 118(5) 2_646 1_555 1_555
Si5a Ba7 O27b 107(5) 2_646 1_555 1_555
Si5a Ba7 O7b 96(6) 2_646 1_555 2_656
Si5a Ba7 O16a 25(5) 2_646 1_555 1_555
O10a Ba7 Si5a 63(4) 2_756 1_555 2_646
O10a Ba7 O9b 16(5) 2_756 1_555 1_555
O10a Ba7 O7a 135(4) 2_756 1_555 2_656
O10a Ba7 O26a 125(5) 2_756 1_555 1_555
O10a Ba7 O12a 111(4) 2_756 1_555 2_656
O10a Ba7 O15b 52(5) 2_756 1_555 1_555
O10a Ba7 O25a 74(4) 2_756 1_555 1_555
O10a Ba7 O16b 45(4) 2_756 1_555 1_555
O10a Ba7 O23a 124(5) 2_756 1_555 1_555
O10a Ba7 O8a 55(4) 2_756 1_555 1_555
O10a Ba7 O8b 55(6) 2_756 1_555 1_555
O10a Ba7 O25b 97(4) 2_756 1_555 1_555
O10a Ba7 O27b 156(6) 2_756 1_555 1_555
O10a Ba7 O7b 142(6) 2_756 1_555 2_656
O10a Ba7 O16a 80(5) 2_756 1_555 1_555
O4a Ba8 O27a 84(6) 1_555 1_555 2_646
O2a Ba8 O4a 124(6) 2_656 1_555 1_555
O2a Ba8 O27a 152(6) 2_656 1_555 2_646
O26b Ba8 O2a 80(5) 1_555 1_555 2_656
O26b Ba8 O4a 130(6) 1_555 1_555 1_555
O26b Ba8 O27a 81(6) 1_555 1_555 2_646
O7b Ba8 O26b 146(7) 1_555 1_555 1_555
O7b Ba8 O2a 94(6) 1_555 1_555 2_656
O7b Ba8 O4a 80(6) 1_555 1_555 1_555
O7b Ba8 O27a 91(6) 1_555 1_555 2_646
O22a Ba8 O7b 104(6) 1_555 1_555 1_555
O22a Ba8 O26b 46(5) 1_555 1_555 1_555
O22a Ba8 O2a 99(5) 1_555 1_555 2_656
O22a Ba8 O4a 136(6) 1_555 1_555 1_555
O22a Ba8 O27a 53(6) 1_555 1_555 2_646
O4b Ba8 O22a 124(6) 1_555 1_555 1_555
O4b Ba8 O7b 118(6) 1_555 1_555 1_555
O4b Ba8 O26b 95(6) 1_555 1_555 1_555
O4b Ba8 O2a 112(6) 1_555 1_555 2_656
O4b Ba8 O4a 38(6) 1_555 1_555 1_555
O4b Ba8 O27a 89(6) 1_555 1_555 2_646
O2b Ba8 O4b 88(7) 2_656 1_555 1_555
O2b Ba8 O22a 115(6) 2_656 1_555 1_555
O2b Ba8 O7b 107(7) 2_656 1_555 1_555
O2b Ba8 O26b 81(6) 2_656 1_555 1_555
O2b Ba8 O2a 24(6) 2_656 1_555 2_656
O2b Ba8 O4a 105(6) 2_656 1_555 1_555
O2b Ba8 O27a 161(6) 2_656 1_555 2_646
O27b Ba8 O2b 156(6) 2_646 1_555 2_656
O27b Ba8 O4b 112(6) 2_646 1_555 1_555
O27b Ba8 O22a 67(5) 2_646 1_555 1_555
O27b Ba8 O7b 51(6) 2_646 1_555 1_555
O27b Ba8 O26b 111(6) 2_646 1_555 1_555
O27b Ba8 O2a 134(5) 2_646 1_555 2_656
O27b Ba8 O4a 85(6) 2_646 1_555 1_555
O27b Ba8 O27a 40(5) 2_646 1_555 2_646
O7a Ba8 O27b 73(5) 1_555 1_555 2_646
O7a Ba8 O2b 82(6) 1_555 1_555 2_656
O7a Ba8 O4b 143(5) 1_555 1_555 1_555
O7a Ba8 O22a 93(5) 1_555 1_555 1_555
O7a Ba8 O7b 35(5) 1_555 1_555 1_555
O7a Ba8 O26b 119(5) 1_555 1_555 1_555
O7a Ba8 O2a 63(5) 1_555 1_555 2_656
O7a Ba8 O4a 111(5) 1_555 1_555 1_555
O7a Ba8 O27a 111(5) 1_555 1_555 2_646
O24a Ba8 O7a 128(5) 1_555 1_555 1_555
O24a Ba8 O27b 157(5) 1_555 1_555 2_646
O24a Ba8 O2b 47(6) 1_555 1_555 2_656
O24a Ba8 O4b 59(6) 1_555 1_555 1_555
O24a Ba8 O22a 98(5) 1_555 1_555 1_555
O24a Ba8 O7b 152(6) 1_555 1_555 1_555
O24a Ba8 O26b 53(5) 1_555 1_555 1_555
O24a Ba8 O2a 65(5) 1_555 1_555 2_656
O24a Ba8 O4a 95(5) 1_555 1_555 1_555
O24a Ba8 O27a 117(5) 1_555 1_555 2_646
O22b Ba8 O24a 103(5) 1_555 1_555 1_555
O22b Ba8 O7a 67(5) 1_555 1_555 1_555
O22b Ba8 O27b 74(6) 1_555 1_555 2_646
O22b Ba8 O2b 97(6) 1_555 1_555 2_656
O22b Ba8 O4b 150(6) 1_555 1_555 1_555
O22b Ba8 O22a 29(5) 1_555 1_555 1_555
O22b Ba8 O7b 89(6) 1_555 1_555 1_555
O22b Ba8 O26b 57(5) 1_555 1_555 1_555
O22b Ba8 O2a 76(5) 1_555 1_555 2_656
O22b Ba8 O4a 158(6) 1_555 1_555 1_555
O22b Ba8 O27a 77(6) 1_555 1_555 2_646
O3b Ba8 O22b 81(6) 2_656 1_555 1_555
O3b Ba8 O24a 104(6) 2_656 1_555 1_555
O3b Ba8 O7a 27(5) 2_656 1_555 1_555
O3b Ba8 O27b 99(6) 2_656 1_555 2_646
O3b Ba8 O2b 57(6) 2_656 1_555 2_656
O3b Ba8 O4b 125(6) 2_656 1_555 1_555
O3b Ba8 O22a 110(6) 2_656 1_555 1_555
O3b Ba8 O7b 53(6) 2_656 1_555 1_555
O3b Ba8 O26b 116(6) 2_656 1_555 1_555
O3b Ba8 O2a 42(6) 2_656 1_555 2_656
O3b Ba8 O4a 107(6) 2_656 1_555 1_555
O3b Ba8 O27a 137(6) 2_656 1_555 2_646
Si8a Ba8 O3b 121(6) 1_555 1_555 2_656
Si8a Ba8 O22b 91(6) 1_555 1_555 1_555
Si8a Ba8 O24a 135(6) 1_555 1_555 1_555
Si8a Ba8 O7a 97(5) 1_555 1_555 1_555
Si8a Ba8 O27b 25(6) 1_555 1_555 2_646
Si8a Ba8 O2b 172(7) 1_555 1_555 2_656
Si8a Ba8 O4b 88(6) 1_555 1_555 1_555
Si8a Ba8 O22a 74(6) 1_555 1_555 1_555
Si8a Ba8 O7b 69(6) 1_555 1_555 1_555
Si8a Ba8 O26b 107(6) 1_555 1_555 1_555
Si8a Ba8 O2a 159(6) 1_555 1_555 2_656
Si8a Ba8 O4a 68(6) 1_555 1_555 1_555
Si8a Ba8 O27a 26(6) 1_555 1_555 2_646
O4b Si1a Si1b 130(50) 2_655 1_555 1_555
O3a Si1a O4b 69(12) 2_656 1_555 2_655
O3a Si1a Si1b 90(50) 2_656 1_555 1_555
O2a Si1a O3a 107(12) 2_656 1_555 2_656
O2a Si1a O4b 176(18) 2_656 1_555 2_655
O2a Si1a Si1b 50(50) 2_656 1_555 1_555
O4a Si1a O2a 120(13) 2_655 1_555 2_656
O4a Si1a O3a 109(12) 2_655 1_555 2_656
O4a Si1a O4b 61(10) 2_655 1_555 2_655
O4a Si1a Si1b 160(60) 2_655 1_555 1_555
O2b Si1a O4a 83(12) 2_656 1_555 2_655
O2b Si1a O2a 38(10) 2_656 1_555 2_656
O2b Si1a O3a 118(13) 2_656 1_555 2_656
O2b Si1a O4b 143(16) 2_656 1_555 2_655
O2b Si1a Si1b 90(50) 2_656 1_555 1_555
O1a Si1a O2b 128(13) 2_656 1_555 2_656
O1a Si1a O4a 112(12) 2_656 1_555 2_655
O1a Si1a O2a 103(11) 2_656 1_555 2_656
O1a Si1a O3a 104(11) 2_656 1_555 2_656
O1a Si1a O4b 79(12) 2_656 1_555 2_655
O1a Si1a Si1b 70(50) 2_656 1_555 1_555
O3b Si1a O1a 86(11) 2_656 1_555 2_656
O3b Si1a O2b 102(13) 2_656 1_555 2_656
O3b Si1a O4a 152(14) 2_656 1_555 2_655
O3b Si1a O2a 73(11) 2_656 1_555 2_656
O3b Si1a O3a 44(10) 2_656 1_555 2_656
O3b Si1a O4b 105(14) 2_656 1_555 2_655
O3b Si1a Si1b 50(50) 2_656 1_555 1_555
O1b Si1a O3b 86(12) 2_656 1_555 2_656
O1b Si1a O1a 34(8) 2_656 1_555 2_656
O1b Si1a O2b 95(13) 2_656 1_555 2_656
O1b Si1a O4a 121(13) 2_656 1_555 2_655
O1b Si1a O2a 71(10) 2_656 1_555 2_656
O1b Si1a O3a 123(13) 2_656 1_555 2_656
O1b Si1a O4b 112(14) 2_656 1_555 2_655
O1b Si1a Si1b 50(50) 2_656 1_555 1_555
Si2a Si1a O1b 109(10) 2_646 1_555 2_656
Si2a Si1a O3b 22(9) 2_646 1_555 2_656
Si2a Si1a O1a 103(9) 2_646 1_555 2_656
Si2a Si1a O2b 102(11) 2_646 1_555 2_656
Si2a Si1a O4a 130(10) 2_646 1_555 2_655
Si2a Si1a O2a 83(9) 2_646 1_555 2_656
Si2a Si1a O3a 25(7) 2_646 1_555 2_656
Si2a Si1a O4b 94(11) 2_646 1_555 2_655
Si2a Si1a Si1b 70(50) 2_646 1_555 1_555
O7a Si1a Si2a 32(5) 1_555 1_555 2_646
O7a Si1a O1b 82(9) 1_555 1_555 2_656
O7a Si1a O3b 15(8) 1_555 1_555 2_656
O7a Si1a O1a 90(8) 1_555 1_555 2_656
O7a Si1a O2b 88(10) 1_555 1_555 2_656
O7a Si1a O4a 156(10) 1_555 1_555 2_655
O7a Si1a O2a 58(7) 1_555 1_555 2_656
O7a Si1a O3a 56(8) 1_555 1_555 2_656
O7a Si1a O4b 120(12) 1_555 1_555 2_655
O7a Si1a Si1b 40(50) 1_555 1_555 1_555
Si2b Si1a O7a 30(6) 2_646 1_555 1_555
Si2b Si1a Si2a 4(6) 2_646 1_555 2_646
Si2b Si1a O1b 109(11) 2_646 1_555 2_656
Si2b Si1a O3b 23(10) 2_646 1_555 2_656
Si2b Si1a O1a 106(10) 2_646 1_555 2_656
Si2b Si1a O2b 98(11) 2_646 1_555 2_656
Si2b Si1a O4a 129(11) 2_646 1_555 2_655
Si2b Si1a O2a 80(10) 2_646 1_555 2_656
Si2b Si1a O3a 28(8) 2_646 1_555 2_656
Si2b Si1a O4b 97(12) 2_646 1_555 2_655
Si2b Si1a Si1b 70(50) 2_646 1_555 1_555
Y1 Si1a Si2b 118(7) 2_655 1_555 2_646
Y1 Si1a O7a 122(6) 2_655 1_555 1_555
Y1 Si1a Si2a 122(6) 2_655 1_555 2_646
Y1 Si1a O1b 112(9) 2_655 1_555 2_656
Y1 Si1a O3b 133(11) 2_655 1_555 2_656
Y1 Si1a O1a 133(9) 2_655 1_555 2_656
Y1 Si1a O2b 36(9) 2_655 1_555 2_656
Y1 Si1a O4a 47(7) 2_655 1_555 2_655
Y1 Si1a O2a 74(8) 2_655 1_555 2_656
Y1 Si1a O3a 122(9) 2_655 1_555 2_656
Y1 Si1a O4b 107(10) 2_655 1_555 2_655
Y1 Si1a Si1b 120(50) 2_655 1_555 1_555
O3b Si2a Si2b 130(60) 1_565 1_555 1_555
O3a Si2a O3b 52(13) 1_565 1_555 1_565
O3a Si2a Si2b 150(60) 1_565 1_555 1_555
O6a Si2a O3a 104(12) 1_565 1_555 1_565
O6a Si2a O3b 109(15) 1_565 1_555 1_565
O6a Si2a Si2b 100(60) 1_565 1_555 1_555
O7a Si2a O6a 107(12) 2_656 1_555 1_565
O7a Si2a O3a 106(12) 2_656 1_555 1_565
O7a Si2a O3b 55(13) 2_656 1_555 1_565
O7a Si2a Si2b 80(60) 2_656 1_555 1_555
O5a Si2a O7a 105(12) 2_656 1_555 2_656
O5a Si2a O6a 111(12) 2_656 1_555 1_565
O5a Si2a O3a 123(13) 2_656 1_555 1_565
O5a Si2a O3b 139(18) 2_656 1_555 1_565
O5a Si2a Si2b 30(60) 2_656 1_555 1_555
O6b Si2a O5a 100(13) 1_565 1_555 2_656
O6b Si2a O7a 93(13) 1_565 1_555 2_656
O6b Si2a O6a 21(10) 1_565 1_555 1_565
O6b Si2a O3a 124(14) 1_565 1_555 1_565
O6b Si2a O3b 115(17) 1_565 1_555 1_565
O6b Si2a Si2b 80(60) 1_565 1_555 1_555
O5b Si2a O6b 105(15) 2_656 1_555 1_565
O5b Si2a O5a 38(10) 2_656 1_555 2_656
O5b Si2a O7a 141(14) 2_656 1_555 2_656
O5b Si2a O6a 101(13) 2_656 1_555 1_565
O5b Si2a O3a 93(14) 2_656 1_555 1_565
O5b Si2a O3b 137(18) 2_656 1_555 1_565
O5b Si2a Si2b 70(60) 2_656 1_555 1_555
O7b Si2a O5b 90(12) 2_656 1_555 2_656
O7b Si2a O6b 97(13) 2_656 1_555 1_565
O7b Si2a O5a 53(9) 2_656 1_555 2_656
O7b Si2a O7a 52(9) 2_656 1_555 2_656
O7b Si2a O6a 119(13) 2_656 1_555 1_565
O7b Si2a O3a 136(14) 2_656 1_555 1_565
O7b Si2a O3b 100(16) 2_656 1_555 1_565
O7b Si2a Si2b 30(60) 2_656 1_555 1_555
Si1b Si2a O7b 109(11) 2_656 1_555 2_656
Si1b Si2a O5b 114(13) 2_656 1_555 2_656
Si1b Si2a O6b 133(13) 2_656 1_555 1_565
Si1b Si2a O5a 127(12) 2_656 1_555 2_656
Si1b Si2a O7a 75(9) 2_656 1_555 2_656
Si1b Si2a O6a 120(10) 2_656 1_555 1_565
Si1b Si2a O3a 32(8) 2_656 1_555 1_565
Si1b Si2a O3b 24(12) 2_656 1_555 1_565
Si1b Si2a Si2b 140(60) 2_656 1_555 1_555
Si1a Si2a Si1b 7(6) 2_656 1_555 2_656
Si1a Si2a O7b 113(10) 2_656 1_555 2_656
Si1a Si2a O5b 107(12) 2_656 1_555 2_656
Si1a Si2a O6b 135(12) 2_656 1_555 1_565
Si1a Si2a O5a 124(11) 2_656 1_555 2_656
Si1a Si2a O7a 82(8) 2_656 1_555 2_656
Si1a Si2a O6a 120(9) 2_656 1_555 1_565
Si1a Si2a O3a 26(7) 2_656 1_555 1_565
Si1a Si2a O3b 31(12) 2_656 1_555 1_565
Si1a Si2a Si2b 140(60) 2_656 1_555 1_555
O2a Si2a Si1a 31(4) 1_565 1_555 2_656
O2a Si2a Si1b 27(6) 1_565 1_555 2_656
O2a Si2a O7b 82(9) 1_565 1_555 2_656
O2a Si2a O5b 113(11) 1_565 1_555 2_656
O2a Si2a O6b 142(12) 1_565 1_555 1_565
O2a Si2a O5a 109(10) 1_565 1_555 2_656
O2a Si2a O7a 57(7) 1_565 1_555 2_656
O2a Si2a O6a 140(9) 1_565 1_555 1_565
O2a Si2a O3a 56(8) 1_565 1_555 1_565
O2a Si2a O3b 31(12) 1_565 1_555 1_565
O2a Si2a Si2b 110(60) 1_565 1_555 1_555
Ba5 Si2a O2a 102(5) 2_657 1_555 1_565
Ba5 Si2a Si1a 74(5) 2_657 1_555 2_656
Ba5 Si2a Si1b 76(7) 2_657 1_555 2_656
Ba5 Si2a O7b 161(10) 2_657 1_555 2_656
Ba5 Si2a O5b 105(11) 2_657 1_555 2_656
Ba5 Si2a O6b 68(10) 2_657 1_555 1_565
Ba5 Si2a O5a 139(10) 2_657 1_555 2_656
Ba5 Si2a O7a 114(8) 2_657 1_555 2_656
Ba5 Si2a O6a 47(7) 2_657 1_555 1_565
Ba5 Si2a O3a 57(7) 2_657 1_555 1_565
Ba5 Si2a O3b 77(12) 2_657 1_555 1_565
Ba5 Si2a Si2b 150(60) 2_657 1_555 1_555
O2a Si1b Si1a 120(60) 2_656 1_555 1_555
O1a Si1b O2a 122(18) 2_656 1_555 2_656
O1a Si1b Si1a 100(50) 2_656 1_555 1_555
O3b Si1b O1a 99(18) 2_656 1_555 2_656
O3b Si1b O2a 87(17) 2_656 1_555 2_656
O3b Si1b Si1a 120(60) 2_656 1_555 1_555
O3a Si1b O3b 47(13) 2_656 1_555 2_656
O3a Si1b O1a 107(17) 2_656 1_555 2_656
O3a Si1b O2a 117(19) 2_656 1_555 2_656
O3a Si1b Si1a 80(50) 2_656 1_555 1_555
O1b Si1b O3a 137(19) 2_656 1_555 2_656
O1b Si1b O3b 103(18) 2_656 1_555 2_656
O1b Si1b O1a 38(11) 2_656 1_555 2_656
O1b Si1b O2a 84(16) 2_656 1_555 2_656
O1b Si1b Si1a 130(50) 2_656 1_555 1_555
O2b Si1b O1b 105(18) 2_656 1_555 2_656
O2b Si1b O3a 115(18) 2_656 1_555 2_656
O2b Si1b O3b 113(19) 2_656 1_555 2_656
O2b Si1b O1a 140(20) 2_656 1_555 2_656
O2b Si1b O2a 39(12) 2_656 1_555 2_656
O2b Si1b Si1a 80(50) 2_656 1_555 1_555
O4b Si1b O2b 121(18) 2_655 1_555 2_656
O4b Si1b O1b 110(19) 2_655 1_555 2_656
O4b Si1b O3a 62(12) 2_655 1_555 2_656
O4b Si1b O3b 103(18) 2_655 1_555 2_656
O4b Si1b O1a 75(14) 2_655 1_555 2_656
O4b Si1b O2a 160(20) 2_655 1_555 2_656
O4b Si1b Si1a 40(40) 2_655 1_555 1_555
O4a Si1b O4b 50(9) 2_655 1_555 2_655
O4a Si1b O2b 73(14) 2_655 1_555 2_656
O4a Si1b O1b 114(17) 2_655 1_555 2_656
O4a Si1b O3a 92(13) 2_655 1_555 2_656
O4a Si1b O3b 139(19) 2_655 1_555 2_656
O4a Si1b O1a 101(15) 2_655 1_555 2_656
O4a Si1b O2a 111(18) 2_655 1_555 2_656
O4a Si1b Si1a 20(50) 2_655 1_555 1_555
Si2a Si1b O4a 119(13) 2_646 1_555 2_655
Si2a Si1b O4b 92(13) 2_646 1_555 2_655
Si2a Si1b O2b 106(15) 2_646 1_555 2_656
Si2a Si1b O1b 123(16) 2_646 1_555 2_656
Si2a Si1b O3a 31(8) 2_646 1_555 2_656
Si2a Si1b O3b 20(11) 2_646 1_555 2_656
Si2a Si1b O1a 113(14) 2_646 1_555 2_656
Si2a Si1b O2a 92(14) 2_646 1_555 2_656
Si2a Si1b Si1a 110(50) 2_646 1_555 1_555
O7a Si1b Si2a 34(6) 1_555 1_555 2_646
O7a Si1b O4a 150(14) 1_555 1_555 2_655
O7a Si1b O4b 123(15) 1_555 1_555 2_655
O7a Si1b O2b 98(14) 1_555 1_555 2_656
O7a Si1b O1b 96(14) 1_555 1_555 2_656
O7a Si1b O3a 65(10) 1_555 1_555 2_656
O7a Si1b O3b 20(10) 1_555 1_555 2_656
O7a Si1b O1a 104(13) 1_555 1_555 2_656
O7a Si1b O2a 68(12) 1_555 1_555 2_656
O7a Si1b Si1a 140(60) 1_555 1_555 1_555
Si2b Si1b O7a 32(7) 2_646 1_555 1_555
Si2b Si1b Si2a 4(6) 2_646 1_555 2_646
Si2b Si1b O4a 120(13) 2_646 1_555 2_655
Si2b Si1b O4b 96(14) 2_646 1_555 2_655
Si2b Si1b O2b 102(15) 2_646 1_555 2_656
Si2b Si1b O1b 124(16) 2_646 1_555 2_656
Si2b Si1b O3a 34(10) 2_646 1_555 2_656
Si2b Si1b O3b 21(11) 2_646 1_555 2_656
Si2b Si1b O1a 116(15) 2_646 1_555 2_656
Si2b Si1b O2a 87(15) 2_646 1_555 2_656
Si2b Si1b Si1a 110(50) 2_646 1_555 1_555
O5a Si2b Si2a 140(70) 2_656 1_555 1_555
O3b Si2b O5a 140(20) 1_565 1_555 2_656
O3b Si2b Si2a 40(50) 1_565 1_555 1_555
O7a Si2b O3b 51(13) 2_656 1_555 1_565
O7a Si2b O5a 120(20) 2_656 1_555 2_656
O7a Si2b Si2a 90(60) 2_656 1_555 1_555
O5b Si2b O7a 160(20) 2_656 1_555 2_656
O5b Si2b O3b 130(20) 2_656 1_555 1_565
O5b Si2b O5a 42(13) 2_656 1_555 2_656
O5b Si2b Si2a 100(70) 2_656 1_555 1_555
O7b Si2b O5b 105(18) 2_656 1_555 2_656
O7b Si2b O7a 58(13) 2_656 1_555 2_656
O7b Si2b O3b 100(20) 2_656 1_555 1_565
O7b Si2b O5a 64(14) 2_656 1_555 2_656
O7b Si2b Si2a 140(70) 2_656 1_555 1_555
O6b Si2b O7b 110(20) 1_565 1_555 2_656
O6b Si2b O5b 110(20) 1_565 1_555 2_656
O6b Si2b O7a 94(17) 1_565 1_555 2_656
O6b Si2b O3b 103(19) 1_565 1_555 1_565
O6b Si2b O5a 110(20) 1_565 1_555 2_656
O6b Si2b Si2a 90(60) 1_565 1_555 1_555
O6a Si2b O6b 21(10) 1_565 1_555 1_565
O6a Si2b O7b 130(20) 1_565 1_555 2_656
O6a Si2b O5b 102(18) 1_565 1_555 2_656
O6a Si2b O7a 103(16) 1_565 1_555 2_656
O6a Si2b O3b 94(17) 1_565 1_555 1_565
O6a Si2b O5a 121(19) 1_565 1_555 2_656
O6a Si2b Si2a 70(50) 1_565 1_555 1_555
O3a Si2b O6a 89(14) 1_565 1_555 1_565
O3a Si2b O6b 108(17) 1_565 1_555 1_565
O3a Si2b O7b 134(18) 1_565 1_555 2_656
O3a Si2b O5b 86(17) 1_565 1_555 2_656
O3a Si2b O7a 94(15) 1_565 1_555 2_656
O3a Si2b O3b 43(12) 1_565 1_555 1_565
O3a Si2b O5a 120(20) 1_565 1_555 2_656
O3a Si2b Si2a 30(50) 1_565 1_555 1_555
Si1b Si2b O3a 29(8) 2_656 1_555 1_565
Si1b Si2b O6a 105(13) 2_656 1_555 1_565
Si1b Si2b O6b 119(16) 2_656 1_555 1_565
Si1b Si2b O7b 107(15) 2_656 1_555 2_656
Si1b Si2b O5b 106(16) 2_656 1_555 2_656
Si1b Si2b O7a 67(11) 2_656 1_555 2_656
Si1b Si2b O3b 21(11) 2_656 1_555 1_565
Si1b Si2b O5a 126(17) 2_656 1_555 2_656
Si1b Si2b Si2a 40(50) 2_656 1_555 1_555
Si1a Si2b Si1b 7(6) 2_656 1_555 2_656
Si1a Si2b O3a 24(7) 2_656 1_555 1_565
Si1a Si2b O6a 105(12) 2_656 1_555 1_565
Si1a Si2b O6b 120(15) 2_656 1_555 1_565
Si1a Si2b O7b 111(14) 2_656 1_555 2_656
Si1a Si2b O5b 100(15) 2_656 1_555 2_656
Si1a Si2b O7a 74(11) 2_656 1_555 2_656
Si1a Si2b O3b 27(11) 2_656 1_555 1_565
Si1a Si2b O5a 122(16) 2_656 1_555 2_656
Si1a Si2b Si2a 40(50) 2_656 1_555 1_555
O16a Si2b Si1a 162(11) 1_555 1_555 2_656
O16a Si2b Si1b 160(12) 1_555 1_555 2_656
O16a Si2b O3a 163(15) 1_555 1_555 1_565
O16a Si2b O6a 93(12) 1_555 1_555 1_565
O16a Si2b O6b 77(13) 1_555 1_555 1_565
O16a Si2b O7b 54(10) 1_555 1_555 2_656
O16a Si2b O5b 77(13) 1_555 1_555 2_656
O16a Si2b O7a 102(13) 1_555 1_555 2_656
O16a Si2b O3b 153(19) 1_555 1_555 1_565
O16a Si2b O5a 45(11) 1_555 1_555 2_656
O16a Si2b Si2a 160(60) 1_555 1_555 1_555
O2a Si2b O16a 135(10) 1_565 1_555 1_555
O2a Si2b Si1a 29(4) 1_565 1_555 2_656
O2a Si2b Si1b 25(6) 1_565 1_555 2_656
O2a Si2b O3a 53(8) 1_565 1_555 1_565
O2a Si2b O6a 126(13) 1_565 1_555 1_565
O2a Si2b O6b 133(16) 1_565 1_555 1_565
O2a Si2b O7b 82(12) 1_565 1_555 2_656
O2a Si2b O5b 111(15) 1_565 1_555 2_656
O2a Si2b O7a 53(9) 1_565 1_555 2_656
O2a Si2b O3b 32(11) 1_565 1_555 1_565
O2a Si2b O5a 112(16) 1_565 1_555 2_656
O2a Si2b Si2a 60(50) 1_565 1_555 1_555
O9b Si3a Si3b 100(400) 1_555 1_555 1_555
O11b Si3a O9b 110(30) 1_655 1_555 1_555
O11b Si3a Si3b 100(400) 1_655 1_555 1_555
O8b Si3a O11b 110(30) 1_555 1_555 1_655
O8b Si3a O9b 110(30) 1_555 1_555 1_555
O8b Si3a Si3b 0(400) 1_555 1_555 1_555
O10a Si3a O8b 120(30) 2_756 1_555 1_555
O10a Si3a O11b 130(30) 2_756 1_555 1_655
O10a Si3a O9b 33(14) 2_756 1_555 1_555
O10a Si3a Si3b 0(400) 2_756 1_555 1_555
O11a Si3a O10a 120(30) 1_655 1_555 2_756
O11a Si3a O8b 120(30) 1_655 1_555 1_555
O11a Si3a O11b 51(17) 1_655 1_555 1_655
O11a Si3a O9b 130(30) 1_655 1_555 1_555
O11a Si3a Si3b 0(400) 1_655 1_555 1_555
O9a Si3a O11a 110(30) 1_555 1_555 1_655
O9a Si3a O10a 90(20) 1_555 1_555 2_756
O9a Si3a O8b 100(30) 1_555 1_555 1_555
O9a Si3a O11b 70(20) 1_555 1_555 1_655
O9a Si3a O9b 54(18) 1_555 1_555 1_555
O9a Si3a Si3b 200(400) 1_555 1_555 1_555
O8a Si3a O9a 120(30) 1_555 1_555 1_555
O8a Si3a O11a 110(30) 1_555 1_555 1_655
O8a Si3a O10a 110(30) 1_555 1_555 2_756
O8a Si3a O8b 17(10) 1_555 1_555 1_555
O8a Si3a O11b 120(30) 1_555 1_555 1_655
O8a Si3a O9b 120(30) 1_555 1_555 1_555
O8a Si3a Si3b 0(400) 1_555 1_555 1_555
O10b Si3a O8a 90(20) 2_756 1_555 1_555
O10b Si3a O9a 150(30) 2_756 1_555 1_555
O10b Si3a O11a 58(18) 2_756 1_555 1_655
O10b Si3a O10a 80(20) 2_756 1_555 2_756
O10b Si3a O8b 110(30) 2_756 1_555 1_555
O10b Si3a O11b 110(30) 2_756 1_555 1_655
O10b Si3a O9b 110(30) 2_756 1_555 1_555
O10b Si3a Si3b 0(400) 2_756 1_555 1_555
Si4b Si3a O10b 110(20) 2_656 1_555 2_756
Si4b Si3a O8a 36(12) 2_656 1_555 1_555
Si4b Si3a O9a 100(20) 2_656 1_555 1_555
Si4b Si3a O11a 100(20) 2_656 1_555 1_655
Si4b Si3a O10a 140(30) 2_656 1_555 2_756
Si4b Si3a O8b 26(14) 2_656 1_555 1_555
Si4b Si3a O11b 80(20) 2_656 1_555 1_655
Si4b Si3a O9b 130(30) 2_656 1_555 1_555
Si4b Si3a Si3b 0(400) 2_656 1_555 1_555
Si4a Si3a Si4b 14(5) 2_656 1_555 2_656
Si4a Si3a O10b 100(20) 2_656 1_555 2_756
Si4a Si3a O8a 23(11) 2_656 1_555 1_555
Si4a Si3a O9a 100(20) 2_656 1_555 1_555
Si4a Si3a O11a 110(20) 2_656 1_555 1_655
Si4a Si3a O10a 130(20) 2_656 1_555 2_756
Si4a Si3a O8b 14(13) 2_656 1_555 1_555
Si4a Si3a O11b 100(20) 2_656 1_555 1_655
Si4a Si3a O9b 130(20) 2_656 1_555 1_555
Si4a Si3a Si3b 0(400) 2_656 1_555 1_555
O14b Si3a Si4a 43(8) 2_656 1_555 2_656
O14b Si3a Si4b 30(7) 2_656 1_555 2_656
O14b Si3a O10b 120(20) 2_656 1_555 2_756
O14b Si3a O8a 66(16) 2_656 1_555 1_555
O14b Si3a O9a 76(17) 2_656 1_555 1_555
O14b Si3a O11a 90(20) 2_656 1_555 1_655
O14b Si3a O10a 160(30) 2_656 1_555 2_756
O14b Si3a O8b 53(17) 2_656 1_555 1_555
O14b Si3a O11b 55(17) 2_656 1_555 1_655
O14b Si3a O9b 130(30) 2_656 1_555 1_555
O14b Si3a Si3b 100(400) 2_656 1_555 1_555
O12b Si4a Si4b 90(20) 1_555 1_555 1_555
O14a Si4a O12b 73(11) 1_555 1_555 1_555
O14a Si4a Si4b 19(15) 1_555 1_555 1_555
O12a Si4a O14a 106(12) 1_555 1_555 1_555
O12a Si4a O12b 35(10) 1_555 1_555 1_555
O12a Si4a Si4b 120(20) 1_555 1_555 1_555
O13a Si4a O12a 113(11) 1_555 1_555 1_555
O13a Si4a O14a 109(11) 1_555 1_555 1_555
O13a Si4a O12b 112(12) 1_555 1_555 1_555
O13a Si4a Si4b 112(19) 1_555 1_555 1_555
O13b Si4a O13a 41(9) 1_555 1_555 1_555
O13b Si4a O12a 135(12) 1_555 1_555 1_555
O13b Si4a O14a 69(11) 1_555 1_555 1_555
O13b Si4a O12b 110(13) 1_555 1_555 1_555
O13b Si4a Si4b 71(18) 1_555 1_555 1_555
O8b Si4a O13b 118(12) 2_646 1_555 1_555
O8b Si4a O13a 125(12) 2_646 1_555 1_555
O8b Si4a O12a 107(12) 2_646 1_555 1_555
O8b Si4a O14a 95(11) 2_646 1_555 1_555
O8b Si4a O12b 123(14) 2_646 1_555 1_555
O8b Si4a Si4b 78(19) 2_646 1_555 1_555
O8a Si4a O8b 17(9) 2_646 1_555 2_646
O8a Si4a O13b 111(11) 2_646 1_555 1_555
O8a Si4a O13a 109(10) 2_646 1_555 1_555
O8a Si4a O12a 112(11) 2_646 1_555 1_555
O8a Si4a O14a 109(10) 2_646 1_555 1_555
O8a Si4a O12b 136(13) 2_646 1_555 1_555
O8a Si4a Si4b 90(18) 2_646 1_555 1_555
O14b Si4a O8a 91(8) 1_555 1_555 2_646
O14b Si4a O8b 77(10) 1_555 1_555 2_646
O14b Si4a O13b 78(10) 1_555 1_555 1_555
O14b Si4a O13a 119(9) 1_555 1_555 1_555
O14b Si4a O12a 111(11) 1_555 1_555 1_555
O14b Si4a O14a 18(7) 1_555 1_555 1_555
O14b Si4a O12b 84(10) 1_555 1_555 1_555
O14b Si4a Si4b 8(15) 1_555 1_555 1_555
Si3a Si4a O14b 68(10) 2_646 1_555 1_555
Si3a Si4a O8a 23(10) 2_646 1_555 2_646
Si3a Si4a O8b 13(12) 2_646 1_555 2_646
Si3a Si4a O13b 106(12) 2_646 1_555 1_555
Si3a Si4a O13a 120(12) 2_646 1_555 1_555
Si3a Si4a O12a 118(12) 2_646 1_555 1_555
Si3a Si4a O14a 86(11) 2_646 1_555 1_555
Si3a Si4a O12b 128(14) 2_646 1_555 1_555
Si3a Si4a Si4b 68(19) 2_646 1_555 1_555
Si3b Si4a Si3a 2(16) 2_646 1_555 2_646
Si3b Si4a O14b 70(14) 2_646 1_555 1_555
Si3b Si4a O8a 22(14) 2_646 1_555 2_646
Si3b Si4a O8b 13(15) 2_646 1_555 2_646
Si3b Si4a O13b 105(16) 2_646 1_555 1_555
Si3b Si4a O13a 118(15) 2_646 1_555 1_555
Si3b Si4a O12a 120(16) 2_646 1_555 1_555
Si3b Si4a O14a 87(15) 2_646 1_555 1_555
Si3b Si4a O12b 130(17) 2_646 1_555 1_555
Si3b Si4a Si4b 70(20) 2_646 1_555 1_555
O11a Si3b Si3a 100(400) 1_655 1_555 1_555
O10a Si3b O11a 120(50) 2_756 1_555 1_655
O10a Si3b Si3a 0(400) 2_756 1_555 1_555
O8b Si3b O10a 120(40) 1_555 1_555 2_756
O8b Si3b O11a 120(50) 1_555 1_555 1_655
O8b Si3b Si3a 0(400) 1_555 1_555 1_555
O11b Si3b O8b 110(40) 1_655 1_555 1_555
O11b Si3b O10a 130(50) 1_655 1_555 2_756
O11b Si3b O11a 50(20) 1_655 1_555 1_655
O11b Si3b Si3a 0(400) 1_655 1_555 1_555
O9b Si3b O11b 110(40) 1_555 1_555 1_655
O9b Si3b O8b 110(40) 1_555 1_555 1_555
O9b Si3b O10a 33(17) 1_555 1_555 2_756
O9b Si3b O11a 130(50) 1_555 1_555 1_655
O9b Si3b Si3a 0(400) 1_555 1_555 1_555
O10b Si3b O9b 110(40) 2_756 1_555 1_555
O10b Si3b O11b 110(40) 2_756 1_555 1_655
O10b Si3b O8b 110(40) 2_756 1_555 1_555
O10b Si3b O10a 80(40) 2_756 1_555 2_756
O10b Si3b O11a 60(30) 2_756 1_555 1_655
O10b Si3b Si3a 200(500) 2_756 1_555 1_555
O8a Si3b O10b 90(40) 1_555 1_555 2_756
O8a Si3b O9b 120(40) 1_555 1_555 1_555
O8a Si3b O11b 120(50) 1_555 1_555 1_655
O8a Si3b O8b 18(12) 1_555 1_555 1_555
O8a Si3b O10a 110(40) 1_555 1_555 2_756
O8a Si3b O11a 120(50) 1_555 1_555 1_655
O8a Si3b Si3a 0(400) 1_555 1_555 1_555
O9a Si3b O8a 110(40) 1_555 1_555 1_555
O9a Si3b O10b 150(50) 1_555 1_555 2_756
O9a Si3b O9b 50(20) 1_555 1_555 1_555
O9a Si3b O11b 60(30) 1_555 1_555 1_655
O9a Si3b O8b 100(40) 1_555 1_555 1_555
O9a Si3b O10a 80(30) 1_555 1_555 2_756
O9a Si3b O11a 110(40) 1_555 1_555 1_655
O9a Si3b Si3a 0(400) 1_555 1_555 1_555
Si4b Si3b O9a 90(30) 2_656 1_555 1_555
Si4b Si3b O8a 35(17) 2_656 1_555 1_555
Si4b Si3b O10b 110(40) 2_656 1_555 2_756
Si4b Si3b O9b 130(40) 2_656 1_555 1_555
Si4b Si3b O11b 80(30) 2_656 1_555 1_655
Si4b Si3b O8b 25(18) 2_656 1_555 1_555
Si4b Si3b O10a 140(40) 2_656 1_555 2_756
Si4b Si3b O11a 100(30) 2_656 1_555 1_655
Si4b Si3b Si3a 0(400) 2_656 1_555 1_555
Si4a Si3b Si4b 14(5) 2_656 1_555 2_656
Si4a Si3b O9a 100(30) 2_656 1_555 1_555
Si4a Si3b O8a 22(15) 2_656 1_555 1_555
Si4a Si3b O10b 110(30) 2_656 1_555 2_756
Si4a Si3b O9b 120(30) 2_656 1_555 1_555
Si4a Si3b O11b 100(30) 2_656 1_555 1_655
Si4a Si3b O8b 14(17) 2_656 1_555 1_555
Si4a Si3b O10a 130(40) 2_656 1_555 2_756
Si4a Si3b O11a 110(40) 2_656 1_555 1_655
Si4a Si3b Si3a 0(400) 2_656 1_555 1_555
O14a Si4b Si4a 150(30) 1_555 1_555 1_555
O14b Si4b O14a 33(14) 1_555 1_555 1_555
O14b Si4b Si4a 170(20) 1_555 1_555 1_555
O13b Si4b O14b 107(14) 1_555 1_555 1_555
O13b Si4b O14a 91(19) 1_555 1_555 1_555
O13b Si4b Si4a 83(19) 1_555 1_555 1_555
O12b Si4b O13b 105(14) 1_555 1_555 1_555
O12b Si4b O14b 107(13) 1_555 1_555 1_555
O12b Si4b O14a 85(16) 1_555 1_555 1_555
O12b Si4b Si4a 63(18) 1_555 1_555 1_555
O8b Si4b O12b 112(15) 2_646 1_555 1_555
O8b Si4b O13b 122(16) 2_646 1_555 1_555
O8b Si4b O14b 102(14) 2_646 1_555 1_555
O8b Si4b O14a 130(20) 2_646 1_555 1_555
O8b Si4b Si4a 76(19) 2_646 1_555 1_555
O8a Si4b O8b 16(10) 2_646 1_555 2_646
O8a Si4b O12b 114(13) 2_646 1_555 1_555
O8a Si4b O13b 107(13) 2_646 1_555 1_555
O8a Si4b O14b 115(13) 2_646 1_555 1_555
O8a Si4b O14a 150(20) 2_646 1_555 1_555
O8a Si4b Si4a 66(17) 2_646 1_555 1_555
O13a Si4b O8a 88(9) 1_555 1_555 2_646
O13a Si4b O8b 103(12) 1_555 1_555 2_646
O13a Si4b O12b 88(11) 1_555 1_555 1_555
O13a Si4b O13b 35(9) 1_555 1_555 1_555
O13a Si4b O14b 142(13) 1_555 1_555 1_555
O13a Si4b O14a 120(19) 1_555 1_555 1_555
O13a Si4b Si4a 48(15) 1_555 1_555 1_555
O12a Si4b O13a 81(9) 1_555 1_555 1_555
O12a Si4b O8a 88(10) 1_555 1_555 2_646
O12a Si4b O8b 88(12) 1_555 1_555 2_646
O12a Si4b O12b 26(9) 1_555 1_555 1_555
O12a Si4b O13b 111(13) 1_555 1_555 1_555
O12a Si4b O14b 126(13) 1_555 1_555 1_555
O12a Si4b O14a 111(17) 1_555 1_555 1_555
O12a Si4b Si4a 42(16) 1_555 1_555 1_555
Ba6 Si4b O12a 172(9) 2_656 1_555 1_555
Ba6 Si4b O13a 100(8) 2_656 1_555 1_555
Ba6 Si4b O8a 100(9) 2_656 1_555 2_646
Ba6 Si4b O8b 99(11) 2_656 1_555 2_646
Ba6 Si4b O12b 146(11) 2_656 1_555 1_555
Ba6 Si4b O13b 68(9) 2_656 1_555 1_555
Ba6 Si4b O14b 50(8) 2_656 1_555 1_555
Ba6 Si4b O14a 62(14) 2_656 1_555 1_555
Ba6 Si4b Si4a 142(19) 2_656 1_555 1_555
Si3a Si4b Ba6 76(10) 2_646 1_555 2_656
Si3a Si4b O12a 110(12) 2_646 1_555 1_555
Si3a Si4b O13a 114(12) 2_646 1_555 1_555
Si3a Si4b O8a 33(11) 2_646 1_555 2_646
Si3a Si4b O8b 24(12) 2_646 1_555 2_646
Si3a Si4b O12b 131(15) 2_646 1_555 1_555
Si3a Si4b O13b 118(15) 2_646 1_555 1_555
Si3a Si4b O14b 82(13) 2_646 1_555 1_555
Si3a Si4b O14a 115(19) 2_646 1_555 1_555
Si3a Si4b Si4a 100(20) 2_646 1_555 1_555
Si3b Si4b Si3a 2(18) 2_646 1_555 2_646
Si3b Si4b Ba6 76(14) 2_646 1_555 2_656
Si3b Si4b O12a 111(16) 2_646 1_555 1_555
Si3b Si4b O13a 112(16) 2_646 1_555 1_555
Si3b Si4b O8a 32(15) 2_646 1_555 2_646
Si3b Si4b O8b 24(16) 2_646 1_555 2_646
Si3b Si4b O12b 132(18) 2_646 1_555 1_555
Si3b Si4b O13b 116(18) 2_646 1_555 1_555
Si3b Si4b O14b 83(17) 2_646 1_555 1_555
Si3b Si4b O14a 120(20) 2_646 1_555 1_555
Si3b Si4b Si4a 100(20) 2_646 1_555 1_555
O20b Si4b Si3b 121(15) 2_656 1_555 2_646
O20b Si4b Si3a 121(11) 2_656 1_555 2_646
O20b Si4b Ba6 49(5) 2_656 1_555 2_656
O20b Si4b O12a 123(9) 2_656 1_555 1_555
O20b Si4b O13a 98(9) 2_656 1_555 1_555
O20b Si4b O8a 149(10) 2_656 1_555 2_646
O20b Si4b O8b 144(12) 2_656 1_555 2_646
O20b Si4b O12b 97(10) 2_656 1_555 1_555
O20b Si4b O13b 66(10) 2_656 1_555 1_555
O20b Si4b O14b 47(8) 2_656 1_555 1_555
O20b Si4b O14a 26(14) 2_656 1_555 1_555
O20b Si4b Si4a 140(20) 2_656 1_555 1_555
Ba5 Si4b O20b 40(4) 1_555 1_555 2_656
Ba5 Si4b Si3b 154(15) 1_555 1_555 2_646
Ba5 Si4b Si3a 152(12) 1_555 1_555 2_646
Ba5 Si4b Ba6 89(5) 1_555 1_555 2_656
Ba5 Si4b O12a 83(8) 1_555 1_555 1_555
Ba5 Si4b O13a 91(8) 1_555 1_555 1_555
Ba5 Si4b O8a 171(11) 1_555 1_555 2_646
Ba5 Si4b O8b 162(12) 1_555 1_555 2_646
Ba5 Si4b O12b 57(8) 1_555 1_555 1_555
Ba5 Si4b O13b 76(10) 1_555 1_555 1_555
Ba5 Si4b O14b 71(9) 1_555 1_555 1_555
Ba5 Si4b O14a 38(13) 1_555 1_555 1_555
Ba5 Si4b Si4a 107(18) 1_555 1_555 1_555
O11b Si4b Ba5 125(7) 2_546 1_555 1_555
O11b Si4b O20b 92(7) 2_546 1_555 2_656
O11b Si4b Si3b 30(14) 2_546 1_555 2_646
O11b Si4b Si3a 29(10) 2_546 1_555 2_646
O11b Si4b Ba6 53(5) 2_546 1_555 2_656
O11b Si4b O12a 132(10) 2_546 1_555 1_555
O11b Si4b O13a 129(9) 2_546 1_555 1_555
O11b Si4b O8a 62(8) 2_546 1_555 2_646
O11b Si4b O8b 52(10) 2_546 1_555 2_646
O11b Si4b O12b 141(12) 2_546 1_555 1_555
O11b Si4b O13b 113(11) 2_546 1_555 1_555
O11b Si4b O14b 55(9) 2_546 1_555 1_555
O11b Si4b O14a 87(16) 2_546 1_555 1_555
O11b Si4b Si4a 130(20) 2_546 1_555 1_555
O18b Si5a Si5b 150(40) 2_656 1_555 1_555
O18a Si5a O18b 27(12) 2_656 1_555 2_656
O18a Si5a Si5b 130(40) 2_656 1_555 1_555
O16a Si5a O18a 105(11) 2_656 1_555 2_656
O16a Si5a O18b 85(14) 2_656 1_555 2_656
O16a Si5a Si5b 120(40) 2_656 1_555 1_555
O15a Si5a O16a 115(11) 2_656 1_555 2_656
O15a Si5a O18a 111(11) 2_656 1_555 2_656
O15a Si5a O18b 103(15) 2_656 1_555 2_656
O15a Si5a Si5b 70(40) 2_656 1_555 1_555
O17a Si5a O15a 121(11) 2_656 1_555 2_656
O17a Si5a O16a 108(12) 2_656 1_555 2_656
O17a Si5a O18a 94(11) 2_656 1_555 2_656
O17a Si5a O18b 118(16) 2_656 1_555 2_656
O17a Si5a Si5b 60(40) 2_656 1_555 1_555
O15b Si5a O17a 115(12) 2_656 1_555 2_656
O15b Si5a O15a 29(9) 2_656 1_555 2_656
O15b Si5a O16a 95(11) 2_656 1_555 2_656
O15b Si5a O18a 139(13) 2_656 1_555 2_656
O15b Si5a O18b 124(17) 2_656 1_555 2_656
O15b Si5a Si5b 60(40) 2_656 1_555 1_555
O16b Si5a O15b 94(12) 2_656 1_555 2_656
O16b Si5a O17a 53(9) 2_656 1_555 2_656
O16b Si5a O15a 121(12) 2_656 1_555 2_656
O16b Si5a O16a 61(9) 2_656 1_555 2_656
O16b Si5a O18a 128(13) 2_656 1_555 2_656
O16b Si5a O18b 132(17) 2_656 1_555 2_656
O16b Si5a Si5b 70(40) 2_656 1_555 1_555
O17b Si5a O16b 96(11) 2_656 1_555 2_656
O17b Si5a O15b 104(12) 2_656 1_555 2_656
O17b Si5a O17a 45(10) 2_656 1_555 2_656
O17b Si5a O15a 90(11) 2_656 1_555 2_656
O17b Si5a O16a 152(14) 2_656 1_555 2_656
O17b Si5a O18a 75(10) 2_656 1_555 2_656
O17b Si5a O18b 101(16) 2_656 1_555 2_656
O17b Si5a Si5b 60(40) 2_656 1_555 1_555
Si6a Si5a O17b 24(8) 2_655 1_555 2_656
Si6a Si5a O16b 77(8) 2_655 1_555 2_656
Si6a Si5a O15b 118(10) 2_655 1_555 2_656
Si6a Si5a O17a 24(7) 2_655 1_555 2_656
Si6a Si5a O15a 112(9) 2_655 1_555 2_656
Si6a Si5a O16a 128(10) 2_655 1_555 2_656
Si6a Si5a O18a 77(8) 2_655 1_555 2_656
Si6a Si5a O18b 104(14) 2_655 1_555 2_656
Si6a Si5a Si5b 60(40) 2_655 1_555 1_555
Si6b Si5a Si6a 8(5) 2_655 1_555 2_655
Si6b Si5a O17b 22(8) 2_655 1_555 2_656
Si6b Si5a O16b 84(9) 2_655 1_555 2_656
Si6b Si5a O15b 123(11) 2_655 1_555 2_656
Si6b Si5a O17a 31(7) 2_655 1_555 2_656
Si6b Si5a O15a 112(9) 2_655 1_555 2_656
Si6b Si5a O16a 131(10) 2_655 1_555 2_656
Si6b Si5a O18a 69(8) 2_655 1_555 2_656
Si6b Si5a O18b 96(14) 2_655 1_555 2_656
Si6b Si5a Si5b 70(40) 2_655 1_555 1_555
Ba7 Si5a Si6b 146(7) 2_656 1_555 2_655
Ba7 Si5a Si6a 138(6) 2_656 1_555 2_655
Ba7 Si5a O17b 152(10) 2_656 1_555 2_656
Ba7 Si5a O16b 62(8) 2_656 1_555 2_656
Ba7 Si5a O15b 64(8) 2_656 1_555 2_656
Ba7 Si5a O17a 115(9) 2_656 1_555 2_656
Ba7 Si5a O15a 88(8) 2_656 1_555 2_656
Ba7 Si5a O16a 31(6) 2_656 1_555 2_656
Ba7 Si5a O18a 131(9) 2_656 1_555 2_656
Ba7 Si5a O18b 106(13) 2_656 1_555 2_656
Ba7 Si5a Si5b 100(40) 2_656 1_555 1_555
O21b Si6a Si6b 120(40) 1_654 1_555 1_555
O17b Si6a O21b 125(15) 1_554 1_555 1_654
O17b Si6a Si6b 80(30) 1_554 1_555 1_555
O21a Si6a O17b 139(13) 1_654 1_555 1_554
O21a Si6a O21b 33(11) 1_654 1_555 1_654
O21a Si6a Si6b 130(40) 1_654 1_555 1_555
O17a Si6a O21a 109(11) 1_554 1_555 1_654
O17a Si6a O17b 50(11) 1_554 1_555 1_554
O17a Si6a O21b 128(14) 1_554 1_555 1_654
O17a Si6a Si6b 120(40) 1_554 1_555 1_555
O20a Si6a O17a 128(11) 1_555 1_555 1_554
O20a Si6a O21a 103(10) 1_555 1_555 1_654
O20a Si6a O17b 79(12) 1_555 1_555 1_554
O20a Si6a O21b 71(12) 1_555 1_555 1_654
O20a Si6a Si6b 60(30) 1_555 1_555 1_555
O19a Si6a O20a 104(11) 2_646 1_555 1_555
O19a Si6a O17a 103(11) 2_646 1_555 1_554
O19a Si6a O21a 109(10) 2_646 1_555 1_654
O19a Si6a O17b 110(12) 2_646 1_555 1_554
O19a Si6a O21b 120(14) 2_646 1_555 1_654
O19a Si6a Si6b 50(30) 2_646 1_555 1_555
O19b Si6a O19a 27(10) 2_646 1_555 2_646
O19b Si6a O20a 131(13) 2_646 1_555 1_555
O19b Si6a O17a 85(12) 2_646 1_555 1_554
O19b Si6a O21a 97(11) 2_646 1_555 1_654
O19b Si6a O17b 114(13) 2_646 1_555 1_554
O19b Si6a O21b 121(14) 2_646 1_555 1_654
O19b Si6a Si6b 70(40) 2_646 1_555 1_555
O20b Si6a O19b 92(11) 1_555 1_555 2_646
O20b Si6a O19a 65(9) 1_555 1_555 2_646
O20b Si6a O20a 42(8) 1_555 1_555 1_555
O20b Si6a O17a 119(11) 1_555 1_555 1_554
O20b Si6a O21a 131(11) 1_555 1_555 1_654
O20b Si6a O17b 77(12) 1_555 1_555 1_554
O20b Si6a O21b 105(13) 1_555 1_555 1_654
O20b Si6a Si6b 20(30) 1_555 1_555 1_555
Si5b Si6a O20b 98(8) 2_645 1_555 1_555
Si5b Si6a O19b 98(10) 2_645 1_555 2_646
Si5b Si6a O19a 107(9) 2_645 1_555 2_646
Si5b Si6a O20a 104(9) 2_645 1_555 1_555
Si5b Si6a O17a 24(8) 2_645 1_555 1_554
Si5b Si6a O21a 127(10) 2_645 1_555 1_654
Si5b Si6a O17b 26(10) 2_645 1_555 1_554
Si5b Si6a O21b 132(13) 2_645 1_555 1_654
Si5b Si6a Si6b 100(30) 2_645 1_555 1_555
Ba6 Si6a Si5b 66(5) 2_755 1_555 2_645
Ba6 Si6a O20b 153(9) 2_755 1_555 1_555
Ba6 Si6a O19b 111(11) 2_755 1_555 2_646
Ba6 Si6a O19a 139(10) 2_755 1_555 2_646
Ba6 Si6a O20a 118(8) 2_755 1_555 1_555
Ba6 Si6a O17a 53(7) 2_755 1_555 1_554
Ba6 Si6a O21a 61(7) 2_755 1_555 1_654
Ba6 Si6a O17b 82(10) 2_755 1_555 1_554
Ba6 Si6a O21b 75(11) 2_755 1_555 1_654
Ba6 Si6a Si6b 170(30) 2_755 1_555 1_555
Si5a Si6a Ba6 72(4) 2_645 1_555 2_755
Si5a Si6a Si5b 7(5) 2_645 1_555 2_645
Si5a Si6a O20b 95(8) 2_645 1_555 1_555
Si5a Si6a O19b 92(9) 2_645 1_555 2_646
Si5a Si6a O19a 100(8) 2_645 1_555 2_646
Si5a Si6a O20a 106(8) 2_645 1_555 1_555
Si5a Si6a O17a 25(7) 2_645 1_555 1_554
Si5a Si6a O21a 133(9) 2_645 1_555 1_654
Si5a Si6a O17b 28(10) 2_645 1_555 1_554
Si5a Si6a O21b 140(12) 2_645 1_555 1_654
Si5a Si6a Si6b 100(30) 2_645 1_555 1_555
O18a Si6a Si5a 30(4) 1_554 1_555 2_645
O18a Si6a Ba6 102(5) 1_554 1_555 2_755
O18a Si6a Si5b 37(5) 1_554 1_555 2_645
O18a Si6a O20b 70(7) 1_554 1_555 1_555
O18a Si6a O19b 77(8) 1_554 1_555 2_646
O18a Si6a O19a 75(7) 1_554 1_555 2_646
O18a Si6a O20a 96(7) 1_554 1_555 1_555
O18a Si6a O17a 50(7) 1_554 1_555 1_554
O18a Si6a O21a 159(10) 1_554 1_555 1_654
O18a Si6a O17b 37(8) 1_554 1_555 1_554
O18a Si6a O21b 162(13) 1_554 1_555 1_654
O18a Si6a Si6b 70(30) 1_554 1_555 1_555
O16b Si6a O18a 58(5) 1_554 1_555 1_554
O16b Si6a Si5a 34(5) 1_554 1_555 2_645
O16b Si6a Ba6 48(4) 1_554 1_555 2_755
O16b Si6a Si5b 32(6) 1_554 1_555 2_645
O16b Si6a O20b 127(8) 1_554 1_555 1_555
O16b Si6a O19b 83(10) 1_554 1_555 2_646
O16b Si6a O19a 104(9) 1_554 1_555 2_646
O16b Si6a O20a 134(9) 1_554 1_555 1_555
O16b Si6a O17a 8(7) 1_554 1_555 1_554
O16b Si6a O21a 102(9) 1_554 1_555 1_654
O16b Si6a O17b 58(11) 1_554 1_555 1_554
O16b Si6a O21b 122(12) 1_554 1_555 1_654
O16b Si6a Si6b 120(40) 1_554 1_555 1_555
O17a Si5b Si5a 110(40) 2_656 1_555 1_555
O17b Si5b O17a 51(12) 2_656 1_555 2_656
O17b Si5b Si5a 110(40) 2_656 1_555 1_555
O15a Si5b O17b 102(15) 2_656 1_555 2_656
O15a Si5b O17a 146(17) 2_656 1_555 2_656
O15a Si5b Si5a 100(40) 2_656 1_555 1_555
O15b Si5b O15a 32(10) 2_656 1_555 2_656
O15b Si5b O17b 123(17) 2_656 1_555 2_656
O15b Si5b O17a 140(17) 2_656 1_555 2_656
O15b Si5b Si5a 110(40) 2_656 1_555 1_555
O18b Si5b O15b 111(17) 2_656 1_555 2_656
O18b Si5b O15a 92(15) 2_656 1_555 2_656
O18b Si5b O17b 95(16) 2_656 1_555 2_656
O18b Si5b O17a 108(17) 2_656 1_555 2_656
O18b Si5b Si5a 20(30) 2_656 1_555 1_555
O16b Si5b O18b 114(16) 2_656 1_555 2_656
O16b Si5b O15b 105(16) 2_656 1_555 2_656
O16b Si5b O15a 137(17) 2_656 1_555 2_656
O16b Si5b O17b 109(16) 2_656 1_555 2_656
O16b Si5b O17a 59(11) 2_656 1_555 2_656
O16b Si5b Si5a 100(40) 2_656 1_555 1_555
O18a Si5b O16b 116(14) 2_656 1_555 2_656
O18a Si5b O18b 23(9) 2_656 1_555 2_656
O18a Si5b O15b 128(15) 2_656 1_555 2_656
O18a Si5b O15a 102(13) 2_656 1_555 2_656
O18a Si5b O17b 73(12) 2_656 1_555 2_656
O18a Si5b O17a 90(13) 2_656 1_555 2_656
O18a Si5b Si5a 40(30) 2_656 1_555 1_555
O16a Si5b O18a 85(11) 2_656 1_555 2_656
O16a Si5b O16b 58(10) 2_656 1_555 2_656
O16a Si5b O18b 68(12) 2_656 1_555 2_656
O16a Si5b O15b 91(13) 2_656 1_555 2_656
O16a Si5b O15a 108(13) 2_656 1_555 2_656
O16a Si5b O17b 146(16) 2_656 1_555 2_656
O16a Si5b O17a 105(14) 2_656 1_555 2_656
O16a Si5b Si5a 50(30) 2_656 1_555 1_555
Si6a Si5b O16a 126(12) 2_655 1_555 2_656
Si6a Si5b O18a 79(9) 2_655 1_555 2_656
Si6a Si5b O16b 84(11) 2_655 1_555 2_656
Si6a Si5b O18b 101(13) 2_655 1_555 2_656
Si6a Si5b O15b 138(14) 2_655 1_555 2_656
Si6a Si5b O15a 126(12) 2_655 1_555 2_656
Si6a Si5b O17b 26(10) 2_655 1_555 2_656
Si6a Si5b O17a 26(8) 2_655 1_555 2_656
Si6a Si5b Si5a 110(40) 2_655 1_555 1_555
Si6b Si5b Si6a 9(5) 2_655 1_555 2_655
Si6b Si5b O16a 126(12) 2_655 1_555 2_656
Si6b Si5b O18a 71(9) 2_655 1_555 2_656
Si6b Si5b O16b 91(12) 2_655 1_555 2_656
Si6b Si5b O18b 93(13) 2_655 1_555 2_656
Si6b Si5b O15b 141(15) 2_655 1_555 2_656
Si6b Si5b O15a 123(13) 2_655 1_555 2_656
Si6b Si5b O17b 22(10) 2_655 1_555 2_656
Si6b Si5b O17a 32(9) 2_655 1_555 2_656
Si6b Si5b Si5a 110(40) 2_655 1_555 1_555
O10a Si5b Si6b 107(8) 1_465 1_555 2_655
O10a Si5b Si6a 98(7) 1_465 1_555 2_655
O10a Si5b O16a 86(9) 1_465 1_555 2_656
O10a Si5b O18a 166(12) 1_465 1_555 2_656
O10a Si5b O16b 50(9) 1_465 1_555 2_656
O10a Si5b O18b 153(14) 1_465 1_555 2_656
O10a Si5b O15b 62(11) 1_465 1_555 2_656
O10a Si5b O15a 91(11) 1_465 1_555 2_656
O10a Si5b O17b 111(12) 1_465 1_555 2_656
O10a Si5b O17a 83(10) 1_465 1_555 2_656
O10a Si5b Si5a 130(40) 1_465 1_555 1_555
Ba6 Si5b O10a 39(4) 1_465 1_555 1_465
Ba6 Si5b Si6b 68(6) 1_465 1_555 2_655
Ba6 Si5b Si6a 59(5) 1_465 1_555 2_655
Ba6 Si5b O16a 107(10) 1_465 1_555 2_656
Ba6 Si5b O18a 136(11) 1_465 1_555 2_656
Ba6 Si5b O16b 50(8) 1_465 1_555 2_656
Ba6 Si5b O18b 153(14) 1_465 1_555 2_656
Ba6 Si5b O15b 95(12) 1_465 1_555 2_656
Ba6 Si5b O15a 114(12) 1_465 1_555 2_656
Ba6 Si5b O17b 75(11) 1_465 1_555 2_656
Ba6 Si5b O17a 46(8) 1_465 1_555 2_656
Ba6 Si5b Si5a 150(40) 1_465 1_555 1_555
O19a Si6b Si6a 120(40) 2_646 1_555 1_555
O20a Si6b O19a 131(19) 1_555 1_555 2_646
O20a Si6b Si6a 100(40) 1_555 1_555 1_555
O17b Si6b O20a 83(16) 1_554 1_555 1_555
O17b Si6b O19a 125(18) 1_554 1_555 2_646
O17b Si6b Si6a 80(30) 1_554 1_555 1_555
O19b Si6b O17b 116(18) 2_646 1_555 1_554
O19b Si6b O20a 160(20) 2_646 1_555 1_555
O19b Si6b O19a 29(11) 2_646 1_555 2_646
O19b Si6b Si6a 90(40) 2_646 1_555 1_555
O20b Si6b O19b 113(18) 1_555 1_555 2_646
O20b Si6b O17b 90(16) 1_555 1_555 1_554
O20b Si6b O20a 53(11) 1_555 1_555 1_555
O20b Si6b O19a 85(16) 1_555 1_555 2_646
O20b Si6b Si6a 160(40) 1_555 1_555 1_555
O21b Si6b O20b 116(16) 1_654 1_555 1_555
O21b Si6b O19b 111(17) 1_654 1_555 2_646
O21b Si6b O17b 109(18) 1_654 1_555 1_554
O21b Si6b O20a 69(13) 1_654 1_555 1_555
O21b Si6b O19a 122(18) 1_654 1_555 2_646
O21b Si6b Si6a 50(30) 1_654 1_555 1_555
O17a Si6b O21b 101(15) 1_554 1_555 1_654
O17a Si6b O20b 131(16) 1_554 1_555 1_555
O17a Si6b O19b 80(14) 1_554 1_555 2_646
O17a Si6b O17b 45(12) 1_554 1_555 1_554
O17a Si6b O20a 122(17) 1_554 1_555 1_555
O17a Si6b O19a 103(15) 1_554 1_555 2_646
O17a Si6b Si6a 50(30) 1_554 1_555 1_555
O21a Si6b O17a 87(12) 1_654 1_555 1_554
O21a Si6b O21b 26(9) 1_654 1_555 1_654
O21a Si6b O20b 138(15) 1_654 1_555 1_555
O21a Si6b O19b 87(13) 1_654 1_555 2_646
O21a Si6b O17b 114(16) 1_654 1_555 1_554
O21a Si6b O20a 95(13) 1_654 1_555 1_555
O21a Si6b O19a 105(15) 1_654 1_555 2_646
O21a Si6b Si6a 40(30) 1_654 1_555 1_555
O18a Si6b O21a 142(12) 1_554 1_555 1_654
O18a Si6b O17a 55(8) 1_554 1_555 1_554
O18a Si6b O21b 150(15) 1_554 1_555 1_654
O18a Si6b O20b 79(11) 1_554 1_555 1_555
O18a Si6b O19b 83(11) 1_554 1_555 2_646
O18a Si6b O17b 43(10) 1_554 1_555 1_554
O18a Si6b O20a 108(13) 1_554 1_555 1_555
O18a Si6b O19a 83(11) 1_554 1_555 2_646
O18a Si6b Si6a 110(40) 1_554 1_555 1_555
Si5b Si6b O18a 37(6) 2_645 1_555 1_554
Si5b Si6b O21a 108(11) 2_645 1_555 1_654
Si5b Si6b O17a 26(7) 2_645 1_555 1_554
Si5b Si6b O21b 114(14) 2_645 1_555 1_654
Si5b Si6b O20b 106(13) 2_645 1_555 1_555
Si5b Si6b O19b 96(13) 2_645 1_555 2_646
Si5b Si6b O17b 22(11) 2_645 1_555 1_554
Si5b Si6b O20a 104(14) 2_645 1_555 1_555
Si5b Si6b O19a 111(14) 2_645 1_555 2_646
Si5b Si6b Si6a 70(30) 2_645 1_555 1_555
Si5a Si6b Si5b 8(5) 2_645 1_555 2_645
Si5a Si6b O18a 30(4) 2_645 1_555 1_554
Si5a Si6b O21a 114(11) 2_645 1_555 1_654
Si5a Si6b O17a 29(7) 2_645 1_555 1_554
Si5a Si6b O21b 121(14) 2_645 1_555 1_654
Si5a Si6b O20b 102(12) 2_645 1_555 1_555
Si5a Si6b O19b 91(12) 2_645 1_555 2_646
Si5a Si6b O17b 25(10) 2_645 1_555 1_554
Si5a Si6b O20a 108(13) 2_645 1_555 1_555
Si5a Si6b O19a 104(13) 2_645 1_555 2_646
Si5a Si6b Si6a 80(30) 2_645 1_555 1_555
Ba5 Si6b Si5a 72(6) 2_646 1_555 2_645
Ba5 Si6b Si5b 78(7) 2_646 1_555 2_645
Ba5 Si6b O18a 43(4) 2_646 1_555 1_554
Ba5 Si6b O21a 173(13) 2_646 1_555 1_654
Ba5 Si6b O17a 98(10) 2_646 1_555 1_554
Ba5 Si6b O21b 155(14) 2_646 1_555 1_654
Ba5 Si6b O20b 39(8) 2_646 1_555 1_555
Ba5 Si6b O19b 89(12) 2_646 1_555 2_646
Ba5 Si6b O17b 73(11) 2_646 1_555 1_554
Ba5 Si6b O20a 87(11) 2_646 1_555 1_555
Ba5 Si6b O19a 69(11) 2_646 1_555 2_646
Ba5 Si6b Si6a 150(40) 2_646 1_555 1_555
O25a Si7a Si7b 0(900) 1_555 1_555 1_555
O28b Si7a O25a 70(40) 1_555 1_555 1_555
O28b Si7a Si7b 0(900) 1_555 1_555 1_555
O26b Si7a O28b 120(50) 1_555 1_555 1_555
O26b Si7a O25a 150(60) 1_555 1_555 1_555
O26b Si7a Si7b 100(800) 1_555 1_555 1_555
O24b Si7a O26b 120(50) 1_555 1_555 1_555
O24b Si7a O28b 90(40) 1_555 1_555 1_555
O24b Si7a O25a 90(50) 1_555 1_555 1_555
O24b Si7a Si7b 0(800) 1_555 1_555 1_555
O25b Si7a O24b 110(50) 1_555 1_555 1_555
O25b Si7a O26b 110(50) 1_555 1_555 1_555
O25b Si7a O28b 110(50) 1_555 1_555 1_555
O25b Si7a O25a 40(20) 1_555 1_555 1_555
O25b Si7a Si7b 0(900) 1_555 1_555 1_555
O28a Si7a O25b 140(50) 1_555 1_555 1_555
O28a Si7a O24b 100(40) 1_555 1_555 1_555
O28a Si7a O26b 90(40) 1_555 1_555 1_555
O28a Si7a O28b 35(18) 1_555 1_555 1_555
O28a Si7a O25a 100(50) 1_555 1_555 1_555
O28a Si7a Si7b 100(800) 1_555 1_555 1_555
O24a Si7a O28a 100(50) 1_555 1_555 1_555
O24a Si7a O25b 110(50) 1_555 1_555 1_555
O24a Si7a O24b 28(17) 1_555 1_555 1_555
O24a Si7a O26b 90(40) 1_555 1_555 1_555
O24a Si7a O28b 110(50) 1_555 1_555 1_555
O24a Si7a O25a 120(50) 1_555 1_555 1_555
O24a Si7a Si7b 100(800) 1_555 1_555 1_555
O26a Si7a O24a 110(50) 1_555 1_555 1_555
O26a Si7a O28a 120(50) 1_555 1_555 1_555
O26a Si7a O25b 70(30) 1_555 1_555 1_555
O26a Si7a O24b 130(50) 1_555 1_555 1_555
O26a Si7a O26b 40(20) 1_555 1_555 1_555
O26a Si7a O28b 140(60) 1_555 1_555 1_555
O26a Si7a O25a 110(50) 1_555 1_555 1_555
O26a Si7a Si7b 100(800) 1_555 1_555 1_555
Si8b Si7a O26a 25(18) 2_656 1_555 1_555
Si8b Si7a O24a 110(40) 2_656 1_555 1_555
Si8b Si7a O28a 90(40) 2_656 1_555 1_555
Si8b Si7a O25b 90(40) 2_656 1_555 1_555
Si8b Si7a O24b 140(40) 2_656 1_555 1_555
Si8b Si7a O26b 24(19) 2_656 1_555 1_555
Si8b Si7a O28b 120(40) 2_656 1_555 1_555
Si8b Si7a O25a 120(40) 2_656 1_555 1_555
Si8b Si7a Si7b 100(700) 2_656 1_555 1_555
Si8a Si7a Si8b 5(6) 2_656 1_555 2_656
Si8a Si7a O26a 21(17) 2_656 1_555 1_555
Si8a Si7a O24a 110(40) 2_656 1_555 1_555
Si8a Si7a O28a 100(40) 2_656 1_555 1_555
Si8a Si7a O25b 80(30) 2_656 1_555 1_555
Si8a Si7a O24b 140(40) 2_656 1_555 1_555
Si8a Si7a O26b 30(20) 2_656 1_555 1_555
Si8a Si7a O28b 120(50) 2_656 1_555 1_555
Si8a Si7a O25a 120(40) 2_656 1_555 1_555
Si8a Si7a Si7b 100(700) 2_656 1_555 1_555
O27b Si7a Si8a 25(9) 1_555 1_555 2_656
O27b Si7a Si8b 31(10) 1_555 1_555 2_656
O27b Si7a O26a 19(17) 1_555 1_555 1_555
O27b Si7a O24a 130(40) 1_555 1_555 1_555
O27b Si7a O28a 110(40) 1_555 1_555 1_555
O27b Si7a O25b 60(30) 1_555 1_555 1_555
O27b Si7a O24b 150(40) 1_555 1_555 1_555
O27b Si7a O26b 50(30) 1_555 1_555 1_555
O27b Si7a O28b 120(40) 1_555 1_555 1_555
O27b Si7a O25a 90(40) 1_555 1_555 1_555
O27b Si7a Si7b 0(800) 1_555 1_555 1_555
O27b Si8a Si8b 150(60) 2_646 1_555 1_555
O26a Si8a O27b 69(14) 2_646 1_555 2_646
O26a Si8a Si8b 80(60) 2_646 1_555 1_555
O23a Si8a O26a 105(16) 2_646 1_555 2_646
O23a Si8a O27b 79(15) 2_646 1_555 2_646
O23a Si8a Si8b 100(60) 2_646 1_555 1_555
O22a Si8a O23a 105(15) 2_646 1_555 2_646
O22a Si8a O26a 104(16) 2_646 1_555 2_646
O22a Si8a O27b 173(18) 2_646 1_555 2_646
O22a Si8a Si8b 30(50) 2_646 1_555 1_555
O27a Si8a O22a 114(16) 2_646 1_555 2_646
O27a Si8a O23a 121(16) 2_646 1_555 2_646
O27a Si8a O26a 106(15) 2_646 1_555 2_646
O27a Si8a O27b 68(13) 2_646 1_555 2_646
O27a Si8a Si8b 140(60) 2_646 1_555 1_555
O22b Si8a O27a 62(12) 2_646 1_555 2_646
O22b Si8a O22a 52(11) 2_646 1_555 2_646
O22b Si8a O23a 140(18) 2_646 1_555 2_646
O22b Si8a O26a 112(17) 2_646 1_555 2_646
O22b Si8a O27b 128(18) 2_646 1_555 2_646
O22b Si8a Si8b 80(60) 2_646 1_555 1_555
O23b Si8a O22b 108(15) 2_646 1_555 2_646
O23b Si8a O27a 130(16) 2_646 1_555 2_646
O23b Si8a O22a 70(11) 2_646 1_555 2_646
O23b Si8a O23a 36(10) 2_646 1_555 2_646
O23b Si8a O26a 122(16) 2_646 1_555 2_646
O23b Si8a O27b 115(18) 2_646 1_555 2_646
O23b Si8a Si8b 70(60) 2_646 1_555 1_555
O26b Si8a O23b 96(13) 2_646 1_555 2_646
O26b Si8a O22b 96(14) 2_646 1_555 2_646
O26b Si8a O27a 131(16) 2_646 1_555 2_646
O26b Si8a O22a 66(11) 2_646 1_555 2_646
O26b Si8a O23a 104(15) 2_646 1_555 2_646
O26b Si8a O26a 40(10) 2_646 1_555 2_646
O26b Si8a O27b 107(16) 2_646 1_555 2_646
O26b Si8a Si8b 40(60) 2_646 1_555 1_555
Si7a Si8a O26b 26(17) 2_646 1_555 2_646
Si7a Si8a O23b 100(20) 2_646 1_555 2_646
Si7a Si8a O22b 120(20) 2_646 1_555 2_646
Si7a Si8a O27a 130(20) 2_646 1_555 2_646
Si7a Si8a O22a 91(19) 2_646 1_555 2_646
Si7a Si8a O23a 90(20) 2_646 1_555 2_646
Si7a Si8a O26a 23(18) 2_646 1_555 2_646
Si7a Si8a O27b 80(20) 2_646 1_555 2_646
Si7a Si8a Si8b 60(60) 2_646 1_555 1_555
Si7b Si8a Si7a 1(19) 2_646 1_555 2_646
Si7b Si8a O26b 27(17) 2_646 1_555 2_646
Si7b Si8a O23b 101(19) 2_646 1_555 2_646
Si7b Si8a O22b 120(20) 2_646 1_555 2_646
Si7b Si8a O27a 130(20) 2_646 1_555 2_646
Si7b Si8a O22a 92(19) 2_646 1_555 2_646
Si7b Si8a O23a 90(20) 2_646 1_555 2_646
Si7b Si8a O26a 22(17) 2_646 1_555 2_646
Si7b Si8a O27b 82(19) 2_646 1_555 2_646
Si7b Si8a Si8b 60(60) 2_646 1_555 1_555
O4a Si8a Si7b 154(19) 1_555 1_555 2_646
O4a Si8a Si7a 154(19) 1_555 1_555 2_646
O4a Si8a O26b 163(13) 1_555 1_555 2_646
O4a Si8a O23b 67(10) 1_555 1_555 2_646
O4a Si8a O22b 88(12) 1_555 1_555 2_646
O4a Si8a O27a 64(10) 1_555 1_555 2_646
O4a Si8a O22a 104(12) 1_555 1_555 2_646
O4a Si8a O23a 64(10) 1_555 1_555 2_646
O4a Si8a O26a 151(14) 1_555 1_555 2_646
O4a Si8a O27b 83(13) 1_555 1_555 2_646
O4a Si8a Si8b 130(60) 1_555 1_555 1_555
Ba8 Si8a O4a 40(4) 1_555 1_555 1_555
Ba8 Si8a Si7b 135(17) 1_555 1_555 2_646
Ba8 Si8a Si7a 136(17) 1_555 1_555 2_646
Ba8 Si8a O26b 157(12) 1_555 1_555 2_646
Ba8 Si8a O23b 104(11) 1_555 1_555 2_646
Ba8 Si8a O22b 88(11) 1_555 1_555 2_646
Ba8 Si8a O27a 34(8) 1_555 1_555 2_646
Ba8 Si8a O22a 131(13) 1_555 1_555 2_646
Ba8 Si8a O23a 87(11) 1_555 1_555 2_646
Ba8 Si8a O26a 118(12) 1_555 1_555 2_646
Ba8 Si8a O27b 54(10) 1_555 1_555 2_646
Ba8 Si8a Si8b 160(60) 1_555 1_555 1_555
O25a Si7b Si7a 200(1000) 1_555 1_555 1_555
O28b Si7b O25a 70(40) 1_555 1_555 1_555
O28b Si7b Si7a 0(900) 1_555 1_555 1_555
O25b Si7b O28b 110(50) 1_555 1_555 1_555
O25b Si7b O25a 50(20) 1_555 1_555 1_555
O25b Si7b Si7a 100(900) 1_555 1_555 1_555
O24b Si7b O25b 110(50) 1_555 1_555 1_555
O24b Si7b O28b 90(40) 1_555 1_555 1_555
O24b Si7b O25a 100(50) 1_555 1_555 1_555
O24b Si7b Si7a 0(800) 1_555 1_555 1_555
O26b Si7b O24b 120(50) 1_555 1_555 1_555
O26b Si7b O25b 110(50) 1_555 1_555 1_555
O26b Si7b O28b 110(50) 1_555 1_555 1_555
O26b Si7b O25a 150(60) 1_555 1_555 1_555
O26b Si7b Si7a 0(800) 1_555 1_555 1_555
O24a Si7b O26b 90(40) 1_555 1_555 1_555
O24a Si7b O24b 28(17) 1_555 1_555 1_555
O24a Si7b O25b 120(50) 1_555 1_555 1_555
O24a Si7b O28b 110(50) 1_555 1_555 1_555
O24a Si7b O25a 120(50) 1_555 1_555 1_555
O24a Si7b Si7a 0(800) 1_555 1_555 1_555
O26a Si7b O24a 110(40) 1_555 1_555 1_555
O26a Si7b O26b 40(20) 1_555 1_555 1_555
O26a Si7b O24b 130(50) 1_555 1_555 1_555
O26a Si7b O25b 70(30) 1_555 1_555 1_555
O26a Si7b O28b 140(60) 1_555 1_555 1_555
O26a Si7b O25a 110(50) 1_555 1_555 1_555
O26a Si7b Si7a 0(800) 1_555 1_555 1_555
O28a Si7b O26a 110(50) 1_555 1_555 1_555
O28a Si7b O24a 100(40) 1_555 1_555 1_555
O28a Si7b O26b 80(40) 1_555 1_555 1_555
O28a Si7b O24b 90(40) 1_555 1_555 1_555
O28a Si7b O25b 140(50) 1_555 1_555 1_555
O28a Si7b O28b 34(17) 1_555 1_555 1_555
O28a Si7b O25a 100(50) 1_555 1_555 1_555
O28a Si7b Si7a 0(800) 1_555 1_555 1_555
Si8b Si7b O28a 90(30) 2_656 1_555 1_555
Si8b Si7b O26a 24(17) 2_656 1_555 1_555
Si8b Si7b O24a 110(40) 2_656 1_555 1_555
Si8b Si7b O26b 24(18) 2_656 1_555 1_555
Si8b Si7b O24b 140(40) 2_656 1_555 1_555
Si8b Si7b O25b 90(40) 2_656 1_555 1_555
Si8b Si7b O28b 120(40) 2_656 1_555 1_555
Si8b Si7b O25a 120(40) 2_656 1_555 1_555
Si8b Si7b Si7a 0(700) 2_656 1_555 1_555
Si8a Si7b Si8b 5(6) 2_656 1_555 2_656
Si8a Si7b O28a 90(40) 2_656 1_555 1_555
Si8a Si7b O26a 20(17) 2_656 1_555 1_555
Si8a Si7b O24a 110(40) 2_656 1_555 1_555
Si8a Si7b O26b 29(19) 2_656 1_555 1_555
Si8a Si7b O24b 140(40) 2_656 1_555 1_555
Si8a Si7b O25b 80(30) 2_656 1_555 1_555
Si8a Si7b O28b 120(40) 2_656 1_555 1_555
Si8a Si7b O25a 120(40) 2_656 1_555 1_555
Si8a Si7b Si7a 0(700) 2_656 1_555 1_555
O27b Si7b Si8a 25(9) 1_555 1_555 2_656
O27b Si7b Si8b 31(10) 1_555 1_555 2_656
O27b Si7b O28a 110(40) 1_555 1_555 1_555
O27b Si7b O26a 20(17) 1_555 1_555 1_555
O27b Si7b O24a 130(40) 1_555 1_555 1_555
O27b Si7b O26b 50(20) 1_555 1_555 1_555
O27b Si7b O24b 150(40) 1_555 1_555 1_555
O27b Si7b O25b 60(30) 1_555 1_555 1_555
O27b Si7b O28b 120(40) 1_555 1_555 1_555
O27b Si7b O25a 100(40) 1_555 1_555 1_555
O27b Si7b Si7a 0(800) 1_555 1_555 1_555
O22a Si8b Si8a 140(70) 2_646 1_555 1_555
O26a Si8b O22a 120(19) 2_646 1_555 2_646
O26a Si8b Si8a 90(60) 2_646 1_555 1_555
O22b Si8b O26a 116(17) 2_646 1_555 2_646
O22b Si8b O22a 57(13) 2_646 1_555 2_646
O22b Si8b Si8a 90(60) 2_646 1_555 1_555
O26b Si8b O22b 107(16) 2_646 1_555 2_646
O26b Si8b O26a 44(11) 2_646 1_555 2_646
O26b Si8b O22a 79(14) 2_646 1_555 2_646
O26b Si8b Si8a 130(70) 2_646 1_555 1_555
O23b Si8b O26b 110(16) 2_646 1_555 2_646
O23b Si8b O22b 114(17) 2_646 1_555 2_646
O23b Si8b O26a 129(17) 2_646 1_555 2_646
O23b Si8b O22a 79(14) 2_646 1_555 2_646
O23b Si8b Si8a 100(60) 2_646 1_555 1_555
O23a Si8b O23b 37(10) 2_646 1_555 2_646
O23a Si8b O26b 112(16) 2_646 1_555 2_646
O23a Si8b O22b 138(18) 2_646 1_555 2_646
O23a Si8b O26a 103(15) 2_646 1_555 2_646
O23a Si8b O22a 115(18) 2_646 1_555 2_646
O23a Si8b Si8a 70(60) 2_646 1_555 1_555
O27b Si8b O23a 70(13) 2_646 1_555 2_646
O27b Si8b O23b 106(16) 2_646 1_555 2_646
O27b Si8b O26b 106(15) 2_646 1_555 2_646
O27b Si8b O22b 114(16) 2_646 1_555 2_646
O27b Si8b O26a 63(12) 2_646 1_555 2_646
O27b Si8b O22a 170(20) 2_646 1_555 2_646
O27b Si8b Si8a 30(50) 2_646 1_555 1_555
O27a Si8b O27b 57(10) 2_646 1_555 2_646
O27a Si8b O23a 105(14) 2_646 1_555 2_646
O27a Si8b O23b 120(15) 2_646 1_555 2_646
O27a Si8b O26b 130(16) 2_646 1_555 2_646
O27a Si8b O22b 57(11) 2_646 1_555 2_646
O27a Si8b O26a 96(14) 2_646 1_555 2_646
O27a Si8b O22a 114(17) 2_646 1_555 2_646
O27a Si8b Si8a 40(50) 2_646 1_555 1_555
Si7a Si8b O27a 120(20) 2_646 1_555 2_646
Si7a Si8b O27b 84(19) 2_646 1_555 2_646
Si7a Si8b O23a 100(20) 2_646 1_555 2_646
Si7a Si8b O23b 110(20) 2_646 1_555 2_646
Si7a Si8b O26b 25(18) 2_646 1_555 2_646
Si7a Si8b O22b 130(20) 2_646 1_555 2_646
Si7a Si8b O26a 28(18) 2_646 1_555 2_646
Si7a Si8b O22a 100(20) 2_646 1_555 2_646
Si7a Si8b Si8a 110(60) 2_646 1_555 1_555
Si7b Si8b Si7a 1(20) 2_646 1_555 2_646
Si7b Si8b O27a 123(19) 2_646 1_555 2_646
Si7b Si8b O27b 83(19) 2_646 1_555 2_646
Si7b Si8b O23a 100(20) 2_646 1_555 2_646
Si7b Si8b O23b 110(20) 2_646 1_555 2_646
Si7b Si8b O26b 26(18) 2_646 1_555 2_646
Si7b Si8b O22b 130(20) 2_646 1_555 2_646
Si7b Si8b O26a 27(18) 2_646 1_555 2_646
Si7b Si8b O22a 100(20) 2_646 1_555 2_646
Si7b Si8b Si8a 110(60) 2_646 1_555 1_555
Si1b O1a O1b 74(17) 2_646 1_555 1_555
Si1a O1a Si1b 12(10) 2_646 1_555 2_646
Si1a O1a O1b 82(16) 2_646 1_555 1_555
O4b O1a Si1a 45(9) 1_556 1_555 2_646
O4b O1a Si1b 56(11) 1_556 1_555 2_646
O4b O1a O1b 125(17) 1_556 1_555 1_555
Y1 O1a O4b 120(9) 2_656 1_555 1_556
Y1 O1a Si1a 160(10) 2_656 1_555 2_646
Y1 O1a Si1b 172(12) 2_656 1_555 2_646
Y1 O1a O1b 108(16) 2_656 1_555 1_555
O3b O1a Y1 147(9) 1_555 1_555 2_656
O3b O1a O4b 71(9) 1_555 1_555 1_556
O3b O1a Si1a 49(9) 1_555 1_555 2_646
O3b O1a Si1b 41(12) 1_555 1_555 2_646
O3b O1a O1b 84(16) 1_555 1_555 1_555
O3a O1a O3b 30(7) 1_555 1_555 1_555
O3a O1a Y1 145(7) 1_555 1_555 2_656
O3a O1a O4b 42(7) 1_555 1_555 1_556
O3a O1a Si1a 37(7) 1_555 1_555 2_646
O3a O1a Si1b 37(11) 1_555 1_555 2_646
O3a O1a O1b 105(16) 1_555 1_555 1_555
O2a O1a O3a 59(5) 1_555 1_555 1_555
O2a O1a O3b 48(7) 1_555 1_555 1_555
O2a O1a Y1 155(7) 1_555 1_555 2_656
O2a O1a O4b 82(8) 1_555 1_555 1_556
O2a O1a Si1a 37(7) 1_555 1_555 2_646
O2a O1a Si1b 27(10) 1_555 1_555 2_646
O2a O1a O1b 47(14) 1_555 1_555 1_555
O23b O1a O2a 95(7) 1_555 1_555 1_555
O23b O1a O3a 137(8) 1_555 1_555 1_555
O23b O1a O3b 107(9) 1_555 1_555 1_555
O23b O1a Y1 63(5) 1_555 1_555 2_656
O23b O1a O4b 177(9) 1_555 1_555 1_556
O23b O1a Si1a 132(10) 1_555 1_555 2_646
O23b O1a Si1b 122(12) 1_555 1_555 2_646
O23b O1a O1b 52(14) 1_555 1_555 1_555
O24a O1a O23b 113(7) 1_556 1_555 1_555
O24a O1a O2a 151(7) 1_556 1_555 1_555
O24a O1a O3a 101(7) 1_556 1_555 1_555
O24a O1a O3b 125(8) 1_556 1_555 1_555
O24a O1a Y1 50(5) 1_556 1_555 2_656
O24a O1a O4b 70(8) 1_556 1_555 1_556
O24a O1a Si1a 114(9) 1_556 1_555 2_646
O24a O1a Si1b 126(12) 1_556 1_555 2_646
O24a O1a O1b 151(16) 1_556 1_555 1_555
O18b O1a O24a 67(7) 1_555 1_555 1_556
O18b O1a O23b 71(7) 1_555 1_555 1_555
O18b O1a O2a 133(8) 1_555 1_555 1_555
O18b O1a O3a 100(7) 1_555 1_555 1_555
O18b O1a O3b 93(8) 1_555 1_555 1_555
O18b O1a Y1 54(6) 1_555 1_555 2_656
O18b O1a O4b 112(9) 1_555 1_555 1_556
O18b O1a Si1a 137(10) 1_555 1_555 2_646
O18b O1a Si1b 133(13) 1_555 1_555 2_646
O18b O1a O1b 118(16) 1_555 1_555 1_555
O4a O1a O18b 145(8) 1_556 1_555 1_555
O4a O1a O24a 89(6) 1_556 1_555 1_556
O4a O1a O23b 144(7) 1_556 1_555 1_555
O4a O1a O2a 63(5) 1_556 1_555 1_555
O4a O1a O3a 58(5) 1_556 1_555 1_555
O4a O1a O3b 80(7) 1_556 1_555 1_555
O4a O1a Y1 128(6) 1_556 1_555 2_656
O4a O1a O4b 34(6) 1_556 1_555 1_556
O4a O1a Si1a 33(7) 1_556 1_555 2_646
O4a O1a Si1b 45(10) 1_556 1_555 2_646
O4a O1a O1b 95(15) 1_556 1_555 1_555
O2b O1a O4a 83(6) 2_657 1_555 1_556
O2b O1a O18b 97(7) 2_657 1_555 1_555
O2b O1a O24a 47(6) 2_657 1_555 1_556
O2b O1a O23b 91(7) 2_657 1_555 1_555
O2b O1a O2a 129(7) 2_657 1_555 1_555
O2b O1a O3a 132(8) 2_657 1_555 1_555
O2b O1a O3b 161(9) 2_657 1_555 1_555
O2b O1a Y1 46(5) 2_657 1_555 2_656
O2b O1a O4b 90(9) 2_657 1_555 1_556
O2b O1a Si1a 116(9) 2_657 1_555 2_646
O2b O1a Si1b 126(12) 2_657 1_555 2_646
O2b O1a O1b 105(15) 2_657 1_555 1_555
O18a O1a O2b 99(6) 1_555 1_555 2_657
O18a O1a O4a 130(6) 1_555 1_555 1_556
O18a O1a O18b 15(5) 1_555 1_555 1_555
O18a O1a O24a 61(5) 1_555 1_555 1_556
O18a O1a O23b 86(6) 1_555 1_555 1_555
O18a O1a O2a 132(7) 1_555 1_555 1_555
O18a O1a O3a 88(6) 1_555 1_555 1_555
O18a O1a O3b 86(7) 1_555 1_555 1_555
O18a O1a Y1 62(4) 1_555 1_555 2_656
O18a O1a O4b 97(7) 1_555 1_555 1_556
O18a O1a Si1a 125(9) 1_555 1_555 2_646
O18a O1a Si1b 123(12) 1_555 1_555 2_646
O18a O1a O1b 131(15) 1_555 1_555 1_555
O24b O1a O18a 46(5) 1_556 1_555 1_555
O24b O1a O2b 61(6) 1_556 1_555 2_657
O24b O1a O4a 98(6) 1_556 1_555 1_556
O24b O1a O18b 54(6) 1_556 1_555 1_555
O24b O1a O24a 16(5) 1_556 1_555 1_556
O24b O1a O23b 110(7) 1_556 1_555 1_555
O24b O1a O2a 153(7) 1_556 1_555 1_555
O24b O1a O3a 95(6) 1_556 1_555 1_555
O24b O1a O3b 114(8) 1_556 1_555 1_555
O24b O1a Y1 51(4) 1_556 1_555 2_656
O24b O1a O4b 73(7) 1_556 1_555 1_556
O24b O1a Si1a 117(9) 1_556 1_555 2_646
O24b O1a Si1b 127(12) 1_556 1_555 2_646
O24b O1a O1b 159(16) 1_556 1_555 1_555
O2b O1a O24b 140(7) 1_555 1_555 1_556
O2b O1a O18a 144(7) 1_555 1_555 1_555
O2b O1a O2b 113(4) 1_555 1_555 2_657
O2b O1a O4a 44(5) 1_555 1_555 1_556
O2b O1a O18b 150(8) 1_555 1_555 1_555
O2b O1a O24a 133(7) 1_555 1_555 1_556
O2b O1a O23b 109(7) 1_555 1_555 1_555
O2b O1a O2a 20(5) 1_555 1_555 1_555
O2b O1a O3a 59(6) 1_555 1_555 1_555
O2b O1a O3b 59(7) 1_555 1_555 1_555
O2b O1a Y1 154(7) 1_555 1_555 2_656
O2b O1a O4b 68(8) 1_555 1_555 1_556
O2b O1a Si1a 25(7) 1_555 1_555 2_646
O2b O1a Si1b 22(11) 1_555 1_555 2_646
O2b O1a O1b 57(15) 1_555 1_555 1_555
O23a O1a O2b 126(7) 1_555 1_555 1_555
O23a O1a O24b 93(6) 1_555 1_555 1_556
O23a O1a O18a 72(5) 1_555 1_555 1_555
O23a O1a O2b 82(6) 1_555 1_555 2_657
O23a O1a O4a 155(6) 1_555 1_555 1_556
O23a O1a O18b 57(6) 1_555 1_555 1_555
O23a O1a O24a 96(6) 1_555 1_555 1_556
O23a O1a O23b 18(5) 1_555 1_555 1_555
O23a O1a O2a 113(6) 1_555 1_555 1_555
O23a O1a O3a 143(7) 1_555 1_555 1_555
O23a O1a O3b 116(8) 1_555 1_555 1_555
O23a O1a Y1 47(4) 1_555 1_555 2_656
O23a O1a O4b 166(9) 1_555 1_555 1_556
O23a O1a Si1a 149(10) 1_555 1_555 2_646
O23a O1a Si1b 138(12) 1_555 1_555 2_646
O23a O1a O1b 69(14) 1_555 1_555 1_555
Si1b O2a O2b 85(18) 2_646 1_555 1_555
Si1a O2a Si1b 11(13) 2_646 1_555 2_646
Si1a O2a O2b 74(15) 2_646 1_555 1_555
O1b O2a Si1a 61(9) 1_555 1_555 2_646
O1b O2a Si1b 53(13) 1_555 1_555 2_646
O1b O2a O2b 112(15) 1_555 1_555 1_555
O3b O2a O1b 77(10) 1_555 1_555 1_555
O3b O2a Si1a 58(10) 1_555 1_555 2_646
O3b O2a Si1b 51(14) 1_555 1_555 2_646
O3b O2a O2b 119(16) 1_555 1_555 1_555
Ba8 O2a O3b 92(8) 2_646 1_555 1_555
Ba8 O2a O1b 153(9) 2_646 1_555 1_555
Ba8 O2a Si1a 133(9) 2_646 1_555 2_646
Ba8 O2a Si1b 135(14) 2_646 1_555 2_646
Ba8 O2a O2b 95(14) 2_646 1_555 1_555
O3a O2a Ba8 101(6) 1_555 1_555 2_646
O3a O2a O3b 30(7) 1_555 1_555 1_555
O3a O2a O1b 82(8) 1_555 1_555 1_555
O3a O2a Si1a 36(8) 1_555 1_555 2_646
O3a O2a Si1b 34(13) 1_555 1_555 2_646
O3a O2a O2b 90(14) 1_555 1_555 1_555
O7a O2a O3a 59(5) 2_646 1_555 1_555
O7a O2a Ba8 67(5) 2_646 1_555 2_646
O7a O2a O3b 32(8) 2_646 1_555 1_555
O7a O2a O1b 92(8) 2_646 1_555 1_555
O7a O2a Si1a 91(9) 2_646 1_555 2_646
O7a O2a Si1b 83(14) 2_646 1_555 2_646
O7a O2a O2b 138(15) 2_646 1_555 1_555
O1a O2a O7a 85(6) 1_555 1_555 2_646
O1a O2a O3a 60(5) 1_555 1_555 1_555
O1a O2a Ba8 153(7) 1_555 1_555 2_646
O1a O2a O3b 61(8) 1_555 1_555 1_555
O1a O2a O1b 22(7) 1_555 1_555 1_555
O1a O2a Si1a 40(7) 1_555 1_555 2_646
O1a O2a Si1b 31(12) 1_555 1_555 2_646
O1a O2a O2b 104(14) 1_555 1_555 1_555
O4a O2a O1a 62(5) 1_556 1_555 1_555
O4a O2a O7a 117(6) 1_556 1_555 2_646
O4a O2a O3a 58(5) 1_556 1_555 1_555
O4a O2a Ba8 128(6) 1_556 1_555 2_646
O4a O2a O3b 86(8) 1_556 1_555 1_555
O4a O2a O1b 76(8) 1_556 1_555 1_555
O4a O2a Si1a 30(7) 1_556 1_555 2_646
O4a O2a Si1b 41(12) 1_556 1_555 2_646
O4a O2a O2b 45(13) 1_556 1_555 1_555
O24a O2a O4a 87(6) 2_646 1_555 1_556
O24a O2a O1a 137(7) 2_646 1_555 1_555
O24a O2a O7a 137(7) 2_646 1_555 2_646
O24a O2a O3a 128(7) 2_646 1_555 1_555
O24a O2a Ba8 69(5) 2_646 1_555 2_646
O24a O2a O3b 150(10) 2_646 1_555 1_555
O24a O2a O1b 129(9) 2_646 1_555 1_555
O24a O2a Si1a 117(10) 2_646 1_555 2_646
O24a O2a Si1b 128(14) 2_646 1_555 2_646
O24a O2a O2b 44(13) 2_646 1_555 1_555
O26b O2a O24a 49(5) 2_646 1_555 2_646
O26b O2a O4a 135(6) 2_646 1_555 1_556
O26b O2a O1a 144(7) 2_646 1_555 1_555
O26b O2a O7a 104(6) 2_646 1_555 2_646
O26b O2a O3a 153(7) 2_646 1_555 1_555
O26b O2a Ba8 53(4) 2_646 1_555 2_646
O26b O2a O3b 136(9) 2_646 1_555 1_555
O26b O2a O1b 121(9) 2_646 1_555 1_555
O26b O2a Si1a 165(10) 2_646 1_555 2_646
O26b O2a Si1b 172(15) 2_646 1_555 2_646
O26b O2a O2b 93(14) 2_646 1_555 1_555
O4b O2a O26b 166(7) 1_556 1_555 2_646
O4b O2a O24a 118(6) 1_556 1_555 2_646
O4b O2a O4a 31(4) 1_556 1_555 1_556
O4b O2a O1a 41(5) 1_556 1_555 1_555
O4b O2a O7a 90(6) 1_556 1_555 2_646
O4b O2a O3a 35(5) 1_556 1_555 1_555
O4b O2a Ba8 132(6) 1_556 1_555 2_646
O4b O2a O3b 57(8) 1_556 1_555 1_555
O4b O2a O1b 62(8) 1_556 1_555 1_555
O4b O2a Si1a 2(8) 1_556 1_555 2_646
O4b O2a Si1b 12(12) 1_556 1_555 2_646
O4b O2a O2b 74(13) 1_556 1_555 1_555
O26a O2a O4b 151(7) 2_646 1_555 1_556
O26a O2a O26b 23(5) 2_646 1_555 2_646
O26a O2a O24a 56(5) 2_646 1_555 2_646
O26a O2a O4a 129(6) 2_646 1_555 1_556
O26a O2a O1a 122(6) 2_646 1_555 1_555
O26a O2a O7a 114(6) 2_646 1_555 2_646
O26a O2a O3a 173(7) 2_646 1_555 1_555
O26a O2a Ba8 75(5) 2_646 1_555 2_646
O26a O2a O3b 144(9) 2_646 1_555 1_555
O26a O2a O1b 99(8) 2_646 1_555 1_555
O26a O2a Si1a 150(10) 2_646 1_555 2_646
O26a O2a Si1b 150(14) 2_646 1_555 2_646
O26a O2a O2b 96(14) 2_646 1_555 1_555
Si2a O2a O26a 143(6) 1_545 1_555 2_646
Si2a O2a O4b 64(5) 1_545 1_555 1_556
Si2a O2a O26b 126(6) 1_545 1_555 2_646
Si2a O2a O24a 131(6) 1_545 1_555 2_646
Si2a O2a O4a 88(6) 1_545 1_555 1_556
Si2a O2a O1a 79(5) 1_545 1_555 1_555
Si2a O2a O7a 32(5) 1_545 1_555 2_646
Si2a O2a O3a 30(5) 1_545 1_555 1_555
Si2a O2a Ba8 76(5) 1_545 1_555 2_646
Si2a O2a O3b 20(7) 1_545 1_555 1_555
Si2a O2a O1b 96(8) 1_545 1_555 1_555
Si2a O2a Si1a 66(8) 1_545 1_555 2_646
Si2a O2a Si1b 62(13) 1_545 1_555 2_646
Si2a O2a O2b 109(14) 1_545 1_555 1_555
Y1 O2a Si2a 116(5) 1_556 1_555 1_545
Y1 O2a O26a 91(5) 1_556 1_555 2_646
Y1 O2a O4b 77(4) 1_556 1_555 1_556
Y1 O2a O26b 89(5) 1_556 1_555 2_646
Y1 O2a O24a 41(4) 1_556 1_555 2_646
Y1 O2a O4a 47(3) 1_556 1_555 1_556
Y1 O2a O1a 104(5) 1_556 1_555 1_555
Y1 O2a O7a 145(6) 1_556 1_555 2_646
Y1 O2a O3a 95(5) 1_556 1_555 1_555
Y1 O2a Ba8 97(5) 1_556 1_555 2_646
Y1 O2a O3b 125(8) 1_556 1_555 1_555
Y1 O2a O1b 109(8) 1_556 1_555 1_555
Y1 O2a Si1a 77(8) 1_556 1_555 2_646
Y1 O2a Si1b 88(13) 1_556 1_555 2_646
Y1 O2a O2b 7(11) 1_556 1_555 1_555
O22b O2a Y1 139(5) 2_646 1_555 1_556
O22b O2a Si2a 95(6) 2_646 1_555 1_545
O22b O2a O26a 51(5) 2_646 1_555 2_646
O22b O2a O4b 144(6) 2_646 1_555 1_556
O22b O2a O26b 49(5) 2_646 1_555 2_646
O22b O2a O24a 98(6) 2_646 1_555 2_646
O22b O2a O4a 170(7) 2_646 1_555 1_556
O22b O2a O1a 109(6) 2_646 1_555 1_555
O22b O2a O7a 64(5) 2_646 1_555 2_646
O22b O2a O3a 122(6) 2_646 1_555 1_555
O22b O2a Ba8 62(5) 2_646 1_555 2_646
O22b O2a O3b 93(8) 2_646 1_555 1_555
O22b O2a O1b 93(8) 2_646 1_555 1_555
O22b O2a Si1a 144(10) 2_646 1_555 2_646
O22b O2a Si1b 133(14) 2_646 1_555 2_646
O22b O2a O2b 142(15) 2_646 1_555 1_555
Si2b O2a O22b 92(7) 1_545 1_555 2_646
Si2b O2a Y1 116(7) 1_545 1_555 1_556
Si2b O2a Si2a 6(5) 1_545 1_555 1_545
Si2b O2a O26a 138(7) 1_545 1_555 2_646
Si2b O2a O4b 70(7) 1_545 1_555 1_556
Si2b O2a O26b 120(7) 1_545 1_555 2_646
Si2b O2a O24a 127(7) 1_545 1_555 2_646
Si2b O2a O4a 91(7) 1_545 1_555 1_556
Si2b O2a O1a 84(7) 1_545 1_555 1_555
Si2b O2a O7a 30(6) 1_545 1_555 2_646
Si2b O2a O3a 35(6) 1_545 1_555 1_555
Si2b O2a Ba8 70(6) 1_545 1_555 2_646
Si2b O2a O3b 24(8) 1_545 1_555 1_555
Si2b O2a O1b 101(9) 1_545 1_555 1_555
Si2b O2a Si1a 71(9) 1_545 1_555 2_646
Si2b O2a Si1b 67(14) 1_545 1_555 2_646
Si2b O2a O2b 109(15) 1_545 1_555 1_555
Ba2 O2a Si2b 152(6) 2_646 1_555 1_545
Ba2 O2a O22b 82(4) 2_646 1_555 2_646
Ba2 O2a Y1 85(3) 2_646 1_555 1_556
Ba2 O2a Si2a 148(5) 2_646 1_555 1_545
Ba2 O2a O26a 53(4) 2_646 1_555 2_646
Ba2 O2a O4b 100(5) 2_646 1_555 1_556
Ba2 O2a O26b 75(4) 2_646 1_555 2_646
Ba2 O2a O24a 81(5) 2_646 1_555 2_646
Ba2 O2a O4a 91(4) 2_646 1_555 1_556
Ba2 O2a O1a 72(4) 2_646 1_555 1_555
Ba2 O2a O7a 130(5) 2_646 1_555 2_646
Ba2 O2a O3a 131(5) 2_646 1_555 1_555
Ba2 O2a Ba8 128(5) 2_646 1_555 2_646
Ba2 O2a O3b 128(9) 2_646 1_555 1_555
Ba2 O2a O1b 53(6) 2_646 1_555 1_555
Ba2 O2a Si1a 98(8) 2_646 1_555 2_646
Ba2 O2a Si1b 97(13) 2_646 1_555 2_646
Ba2 O2a O2b 91(14) 2_646 1_555 1_555
Si2a O3a O3b 55(14) 1_545 1_555 1_555
Si1a O3a Si2a 129(13) 2_646 1_555 1_545
Si1a O3a O3b 78(14) 2_646 1_555 1_555
Si1b O3a Si1a 13(10) 2_646 1_555 2_646
Si1b O3a Si2a 117(14) 2_646 1_555 1_545
Si1b O3a O3b 65(15) 2_646 1_555 1_555
O4b O3a Si1b 61(12) 1_556 1_555 2_646
O4b O3a Si1a 51(9) 1_556 1_555 2_646
O4b O3a Si2a 168(13) 1_556 1_555 1_545
O4b O3a O3b 118(15) 1_556 1_555 1_555
Si2b O3a O4b 173(14) 1_545 1_555 1_556
Si2b O3a Si1b 117(15) 1_545 1_555 2_646
Si2b O3a Si1a 128(14) 1_545 1_555 2_646
Si2b O3a Si2a 5(10) 1_545 1_555 1_545
Si2b O3a O3b 57(15) 1_545 1_555 1_555
O5b O3a Si2b 43(11) 2_646 1_555 1_545
O5b O3a O4b 143(12) 2_646 1_555 1_556
O5b O3a Si1b 139(13) 2_646 1_555 2_646
O5b O3a Si1a 140(11) 2_646 1_555 2_646
O5b O3a Si2a 46(9) 2_646 1_555 1_545
O5b O3a O3b 98(14) 2_646 1_555 1_555
O6a O3a O5b 64(7) 1_555 1_555 2_646
O6a O3a Si2b 43(9) 1_555 1_555 1_545
O6a O3a O4b 132(10) 1_555 1_555 1_556
O6a O3a Si1b 132(12) 1_555 1_555 2_646
O6a O3a Si1a 144(10) 1_555 1_555 2_646
O6a O3a Si2a 39(8) 1_555 1_555 1_545
O6a O3a O3b 71(12) 1_555 1_555 1_555
O7a O3a O6a 62(5) 2_646 1_555 1_555
O7a O3a O5b 79(7) 2_646 1_555 2_646
O7a O3a Si2b 39(10) 2_646 1_555 1_545
O7a O3a O4b 137(10) 2_646 1_555 1_556
O7a O3a Si1b 80(11) 2_646 1_555 2_646
O7a O3a Si1a 93(9) 2_646 1_555 2_646
O7a O3a Si2a 38(8) 2_646 1_555 1_545
O7a O3a O3b 19(11) 2_646 1_555 1_555
O2a O3a O7a 61(5) 1_555 1_555 2_646
O2a O3a O6a 122(7) 1_555 1_555 1_555
O2a O3a O5b 111(8) 1_555 1_555 2_646
O2a O3a Si2b 92(11) 1_555 1_555 1_545
O2a O3a O4b 88(8) 1_555 1_555 1_556
O2a O3a Si1b 28(10) 1_555 1_555 2_646
O2a O3a Si1a 37(7) 1_555 1_555 2_646
O2a O3a Si2a 93(10) 1_555 1_555 1_545
O2a O3a O3b 52(12) 1_555 1_555 1_555
O1a O3a O2a 60(5) 1_555 1_555 1_555
O1a O3a O7a 86(6) 1_555 1_555 2_646
O1a O3a O6a 110(7) 1_555 1_555 1_555
O1a O3a O5b 166(9) 1_555 1_555 2_646
O1a O3a Si2b 124(12) 1_555 1_555 1_545
O1a O3a O4b 51(8) 1_555 1_555 1_556
O1a O3a Si1b 36(10) 1_555 1_555 2_646
O1a O3a Si1a 40(7) 1_555 1_555 2_646
O1a O3a Si2a 120(10) 1_555 1_555 1_545
O1a O3a O3b 67(12) 1_555 1_555 1_555
O4a O3a O1a 64(5) 1_556 1_555 1_555
O4a O3a O2a 65(5) 1_556 1_555 1_555
O4a O3a O7a 126(7) 1_556 1_555 2_646
O4a O3a O6a 168(7) 1_556 1_555 1_555
O4a O3a O5b 125(8) 1_556 1_555 2_646
O4a O3a Si2b 149(11) 1_556 1_555 1_545
O4a O3a O4b 35(7) 1_556 1_555 1_556
O4a O3a Si1b 49(10) 1_556 1_555 2_646
O4a O3a Si1a 36(7) 1_556 1_555 2_646
O4a O3a Si2a 153(11) 1_556 1_555 1_545
O4a O3a O3b 113(13) 1_556 1_555 1_555
Ba5 O3a O4a 112(6) 2_647 1_555 1_556
Ba5 O3a O1a 79(5) 2_647 1_555 1_555
Ba5 O3a O2a 137(7) 2_647 1_555 1_555
Ba5 O3a O7a 105(6) 2_647 1_555 2_646
Ba5 O3a O6a 55(5) 2_647 1_555 1_555
Ba5 O3a O5b 105(7) 2_647 1_555 2_646
Ba5 O3a Si2b 99(10) 2_647 1_555 1_545
Ba5 O3a O4b 77(8) 2_647 1_555 1_556
Ba5 O3a Si1b 115(12) 2_647 1_555 2_646
Ba5 O3a Si1a 115(9) 2_647 1_555 2_646
Ba5 O3a Si2a 94(9) 2_647 1_555 1_545
Ba5 O3a O3b 100(13) 2_647 1_555 1_555
O2b O3a Ba5 147(7) 1_555 1_555 2_647
O2b O3a O4a 47(6) 1_555 1_555 1_556
O2b O3a O1a 69(6) 1_555 1_555 1_555
O2b O3a O2a 22(5) 1_555 1_555 1_555
O2b O3a O7a 80(6) 1_555 1_555 2_646
O2b O3a O6a 142(8) 1_555 1_555 1_555
O2b O3a O5b 108(8) 1_555 1_555 2_646
O2b O3a Si2b 104(11) 1_555 1_555 1_545
O2b O3a O4b 78(9) 1_555 1_555 1_556
O2b O3a Si1b 33(11) 1_555 1_555 2_646
O2b O3a Si1a 32(8) 1_555 1_555 2_646
O2b O3a Si2a 107(10) 1_555 1_555 1_545
O2b O3a O3b 74(13) 1_555 1_555 1_555
O5a O3a O2b 98(7) 2_646 1_555 1_555
O5a O3a Ba5 112(6) 2_646 1_555 2_647
O5a O3a O4a 131(6) 2_646 1_555 1_556
O5a O3a O1a 144(7) 2_646 1_555 1_555
O5a O3a O2a 94(6) 2_646 1_555 1_555
O5a O3a O7a 58(5) 2_646 1_555 2_646
O5a O3a O6a 60(5) 2_646 1_555 1_555
O5a O3a O5b 22(6) 2_646 1_555 2_646
O5a O3a Si2b 25(9) 2_646 1_555 1_545
O5a O3a O4b 162(10) 2_646 1_555 1_556
O5a O3a Si1b 122(12) 2_646 1_555 2_646
O5a O3a Si1a 129(10) 2_646 1_555 2_646
O5a O3a Si2a 29(7) 2_646 1_555 1_545
O5a O3a O3b 76(12) 2_646 1_555 1_555
Ba2 O3a O5a 76(4) 1_546 1_555 2_646
Ba2 O3a O2b 93(6) 1_546 1_555 1_555
Ba2 O3a Ba5 106(5) 1_546 1_555 2_647
Ba2 O3a O4a 74(5) 1_546 1_555 1_556
Ba2 O3a O1a 136(6) 1_546 1_555 1_555
Ba2 O3a O2a 113(5) 1_546 1_555 1_555
Ba2 O3a O7a 131(6) 1_546 1_555 2_646
Ba2 O3a O6a 109(6) 1_546 1_555 1_555
Ba2 O3a O5b 57(6) 1_546 1_555 2_646
Ba2 O3a Si2b 99(10) 1_546 1_555 1_545
Ba2 O3a O4b 87(8) 1_546 1_555 1_556
Ba2 O3a Si1b 118(11) 1_546 1_555 2_646
Ba2 O3a Si1a 107(8) 1_546 1_555 2_646
Ba2 O3a Si2a 103(9) 1_546 1_555 1_545
Ba2 O3a O3b 147(13) 1_546 1_555 1_555
O6b O3a Ba2 112(7) 1_555 1_555 1_546
O6b O3a O5a 53(6) 1_555 1_555 2_646
O6b O3a O2b 132(9) 1_555 1_555 1_555
O6b O3a Ba5 65(6) 1_555 1_555 2_647
O6b O3a O4a 174(8) 1_555 1_555 1_556
O6b O3a O1a 110(8) 1_555 1_555 1_555
O6b O3a O2a 113(8) 1_555 1_555 1_555
O6b O3a O7a 52(6) 1_555 1_555 2_646
O6b O3a O6a 11(6) 1_555 1_555 1_555
O6b O3a O5b 61(8) 1_555 1_555 2_646
O6b O3a Si2b 34(10) 1_555 1_555 1_545
O6b O3a O4b 141(10) 1_555 1_555 1_556
O6b O3a Si1b 127(12) 1_555 1_555 2_646
O6b O3a Si1a 140(11) 1_555 1_555 2_646
O6b O3a Si2a 29(9) 1_555 1_555 1_545
O6b O3a O3b 63(13) 1_555 1_555 1_555
O1b O3a O6b 110(8) 1_555 1_555 1_555
O1b O3a Ba2 138(6) 1_555 1_555 1_546
O1b O3a O5a 127(7) 1_555 1_555 2_646
O1b O3a O2b 53(6) 1_555 1_555 1_555
O1b O3a Ba5 97(6) 1_555 1_555 2_647
O1b O3a O4a 65(6) 1_555 1_555 1_556
O1b O3a O1a 20(5) 1_555 1_555 1_555
O1b O3a O2a 41(5) 1_555 1_555 1_555
O1b O3a O7a 73(6) 1_555 1_555 2_646
O1b O3a O6a 113(7) 1_555 1_555 1_555
O1b O3a O5b 149(9) 1_555 1_555 2_646
O1b O3a Si2b 112(12) 1_555 1_555 1_545
O1b O3a O4b 64(9) 1_555 1_555 1_556
O1b O3a Si1b 21(10) 1_555 1_555 2_646
O1b O3a Si1a 31(8) 1_555 1_555 2_646
O1b O3a Si2a 110(10) 1_555 1_555 1_545
O1b O3a O3b 55(12) 1_555 1_555 1_555
O7b O3a O1b 98(7) 2_646 1_555 1_555
O7b O3a O6b 52(7) 2_646 1_555 1_555
O7b O3a Ba2 102(5) 2_646 1_555 1_546
O7b O3a O5a 30(5) 2_646 1_555 2_646
O7b O3a O2b 83(7) 2_646 1_555 1_555
O7b O3a Ba5 117(6) 2_646 1_555 2_647
O7b O3a O4a 129(7) 2_646 1_555 1_556
O7b O3a O1a 114(7) 2_646 1_555 1_555
O7b O3a O2a 71(5) 2_646 1_555 1_555
O7b O3a O7a 29(5) 2_646 1_555 2_646
O7b O3a O6a 63(6) 2_646 1_555 1_555
O7b O3a O5b 52(7) 2_646 1_555 2_646
O7b O3a Si2b 21(10) 2_646 1_555 1_545
O7b O3a O4b 159(10) 2_646 1_555 1_556
O7b O3a Si1b 98(11) 2_646 1_555 2_646
O7b O3a Si1a 108(9) 2_646 1_555 2_646
O7b O3a Si2a 24(8) 2_646 1_555 1_545
O7b O3a O3b 47(12) 2_646 1_555 1_555
Si1a O4a O4b 54(10) 2_645 1_555 1_555
Si1b O4a Si1a 4(10) 2_645 1_555 2_645
Si1b O4a O4b 57(12) 2_645 1_555 1_555
Ba8 O4a Si1b 122(10) 1_555 1_555 2_645
Ba8 O4a Si1a 122(10) 1_555 1_555 2_645
Ba8 O4a O4b 84(9) 1_555 1_555 1_555
O2b O4a Ba8 146(9) 1_554 1_555 1_555
O2b O4a Si1b 47(10) 1_554 1_555 2_645
O2b O4a Si1a 49(9) 1_554 1_555 2_645
O2b O4a O4b 102(11) 1_554 1_555 1_555
Y1 O4a O2b 54(7) 1_555 1_555 1_554
Y1 O4a Ba8 121(6) 1_555 1_555 1_555
Y1 O4a Si1b 101(10) 1_555 1_555 2_645
Y1 O4a Si1a 103(9) 1_555 1_555 2_645
Y1 O4a O4b 155(11) 1_555 1_555 1_555
O3a O4a Y1 116(6) 1_554 1_555 1_555
O3a O4a O2b 70(7) 1_554 1_555 1_554
O3a O4a Ba8 123(7) 1_554 1_555 1_555
O3a O4a Si1b 39(9) 1_554 1_555 2_645
O3a O4a Si1a 35(8) 1_554 1_555 2_645
O3a O4a O4b 40(9) 1_554 1_555 1_555
O1a O4a O3a 58(5) 1_554 1_555 1_554
O1a O4a Y1 123(7) 1_554 1_555 1_555
O1a O4a O2b 75(7) 1_554 1_555 1_554
O1a O4a Ba8 87(5) 1_554 1_555 1_555
O1a O4a Si1b 34(9) 1_554 1_555 2_645
O1a O4a Si1a 35(7) 1_554 1_555 2_645
O1a O4a O4b 46(8) 1_554 1_555 1_555
O2a O4a O1a 56(5) 1_554 1_555 1_554
O2a O4a O3a 57(5) 1_554 1_555 1_554
O2a O4a Y1 74(5) 1_554 1_555 1_555
O2a O4a O2b 20(6) 1_554 1_555 1_554
O2a O4a Ba8 138(7) 1_554 1_555 1_555
O2a O4a Si1b 27(9) 1_554 1_555 2_645
O2a O4a Si1a 30(7) 1_554 1_555 2_645
O2a O4a O4b 84(10) 1_554 1_555 1_555
O23a O4a O2a 123(7) 2_646 1_555 1_554
O23a O4a O1a 170(7) 2_646 1_555 1_554
O23a O4a O3a 132(7) 2_646 1_555 1_554
O23a O4a Y1 52(5) 2_646 1_555 1_555
O23a O4a O2b 104(8) 2_646 1_555 1_554
O23a O4a Ba8 89(6) 2_646 1_555 1_555
O23a O4a Si1b 148(11) 2_646 1_555 2_645
O23a O4a Si1a 149(10) 2_646 1_555 2_645
O23a O4a O4b 143(11) 2_646 1_555 1_555
O27a O4a O23a 59(6) 2_646 1_555 2_646
O27a O4a O2a 172(7) 2_646 1_555 1_554
O27a O4a O1a 123(6) 2_646 1_555 1_554
O27a O4a O3a 115(7) 2_646 1_555 1_554
O27a O4a Y1 111(6) 2_646 1_555 1_555
O27a O4a O2b 162(9) 2_646 1_555 1_554
O27a O4a Ba8 47(4) 2_646 1_555 1_555
O27a O4a Si1b 147(11) 2_646 1_555 2_645
O27a O4a Si1a 144(10) 2_646 1_555 2_645
O27a O4a O4b 91(10) 2_646 1_555 1_555
O5a O4a O27a 98(6) 1_555 1_555 2_646
O5a O4a O23a 66(5) 1_555 1_555 2_646
O5a O4a O2a 90(6) 1_555 1_555 1_554
O5a O4a O1a 104(6) 1_555 1_555 1_554
O5a O4a O3a 146(7) 1_555 1_555 1_554
O5a O4a Y1 47(4) 1_555 1_555 1_555
O5a O4a O2b 78(7) 1_555 1_555 1_554
O5a O4a Ba8 79(5) 1_555 1_555 1_555
O5a O4a Si1b 110(10) 1_555 1_555 2_645
O5a O4a Si1a 113(10) 1_555 1_555 2_645
O5a O4a O4b 146(11) 1_555 1_555 1_555
O23b O4a O5a 84(6) 2_646 1_555 1_555
O23b O4a O27a 64(6) 2_646 1_555 2_646
O23b O4a O23a 21(5) 2_646 1_555 2_646
O23b O4a O2a 116(7) 2_646 1_555 1_554
O23b O4a O1a 168(7) 2_646 1_555 1_554
O23b O4a O3a 111(6) 2_646 1_555 1_554
O23b O4a Y1 56(4) 2_646 1_555 1_555
O23b O4a O2b 98(8) 2_646 1_555 1_554
O23b O4a Ba8 103(7) 2_646 1_555 1_555
O23b O4a Si1b 134(11) 2_646 1_555 2_645
O23b O4a Si1a 133(10) 2_646 1_555 2_645
O23b O4a O4b 129(11) 2_646 1_555 1_555
O7b O4a O23b 75(6) 1_555 1_555 2_646
O7b O4a O5a 31(5) 1_555 1_555 1_555
O7b O4a O27a 67(6) 1_555 1_555 2_646
O7b O4a O23a 55(6) 1_555 1_555 2_646
O7b O4a O2a 121(7) 1_555 1_555 1_554
O7b O4a O1a 116(6) 1_555 1_555 1_554
O7b O4a O3a 174(7) 1_555 1_555 1_554
O7b O4a Y1 67(5) 1_555 1_555 1_555
O7b O4a O2b 109(8) 1_555 1_555 1_554
O7b O4a Ba8 53(5) 1_555 1_555 1_555
O7b O4a Si1b 137(11) 1_555 1_555 2_645
O7b O4a Si1a 140(10) 1_555 1_555 2_645
O7b O4a O4b 136(11) 1_555 1_555 1_555
O1b O4a O7b 110(7) 1_554 1_555 1_555
O1b O4a O23b 155(8) 1_554 1_555 2_646
O1b O4a O5a 89(6) 1_554 1_555 1_555
O1b O4a O27a 141(7) 1_554 1_555 2_646
O1b O4a O23a 152(7) 1_554 1_555 2_646
O1b O4a O2a 41(5) 1_554 1_555 1_554
O1b O4a O1a 20(5) 1_554 1_555 1_554
O1b O4a O3a 65(6) 1_554 1_555 1_554
O1b O4a Y1 102(6) 1_554 1_555 1_555
O1b O4a O2b 57(8) 1_554 1_555 1_554
O1b O4a Ba8 98(7) 1_554 1_555 1_555
O1b O4a Si1b 29(9) 1_554 1_555 2_645
O1b O4a Si1a 32(8) 1_554 1_555 2_645
O1b O4a O4b 64(9) 1_554 1_555 1_555
Si8a O4a O1b 171(8) 1_555 1_555 1_554
Si8a O4a O7b 65(6) 1_555 1_555 1_555
Si8a O4a O23b 33(6) 1_555 1_555 2_646
Si8a O4a O5a 88(6) 1_555 1_555 1_555
Si8a O4a O27a 31(5) 1_555 1_555 2_646
Si8a O4a O23a 31(6) 1_555 1_555 2_646
Si8a O4a O2a 149(7) 1_555 1_555 1_554
Si8a O4a O1a 154(7) 1_555 1_555 1_554
Si8a O4a O3a 121(7) 1_555 1_555 1_554
Si8a O4a Y1 82(6) 1_555 1_555 1_555
Si8a O4a O2b 131(9) 1_555 1_555 1_554
Si8a O4a Ba8 73(6) 1_555 1_555 1_555
Si8a O4a Si1b 158(11) 1_555 1_555 2_645
Si8a O4a Si1a 155(10) 1_555 1_555 2_645
Si8a O4a O4b 114(11) 1_555 1_555 1_555
Si2b O5a O5b 80(20) 2_646 1_555 1_555
O7b O5a Si2b 66(16) 1_555 1_555 2_646
O7b O5a O5b 145(18) 1_555 1_555 1_555
Si2a O5a O7b 72(11) 2_646 1_555 1_555
Si2a O5a Si2b 7(14) 2_646 1_555 2_646
Si2a O5a O5b 75(16) 2_646 1_555 1_555
Y1 O5a Si2a 168(11) 1_555 1_555 2_646
Y1 O5a O7b 105(10) 1_555 1_555 1_555
Y1 O5a Si2b 168(12) 1_555 1_555 2_646
Y1 O5a O5b 105(15) 1_555 1_555 1_555
O16a O5a Y1 71(5) 2_646 1_555 1_555
O16a O5a Si2a 118(10) 2_646 1_555 2_646
O16a O5a O7b 77(9) 2_646 1_555 1_555
O16a O5a Si2b 112(15) 2_646 1_555 2_646
O16a O5a O5b 131(16) 2_646 1_555 1_555
O6b O5a O16a 81(8) 2_656 1_555 2_646
O6b O5a Y1 151(9) 2_656 1_555 1_555
O6b O5a Si2a 41(9) 2_656 1_555 2_646
O6b O5a O7b 77(10) 2_656 1_555 1_555
O6b O5a Si2b 37(14) 2_656 1_555 2_646
O6b O5a O5b 86(15) 2_656 1_555 1_555
O7a O5a O6b 56(7) 1_555 1_555 2_656
O7a O5a O16a 100(7) 1_555 1_555 2_646
O7a O5a Y1 138(7) 1_555 1_555 1_555
O7a O5a Si2a 37(8) 1_555 1_555 2_646
O7a O5a O7b 35(8) 1_555 1_555 1_555
O7a O5a Si2b 32(14) 1_555 1_555 2_646
O7a O5a O5b 111(15) 1_555 1_555 1_555
O6a O5a O7a 59(5) 2_656 1_555 1_555
O6a O5a O6b 13(7) 2_656 1_555 2_656
O6a O5a O16a 93(6) 2_656 1_555 2_646
O6a O5a Y1 158(8) 2_656 1_555 1_555
O6a O5a Si2a 34(8) 2_656 1_555 2_646
O6a O5a O7b 86(9) 2_656 1_555 1_555
O6a O5a Si2b 33(12) 2_656 1_555 2_646
O6a O5a O5b 73(14) 2_656 1_555 1_555
O3b O5a O6a 52(6) 2_656 1_555 2_656
O3b O5a O7a 30(6) 2_656 1_555 1_555
O3b O5a O6b 57(8) 2_656 1_555 2_656
O3b O5a O16a 126(8) 2_656 1_555 2_646
O3b O5a Y1 150(8) 2_656 1_555 1_555
O3b O5a Si2a 18(9) 2_656 1_555 2_646
O3b O5a O7b 63(9) 2_656 1_555 1_555
O3b O5a Si2b 20(13) 2_656 1_555 2_646
O3b O5a O5b 82(15) 2_656 1_555 1_555
O3a O5a O3b 27(6) 2_656 1_555 2_656
O3a O5a O6a 54(5) 2_656 1_555 2_656
O3a O5a O7a 56(5) 2_656 1_555 1_555
O3a O5a O6b 65(7) 2_656 1_555 2_656
O3a O5a O16a 145(7) 2_656 1_555 2_646
O3a O5a Y1 143(7) 2_656 1_555 1_555
O3a O5a Si2a 28(8) 2_656 1_555 2_646
O3a O5a O7b 89(9) 2_656 1_555 1_555
O3a O5a Si2b 35(13) 2_656 1_555 2_646
O3a O5a O5b 56(14) 2_656 1_555 1_555
O4a O5a O3a 99(6) 1_555 1_555 2_656
O4a O5a O3b 97(7) 1_555 1_555 2_656
O4a O5a O6a 149(7) 1_555 1_555 2_656
O4a O5a O7a 94(6) 1_555 1_555 1_555
O4a O5a O6b 150(8) 1_555 1_555 2_656
O4a O5a O16a 108(7) 1_555 1_555 2_646
O4a O5a Y1 53(4) 1_555 1_555 1_555
O4a O5a Si2a 115(10) 1_555 1_555 2_646
O4a O5a O7b 77(9) 1_555 1_555 1_555
O4a O5a Si2b 116(14) 1_555 1_555 2_646
O4a O5a O5b 107(15) 1_555 1_555 1_555
O23a O5a O4a 56(5) 2_646 1_555 1_555
O23a O5a O3a 141(7) 2_646 1_555 2_656
O23a O5a O3b 119(8) 2_646 1_555 2_656
O23a O5a O6a 133(7) 2_646 1_555 2_656
O23a O5a O7a 93(6) 2_646 1_555 1_555
O23a O5a O6b 120(8) 2_646 1_555 2_656
O23a O5a O16a 53(5) 2_646 1_555 2_646
O23a O5a Y1 48(5) 2_646 1_555 1_555
O23a O5a Si2a 130(10) 2_646 1_555 2_646
O23a O5a O7b 58(9) 2_646 1_555 1_555
O23a O5a Si2b 124(16) 2_646 1_555 2_646
O23a O5a O5b 153(16) 2_646 1_555 1_555
Si2a O6a O6b 90(30) 1_545 1_555 1_555
Si2b O6a Si2a 11(10) 1_545 1_555 1_545
Si2b O6a O6b 80(30) 1_545 1_555 1_555
Ba5 O6a Si2b 114(12) 2_647 1_555 1_545
Ba5 O6a Si2a 103(9) 2_647 1_555 1_545
Ba5 O6a O6b 160(30) 2_647 1_555 1_555
O3b O6a Ba5 82(7) 1_555 1_555 2_647
O3b O6a Si2b 41(11) 1_555 1_555 1_545
O3b O6a Si2a 32(8) 1_555 1_555 1_545
O3b O6a O6b 100(30) 1_555 1_555 1_555
O3a O6a O3b 30(7) 1_555 1_555 1_555
O3a O6a Ba5 66(5) 1_555 1_555 2_647
O3a O6a Si2b 48(11) 1_555 1_555 1_545
O3a O6a Si2a 37(7) 1_555 1_555 1_545
O3a O6a O6b 120(30) 1_555 1_555 1_555
O5b O6a O3a 56(7) 2_646 1_555 1_555
O5b O6a O3b 70(8) 2_646 1_555 1_555
O5b O6a Ba5 106(8) 2_646 1_555 2_647
O5b O6a Si2b 38(11) 2_646 1_555 1_545
O5b O6a Si2a 41(8) 2_646 1_555 1_545
O5b O6a O6b 100(30) 2_646 1_555 1_555
O7a O6a O5b 75(7) 2_646 1_555 2_646
O7a O6a O3a 60(5) 2_646 1_555 1_555
O7a O6a O3b 32(7) 2_646 1_555 1_555
O7a O6a Ba5 111(6) 2_646 1_555 2_647
O7a O6a Si2b 37(11) 2_646 1_555 1_545
O7a O6a Si2a 36(8) 2_646 1_555 1_545
O7a O6a O6b 70(30) 2_646 1_555 1_555
O5a O6a O7a 59(5) 2_646 1_555 2_646
O5a O6a O5b 24(6) 2_646 1_555 2_646
O5a O6a O3a 66(6) 2_646 1_555 1_555
O5a O6a O3b 66(7) 2_646 1_555 1_555
O5a O6a Ba5 127(7) 2_646 1_555 2_647
O5a O6a Si2b 26(10) 2_646 1_555 1_545
O5a O6a Si2a 35(7) 2_646 1_555 1_545
O5a O6a O6b 70(30) 2_646 1_555 1_555
O20b O6a O5a 157(8) 1_556 1_555 2_646
O20b O6a O7a 142(7) 1_556 1_555 2_646
O20b O6a O5b 134(9) 1_556 1_555 2_646
O20b O6a O3a 111(7) 1_556 1_555 1_555
O20b O6a O3b 123(9) 1_556 1_555 1_555
O20b O6a Ba5 45(5) 1_556 1_555 2_647
O20b O6a Si2b 159(13) 1_556 1_555 1_545
O20b O6a Si2a 148(10) 1_556 1_555 1_545
O20b O6a O6b 120(30) 1_556 1_555 1_555
O14b O6a O20b 46(5) 2_647 1_555 1_556
O14b O6a O5a 112(7) 2_647 1_555 2_646
O14b O6a O7a 167(8) 2_647 1_555 2_646
O14b O6a O5b 93(7) 2_647 1_555 2_646
O14b O6a O3a 109(7) 2_647 1_555 1_555
O14b O6a O3b 139(9) 2_647 1_555 1_555
O14b O6a Ba5 67(5) 2_647 1_555 2_647
O14b O6a Si2b 131(13) 2_647 1_555 1_545
O14b O6a Si2a 131(11) 2_647 1_555 1_545
O14b O6a O6b 120(30) 2_647 1_555 1_555
O7b O6a O14b 142(7) 2_646 1_555 2_647
O7b O6a O20b 172(7) 2_646 1_555 1_556
O7b O6a O5a 32(5) 2_646 1_555 2_646
O7b O6a O7a 31(5) 2_646 1_555 2_646
O7b O6a O5b 54(7) 2_646 1_555 2_646
O7b O6a O3a 70(6) 2_646 1_555 1_555
O7b O6a O3b 54(7) 2_646 1_555 1_555
O7b O6a Ba5 134(7) 2_646 1_555 2_647
O7b O6a Si2b 24(11) 2_646 1_555 1_545
O7b O6a Si2a 33(8) 2_646 1_555 1_545
O7b O6a O6b 50(30) 2_646 1_555 1_555
Ba1 O6a O7b 111(6) 2_646 1_555 2_646
Ba1 O6a O14b 89(5) 2_646 1_555 2_647
Ba1 O6a O20b 63(5) 2_646 1_555 1_556
Ba1 O6a O5a 132(6) 2_646 1_555 2_646
Ba1 O6a O7a 104(5) 2_646 1_555 2_646
Ba1 O6a O5b 152(8) 2_646 1_555 2_646
Ba1 O6a O3a 148(7) 2_646 1_555 1_555
Ba1 O6a O3b 124(8) 2_646 1_555 1_555
Ba1 O6a Ba5 101(5) 2_646 1_555 2_647
Ba1 O6a Si2b 135(13) 2_646 1_555 1_545
Ba1 O6a Si2a 140(10) 2_646 1_555 1_545
Ba1 O6a O6b 60(30) 2_646 1_555 1_555
Ba3 O6a Ba1 100(4) 1_546 1_555 2_646
Ba3 O6a O7b 95(5) 1_546 1_555 2_646
Ba3 O6a O14b 49(4) 1_546 1_555 2_647
Ba3 O6a O20b 92(6) 1_546 1_555 1_556
Ba3 O6a O5a 70(4) 1_546 1_555 2_646
Ba3 O6a O7a 126(6) 1_546 1_555 2_646
Ba3 O6a O5b 63(6) 1_546 1_555 2_646
Ba3 O6a O3a 112(6) 1_546 1_555 1_555
Ba3 O6a O3b 132(8) 1_546 1_555 1_555
Ba3 O6a Ba5 111(6) 1_546 1_555 2_647
Ba3 O6a Si2b 95(11) 1_546 1_555 1_545
Ba3 O6a Si2a 102(8) 1_546 1_555 1_545
Ba3 O6a O6b 90(30) 1_546 1_555 1_555
O14a O6a Ba3 61(4) 2_647 1_555 1_546
O14a O6a Ba1 100(5) 2_647 1_555 2_646
O14a O6a O7b 144(7) 2_647 1_555 2_646
O14a O6a O14b 18(4) 2_647 1_555 2_647
O14a O6a O20b 44(5) 2_647 1_555 1_556
O14a O6a O5a 112(6) 2_647 1_555 2_646
O14a O6a O7a 153(7) 2_647 1_555 2_646
O14a O6a O5b 90(7) 2_647 1_555 2_646
O14a O6a O3a 93(6) 2_647 1_555 1_555
O14a O6a O3b 122(8) 2_647 1_555 1_555
O14a O6a Ba5 51(4) 2_647 1_555 2_647
O14a O6a Si2b 125(13) 2_647 1_555 1_545
O14a O6a Si2a 121(10) 2_647 1_555 1_545
O14a O6a O6b 140(30) 2_647 1_555 1_555
O7b O7a O3b 116(14) 1_555 1_555 2_656
Si2b O7a O7b 61(13) 2_646 1_555 1_555
Si2b O7a O3b 64(14) 2_646 1_555 2_656
Si2a O7a Si2b 12(11) 2_646 1_555 2_646
Si2a O7a O7b 73(10) 2_646 1_555 1_555
Si2a O7a O3b 53(12) 2_646 1_555 2_656
O6b O7a Si2a 45(9) 2_656 1_555 2_646
O6b O7a Si2b 44(12) 2_656 1_555 2_646
O6b O7a O7b 82(10) 2_656 1_555 1_555
O6b O7a O3b 80(13) 2_656 1_555 2_656
Ba4 O7a O6b 107(8) 1_555 1_555 2_656
Ba4 O7a Si2a 134(9) 1_555 1_555 2_646
Ba4 O7a Si2b 144(12) 1_555 1_555 2_646
Ba4 O7a O7b 150(10) 1_555 1_555 1_555
Ba4 O7a O3b 94(12) 1_555 1_555 2_656
O3a O7a Ba4 111(6) 2_656 1_555 1_555
O3a O7a O6b 71(8) 2_656 1_555 2_656
O3a O7a Si2a 36(7) 2_656 1_555 2_646
O3a O7a Si2b 47(11) 2_656 1_555 2_646
O3a O7a O7b 99(10) 2_656 1_555 1_555
O3a O7a O3b 18(10) 2_656 1_555 2_656
O2a O7a O3a 60(5) 2_656 1_555 2_656
O2a O7a Ba4 89(5) 2_656 1_555 1_555
O2a O7a O6b 131(9) 2_656 1_555 2_656
O2a O7a Si2a 92(9) 2_656 1_555 2_646
O2a O7a Si2b 98(12) 2_656 1_555 2_646
O2a O7a O7b 107(9) 2_656 1_555 1_555
O2a O7a O3b 52(11) 2_656 1_555 2_656
O5a O7a O2a 99(6) 1_555 1_555 2_656
O5a O7a O3a 66(5) 1_555 1_555 2_656
O5a O7a Ba4 168(6) 1_555 1_555 1_555
O5a O7a O6b 61(8) 1_555 1_555 2_656
O5a O7a Si2a 38(7) 1_555 1_555 2_646
O5a O7a Si2b 27(11) 1_555 1_555 2_646
O5a O7a O7b 35(8) 1_555 1_555 1_555
O5a O7a O3b 84(12) 1_555 1_555 2_656
O6a O7a O5a 62(5) 2_656 1_555 1_555
O6a O7a O2a 118(6) 2_656 1_555 2_656
O6a O7a O3a 58(5) 2_656 1_555 2_656
O6a O7a Ba4 106(5) 2_656 1_555 1_555
O6a O7a O6b 13(7) 2_656 1_555 2_656
O6a O7a Si2a 36(7) 2_656 1_555 2_646
O6a O7a Si2b 40(10) 2_656 1_555 2_646
O6a O7a O7b 89(9) 2_656 1_555 1_555
O6a O7a O3b 67(11) 2_656 1_555 2_656
Ba8 O7a O6a 135(6) 1_555 1_555 2_656
Ba8 O7a O5a 76(5) 1_555 1_555 1_555
Ba8 O7a O2a 50(4) 1_555 1_555 2_656
Ba8 O7a O3a 90(5) 1_555 1_555 2_656
Ba8 O7a Ba4 116(5) 1_555 1_555 1_555
Ba8 O7a O6b 138(8) 1_555 1_555 2_656
Ba8 O7a Si2a 99(8) 1_555 1_555 2_646
Ba8 O7a Si2b 95(11) 1_555 1_555 2_646
Ba8 O7a O7b 63(8) 1_555 1_555 1_555
Ba8 O7a O3b 93(11) 1_555 1_555 2_656
Si1b O7a Ba8 76(7) 1_555 1_555 1_555
Si1b O7a O6a 90(7) 1_555 1_555 2_656
Si1b O7a O5a 94(7) 1_555 1_555 1_555
Si1b O7a O2a 30(6) 1_555 1_555 2_656
Si1b O7a O3a 35(6) 1_555 1_555 2_656
Si1b O7a Ba4 88(7) 1_555 1_555 1_555
Si1b O7a O6b 103(9) 1_555 1_555 2_656
Si1b O7a Si2a 71(9) 1_555 1_555 2_646
Si1b O7a Si2b 81(12) 1_555 1_555 2_646
Si1b O7a O7b 119(11) 1_555 1_555 1_555
Si1b O7a O3b 23(12) 1_555 1_555 2_656
Si1a O7a Si1b 5(6) 1_555 1_555 1_555
Si1a O7a Ba8 75(4) 1_555 1_555 1_555
Si1a O7a O6a 87(6) 1_555 1_555 2_656
Si1a O7a O5a 90(6) 1_555 1_555 1_555
Si1a O7a O2a 32(4) 1_555 1_555 2_656
Si1a O7a O3a 31(5) 1_555 1_555 2_656
Si1a O7a Ba4 92(5) 1_555 1_555 1_555
Si1a O7a O6b 100(8) 1_555 1_555 2_656
Si1a O7a Si2a 67(8) 1_555 1_555 2_646
Si1a O7a Si2b 76(11) 1_555 1_555 2_646
Si1a O7a O7b 115(10) 1_555 1_555 1_555
Si1a O7a O3b 20(11) 1_555 1_555 2_656
O22b O7a Si1a 97(6) 1_555 1_555 1_555
O22b O7a Si1b 93(7) 1_555 1_555 1_555
O22b O7a Ba8 61(4) 1_555 1_555 1_555
O22b O7a O6a 165(7) 1_555 1_555 2_656
O22b O7a O5a 133(7) 1_555 1_555 1_555
O22b O7a O2a 68(5) 1_555 1_555 2_656
O22b O7a O3a 128(6) 1_555 1_555 2_656
O22b O7a Ba4 59(5) 1_555 1_555 1_555
O22b O7a O6b 158(9) 1_555 1_555 2_656
O22b O7a Si2a 157(10) 1_555 1_555 2_646
O22b O7a Si2b 156(12) 1_555 1_555 2_646
O22b O7a O7b 103(9) 1_555 1_555 1_555
O22b O7a O3b 115(12) 1_555 1_555 2_656
Ba7 O7a O22b 97(5) 2_646 1_555 1_555
Ba7 O7a Si1a 158(6) 2_646 1_555 1_555
Ba7 O7a Si1b 163(8) 2_646 1_555 1_555
Ba7 O7a Ba8 97(4) 2_646 1_555 1_555
Ba7 O7a O6a 85(5) 2_646 1_555 2_656
Ba7 O7a O5a 69(4) 2_646 1_555 1_555
Ba7 O7a O2a 147(6) 2_646 1_555 2_656
Ba7 O7a O3a 131(6) 2_646 1_555 2_656
Ba7 O7a Ba4 109(5) 2_646 1_555 1_555
Ba7 O7a O6b 72(7) 2_646 1_555 2_656
Ba7 O7a Si2a 95(8) 2_646 1_555 2_646
Ba7 O7a Si2b 84(11) 2_646 1_555 2_646
Ba7 O7a O7b 45(7) 2_646 1_555 1_555
Ba7 O7a O3b 147(12) 2_646 1_555 2_656
O5b O7a Ba7 85(5) 1_555 1_555 2_646
O5b O7a O22b 143(7) 1_555 1_555 1_555
O5b O7a Si1a 74(6) 1_555 1_555 1_555
O5b O7a Si1b 79(8) 1_555 1_555 1_555
O5b O7a Ba8 83(5) 1_555 1_555 1_555
O5b O7a O6a 52(6) 1_555 1_555 2_656
O5b O7a O5a 19(5) 1_555 1_555 1_555
O5b O7a O2a 90(6) 1_555 1_555 2_656
O5b O7a O3a 48(6) 1_555 1_555 2_656
O5b O7a Ba4 154(7) 1_555 1_555 1_555
O5b O7a O6b 56(8) 1_555 1_555 2_656
O5b O7a Si2a 20(8) 1_555 1_555 2_646
O5b O7a Si2b 13(11) 1_555 1_555 2_646
O5b O7a O7b 54(9) 1_555 1_555 1_555
O5b O7a O3b 65(11) 1_555 1_555 2_656
O27b O7a O5b 92(6) 2_646 1_555 1_555
O27b O7a Ba7 46(4) 2_646 1_555 2_646
O27b O7a O22b 65(5) 2_646 1_555 1_555
O27b O7a Si1a 128(6) 2_646 1_555 1_555
O27b O7a Si1b 129(8) 2_646 1_555 1_555
O27b O7a Ba8 53(4) 2_646 1_555 1_555
O27b O7a O6a 124(6) 2_646 1_555 2_656
O27b O7a O5a 75(6) 2_646 1_555 1_555
O27b O7a O2a 102(5) 2_646 1_555 2_656
O27b O7a O3a 132(6) 2_646 1_555 2_656
O27b O7a Ba4 113(6) 2_646 1_555 1_555
O27b O7a O6b 113(8) 2_646 1_555 2_656
O27b O7a Si2a 112(8) 2_646 1_555 2_646
O27b O7a Si2b 101(11) 2_646 1_555 2_646
O27b O7a O7b 40(8) 2_646 1_555 1_555
O27b O7a O3b 143(12) 2_646 1_555 2_656
O12a O7a O27b 65(5) 1_555 1_555 2_646
O12a O7a O5b 140(7) 1_555 1_555 1_555
O12a O7a Ba7 56(4) 1_555 1_555 2_646
O12a O7a O22b 58(5) 1_555 1_555 1_555
O12a O7a Si1a 146(6) 1_555 1_555 1_555
O12a O7a Si1b 141(8) 1_555 1_555 1_555
O12a O7a Ba8 105(5) 1_555 1_555 1_555
O12a O7a O6a 112(6) 1_555 1_555 2_656
O12a O7a O5a 124(6) 1_555 1_555 1_555
O12a O7a O2a 125(6) 1_555 1_555 2_656
O12a O7a O3a 163(6) 1_555 1_555 2_656
O12a O7a Ba4 56(4) 1_555 1_555 1_555
O12a O7a O6b 101(8) 1_555 1_555 2_656
O12a O7a Si2a 144(9) 1_555 1_555 2_646
O12a O7a Si2b 136(12) 1_555 1_555 2_646
O12a O7a O7b 94(9) 1_555 1_555 1_555
O12a O7a O3b 149(13) 1_555 1_555 2_656
Si1b O1b O1a 68(17) 2_646 1_555 1_555
Si1a O1b Si1b 9(10) 2_646 1_555 2_646
Si1a O1b O1a 64(14) 2_646 1_555 1_555
O2a O1b Si1a 48(8) 1_555 1_555 2_646
O2a O1b Si1b 42(11) 1_555 1_555 2_646
O2a O1b O1a 110(18) 1_555 1_555 1_555
O23b O1b O2a 135(13) 1_555 1_555 1_555
O23b O1b Si1a 164(14) 1_555 1_555 2_646
O23b O1b Si1b 158(16) 1_555 1_555 2_646
O23b O1b O1a 105(17) 1_555 1_555 1_555
O3b O1b O23b 120(11) 1_555 1_555 1_555
O3b O1b O2a 52(8) 1_555 1_555 1_555
O3b O1b Si1a 46(9) 1_555 1_555 2_646
O3b O1b Si1b 38(12) 1_555 1_555 2_646
O3b O1b O1a 71(15) 1_555 1_555 1_555
Ba2 O1b O3b 139(11) 2_646 1_555 1_555
Ba2 O1b O23b 79(8) 2_646 1_555 1_555
Ba2 O1b O2a 88(8) 2_646 1_555 1_555
Ba2 O1b Si1a 117(11) 2_646 1_555 2_646
Ba2 O1b Si1b 120(14) 2_646 1_555 2_646
Ba2 O1b O1a 143(17) 2_646 1_555 1_555
O2b O1b Ba2 83(8) 1_555 1_555 2_646
O2b O1b O3b 64(9) 1_555 1_555 1_555
O2b O1b O23b 151(12) 1_555 1_555 1_555
O2b O1b O2a 22(6) 1_555 1_555 1_555
O2b O1b Si1a 39(8) 1_555 1_555 2_646
O2b O1b Si1b 38(12) 1_555 1_555 2_646
O2b O1b O1a 103(17) 1_555 1_555 1_555
Y1 O1b O2b 146(10) 2_656 1_555 1_555
Y1 O1b Ba2 107(8) 2_656 1_555 2_646
Y1 O1b O3b 114(9) 2_656 1_555 1_555
Y1 O1b O23b 62(8) 2_656 1_555 1_555
Y1 O1b O2a 160(10) 2_656 1_555 1_555
Y1 O1b Si1a 112(11) 2_656 1_555 2_646
Y1 O1b Si1b 118(14) 2_656 1_555 2_646
Y1 O1b O1a 50(12) 2_656 1_555 1_555
O4b O1b Y1 83(7) 1_556 1_555 2_656
O4b O1b O2b 66(8) 1_556 1_555 1_555
O4b O1b Ba2 129(9) 1_556 1_555 2_646
O4b O1b O3b 59(8) 1_556 1_555 1_555
O4b O1b O23b 142(11) 1_556 1_555 1_555
O4b O1b O2a 77(9) 1_556 1_555 1_555
O4b O1b Si1a 29(8) 1_556 1_555 2_646
O4b O1b Si1b 36(11) 1_556 1_555 2_646
O4b O1b O1a 37(12) 1_556 1_555 1_555
O23a O1b O4b 128(9) 1_555 1_555 1_556
O23a O1b Y1 48(5) 1_555 1_555 2_656
O23a O1b O2b 166(11) 1_555 1_555 1_555
O23a O1b Ba2 88(7) 1_555 1_555 2_646
O23a O1b O3b 120(10) 1_555 1_555 1_555
O23a O1b O23b 14(6) 1_555 1_555 1_555
O23a O1b O2a 148(11) 1_555 1_555 1_555
O23a O1b Si1a 154(11) 1_555 1_555 2_646
O23a O1b Si1b 152(15) 1_555 1_555 2_646
O23a O1b O1a 91(15) 1_555 1_555 1_555
Ba4 O1b O23a 65(6) 2_646 1_555 1_555
Ba4 O1b O4b 116(8) 2_646 1_555 1_556
Ba4 O1b Y1 99(6) 2_646 1_555 2_656
Ba4 O1b O2b 108(9) 2_646 1_555 1_555
Ba4 O1b Ba2 112(7) 2_646 1_555 2_646
Ba4 O1b O3b 63(7) 2_646 1_555 1_555
Ba4 O1b O23b 60(7) 2_646 1_555 1_555
Ba4 O1b O2a 87(8) 2_646 1_555 1_555
Ba4 O1b Si1a 108(10) 2_646 1_555 2_646
Ba4 O1b Si1b 100(13) 2_646 1_555 2_646
Ba4 O1b O1a 101(15) 2_646 1_555 1_555
O4a O1b Ba4 136(8) 1_556 1_555 2_646
O4a O1b O23a 149(9) 1_556 1_555 1_555
O4a O1b O4b 31(5) 1_556 1_555 1_556
O4a O1b Y1 101(7) 1_556 1_555 2_656
O4a O1b O2b 44(6) 1_556 1_555 1_555
O4a O1b Ba2 99(7) 1_556 1_555 2_646
O4a O1b O3b 73(8) 1_556 1_555 1_555
O4a O1b O23b 161(12) 1_556 1_555 1_555
O4a O1b O2a 63(7) 1_556 1_555 1_555
O4a O1b Si1a 27(7) 1_556 1_555 2_646
O4a O1b Si1b 36(11) 1_556 1_555 2_646
O4a O1b O1a 65(14) 1_556 1_555 1_555
O3a O1b O4a 51(5) 1_555 1_555 1_556
O3a O1b Ba4 86(6) 1_555 1_555 2_646
O3a O1b O23a 131(8) 1_555 1_555 1_555
O3a O1b O4b 34(6) 1_555 1_555 1_556
O3a O1b Y1 105(7) 1_555 1_555 2_656
O3a O1b O2b 58(7) 1_555 1_555 1_555
O3a O1b Ba2 141(9) 1_555 1_555 2_646
O3a O1b O3b 25(6) 1_555 1_555 1_555
O3a O1b O23b 138(10) 1_555 1_555 1_555
O3a O1b O2a 57(7) 1_555 1_555 1_555
O3a O1b Si1a 26(7) 1_555 1_555 2_646
O3a O1b Si1b 21(11) 1_555 1_555 2_646
O3a O1b O1a 55(13) 1_555 1_555 1_555
Si1a O2b O2a 69(14) 2_646 1_555 1_555
Si1b O2b Si1a 13(10) 2_646 1_555 2_646
Si1b O2b O2a 56(14) 2_646 1_555 1_555
Y1 O2b Si1b 128(15) 1_556 1_555 2_646
Y1 O2b Si1a 115(13) 1_556 1_555 2_646
Y1 O2b O2a 170(17) 1_556 1_555 1_555
O4a O2b Y1 67(8) 1_556 1_555 1_556
O4a O2b Si1b 60(11) 1_556 1_555 2_646
O4a O2b Si1a 48(9) 1_556 1_555 2_646
O4a O2b O2a 116(16) 1_556 1_555 1_555
O24a O2b O4a 125(11) 2_646 1_555 1_556
O24a O2b Y1 58(7) 2_646 1_555 1_556
O24a O2b Si1b 170(16) 2_646 1_555 2_646
O24a O2b Si1a 172(12) 2_646 1_555 2_646
O24a O2b O2a 117(17) 2_646 1_555 1_555
Ba8 O2b O24a 76(8) 2_646 1_555 2_646
Ba8 O2b O4a 146(10) 2_646 1_555 1_556
Ba8 O2b Y1 123(9) 2_646 1_555 1_556
Ba8 O2b Si1b 104(13) 2_646 1_555 2_646
Ba8 O2b Si1a 112(12) 2_646 1_555 2_646
Ba8 O2b O2a 61(12) 2_646 1_555 1_555
O1b O2b Ba8 107(9) 1_555 1_555 2_646
O1b O2b O24a 133(11) 1_555 1_555 2_646
O1b O2b O4a 78(9) 1_555 1_555 1_556
O1b O2b Y1 129(10) 1_555 1_555 1_556
O1b O2b Si1b 37(11) 1_555 1_555 2_646
O1b O2b Si1a 46(9) 1_555 1_555 2_646
O1b O2b O2a 46(12) 1_555 1_555 1_555
O3b O2b O1b 57(8) 1_555 1_555 1_555
O3b O2b Ba8 72(7) 1_555 1_555 2_646
O3b O2b O24a 147(12) 1_555 1_555 2_646
O3b O2b O4a 85(9) 1_555 1_555 1_556
O3b O2b Y1 148(11) 1_555 1_555 1_556
O3b O2b Si1b 33(11) 1_555 1_555 2_646
O3b O2b Si1a 41(9) 1_555 1_555 2_646
O3b O2b O2a 41(12) 1_555 1_555 1_555
O3a O2b O3b 27(6) 1_555 1_555 1_555
O3a O2b O1b 69(7) 1_555 1_555 1_555
O3a O2b Ba8 88(7) 1_555 1_555 2_646
O3a O2b O24a 156(11) 1_555 1_555 2_646
O3a O2b O4a 62(7) 1_555 1_555 1_556
O3a O2b Y1 120(10) 1_555 1_555 1_556
O3a O2b Si1b 32(11) 1_555 1_555 2_646
O3a O2b Si1a 30(8) 1_555 1_555 2_646
O3a O2b O2a 68(13) 1_555 1_555 1_555
O1a O2b O3a 98(7) 2_647 1_555 1_555
O1a O2b O3b 115(9) 2_647 1_555 1_555
O1a O2b O1b 165(10) 2_647 1_555 1_555
O1a O2b Ba8 79(6) 2_647 1_555 2_646
O1a O2b O24a 61(7) 2_647 1_555 2_646
O1a O2b O4a 89(9) 2_647 1_555 1_556
O1a O2b Y1 50(5) 2_647 1_555 1_556
O1a O2b Si1b 129(14) 2_647 1_555 2_646
O1a O2b Si1a 120(12) 2_647 1_555 2_646
O1a O2b O2a 137(16) 2_647 1_555 1_555
O4b O2b O1a 106(8) 1_556 1_555 2_647
O4b O2b O3a 35(5) 1_556 1_555 1_555
O4b O2b O3b 54(7) 1_556 1_555 1_555
O4b O2b O1b 59(7) 1_556 1_555 1_555
O4b O2b Ba8 123(9) 1_556 1_555 2_646
O4b O2b O24a 157(11) 1_556 1_555 2_646
O4b O2b O4a 31(6) 1_556 1_555 1_556
O4b O2b Y1 98(9) 1_556 1_555 1_556
O4b O2b Si1b 30(10) 1_556 1_555 2_646
O4b O2b Si1a 17(8) 1_556 1_555 2_646
O4b O2b O2a 86(14) 1_556 1_555 1_555
O24b O2b O4b 150(9) 2_646 1_555 1_556
O24b O2b O1a 61(6) 2_646 1_555 2_647
O24b O2b O3a 159(9) 2_646 1_555 1_555
O24b O2b O3b 154(10) 2_646 1_555 1_555
O24b O2b O1b 132(10) 2_646 1_555 1_555
O24b O2b Ba8 83(7) 2_646 1_555 2_646
O24b O2b O24a 7(6) 2_646 1_555 2_646
O24b O2b O4a 119(10) 2_646 1_555 1_556
O24b O2b Y1 52(6) 2_646 1_555 1_556
O24b O2b Si1b 168(16) 2_646 1_555 2_646
O24b O2b Si1a 164(12) 2_646 1_555 2_646
O24b O2b O2a 122(16) 2_646 1_555 1_555
O1a O2b O24b 148(9) 1_555 1_555 2_646
O1a O2b O4b 39(5) 1_555 1_555 1_556
O1a O2b O1a 145(8) 1_555 1_555 2_647
O1a O2b O3a 53(5) 1_555 1_555 1_555
O1a O2b O3b 49(7) 1_555 1_555 1_555
O1a O2b O1b 20(5) 1_555 1_555 1_555
O1a O2b Ba8 114(8) 1_555 1_555 2_646
O1a O2b O24a 151(11) 1_555 1_555 2_646
O1a O2b O4a 62(7) 1_555 1_555 1_556
O1a O2b Y1 123(9) 1_555 1_555 1_556
O1a O2b Si1b 21(10) 1_555 1_555 2_646
O1a O2b Si1a 26(7) 1_555 1_555 2_646
O1a O2b O2a 56(12) 1_555 1_555 1_555
O26b O2b O1a 116(8) 2_646 1_555 1_555
O26b O2b O24b 55(6) 2_646 1_555 2_646
O26b O2b O4b 153(9) 2_646 1_555 1_556
O26b O2b O1a 97(7) 2_646 1_555 2_647
O26b O2b O3a 129(9) 2_646 1_555 1_555
O26b O2b O3b 104(9) 2_646 1_555 1_555
O26b O2b O1b 97(8) 2_646 1_555 1_555
O26b O2b Ba8 48(5) 2_646 1_555 2_646
O26b O2b O24a 49(7) 2_646 1_555 2_646
O26b O2b O4a 166(10) 2_646 1_555 1_556
O26b O2b Y1 107(8) 2_646 1_555 1_556
O26b O2b Si1b 123(13) 2_646 1_555 2_646
O26b O2b Si1a 136(12) 2_646 1_555 2_646
O26b O2b O2a 68(13) 2_646 1_555 1_555
O5b O2b O26b 91(7) 1_556 1_555 2_646
O5b O2b O1a 87(7) 1_556 1_555 1_555
O5b O2b O24b 64(7) 1_556 1_555 2_646
O5b O2b O4b 97(8) 1_556 1_555 1_556
O5b O2b O1a 105(8) 1_556 1_555 2_647
O5b O2b O3a 131(9) 1_556 1_555 1_555
O5b O2b O3b 136(10) 1_556 1_555 1_555
O5b O2b O1b 80(8) 1_556 1_555 1_555
O5b O2b Ba8 138(9) 1_556 1_555 2_646
O5b O2b O24a 70(8) 1_556 1_555 2_646
O5b O2b O4a 75(8) 1_556 1_555 1_556
O5b O2b Y1 56(6) 1_556 1_555 1_556
O5b O2b Si1b 106(14) 1_556 1_555 2_646
O5b O2b Si1a 102(11) 1_556 1_555 2_646
O5b O2b O2a 115(16) 1_556 1_555 1_555
Si2a O3b O3a 73(16) 1_545 1_555 1_555
O7a O3b Si2a 73(15) 2_646 1_555 1_545
O7a O3b O3a 140(20) 2_646 1_555 1_555
Si1b O3b O7a 140(20) 2_646 1_555 2_646
Si1b O3b Si2a 140(20) 2_646 1_555 1_545
Si1b O3b O3a 68(15) 2_646 1_555 1_555
Si2b O3b Si1b 140(20) 1_545 1_555 2_646
Si2b O3b O7a 65(16) 1_545 1_555 2_646
Si2b O3b Si2a 9(13) 1_545 1_555 1_545
Si2b O3b O3a 79(17) 1_545 1_555 1_555
Si1a O3b Si2b 130(19) 2_646 1_555 1_545
Si1a O3b Si1b 10(11) 2_646 1_555 2_646
Si1a O3b O7a 144(18) 2_646 1_555 2_646
Si1a O3b Si2a 127(19) 2_646 1_555 1_545
Si1a O3b O3a 58(12) 2_646 1_555 1_555
O2a O3b Si1a 49(8) 1_555 1_555 2_646
O2a O3b Si2b 124(17) 1_555 1_555 1_545
O2a O3b Si1b 42(11) 1_555 1_555 2_646
O2a O3b O7a 96(14) 1_555 1_555 2_646
O2a O3b Si2a 130(17) 1_555 1_555 1_545
O2a O3b O3a 98(15) 1_555 1_555 1_555
O1a O3b O2a 71(9) 1_555 1_555 1_555
O1a O3b Si1a 45(8) 1_555 1_555 2_646
O1a O3b Si2b 158(17) 1_555 1_555 1_545
O1a O3b Si1b 41(12) 1_555 1_555 2_646
O1a O3b O7a 133(15) 1_555 1_555 2_646
O1a O3b Si2a 150(17) 1_555 1_555 1_545
O1a O3b O3a 83(13) 1_555 1_555 1_555
O6a O3b O1a 119(11) 1_555 1_555 1_555
O6a O3b O2a 169(13) 1_555 1_555 1_555
O6a O3b Si1a 133(13) 1_555 1_555 2_646
O6a O3b Si2b 45(12) 1_555 1_555 1_545
O6a O3b Si1b 141(16) 1_555 1_555 2_646
O6a O3b O7a 81(12) 1_555 1_555 2_646
O6a O3b Si2a 39(11) 1_555 1_555 1_545
O6a O3b O3a 78(13) 1_555 1_555 1_555
O7b O3b O6a 76(9) 2_646 1_555 1_555
O7b O3b O1a 163(13) 2_646 1_555 1_555
O7b O3b O2a 96(11) 2_646 1_555 1_555
O7b O3b Si1a 133(14) 2_646 1_555 2_646
O7b O3b Si2b 39(13) 2_646 1_555 1_545
O7b O3b Si1b 134(17) 2_646 1_555 2_646
O7b O3b O7a 34(9) 2_646 1_555 2_646
O7b O3b Si2a 48(12) 2_646 1_555 1_545
O7b O3b O3a 111(15) 2_646 1_555 1_555
O1b O3b O7b 138(12) 1_555 1_555 2_646
O1b O3b O6a 139(12) 1_555 1_555 1_555
O1b O3b O1a 25(6) 1_555 1_555 1_555
O1b O3b O2a 51(8) 1_555 1_555 1_555
O1b O3b Si1a 48(9) 1_555 1_555 2_646
O1b O3b Si2b 176(19) 1_555 1_555 1_545
O1b O3b Si1b 39(12) 1_555 1_555 2_646
O1b O3b O7a 114(15) 1_555 1_555 2_646
O1b O3b Si2a 173(18) 1_555 1_555 1_545
O1b O3b O3a 101(15) 1_555 1_555 1_555
O6b O3b O1b 144(13) 1_555 1_555 1_555
O6b O3b O7b 64(9) 1_555 1_555 2_646
O6b O3b O6a 14(7) 1_555 1_555 1_555
O6b O3b O1a 128(12) 1_555 1_555 1_555
O6b O3b O2a 160(14) 1_555 1_555 1_555
O6b O3b Si1a 147(14) 1_555 1_555 2_646
O6b O3b Si2b 40(13) 1_555 1_555 1_545
O6b O3b Si1b 155(17) 1_555 1_555 2_646
O6b O3b O7a 68(12) 1_555 1_555 2_646
O6b O3b Si2a 37(12) 1_555 1_555 1_545
O6b O3b O3a 90(14) 1_555 1_555 1_555
O4b O3b O6b 115(11) 1_556 1_555 1_555
O4b O3b O1b 65(9) 1_556 1_555 1_555
O4b O3b O7b 144(12) 1_556 1_555 2_646
O4b O3b O6a 101(10) 1_556 1_555 1_555
O4b O3b O1a 47(7) 1_556 1_555 1_555
O4b O3b O2a 81(9) 1_556 1_555 1_555
O4b O3b Si1a 33(8) 1_556 1_555 2_646
O4b O3b Si2b 115(17) 1_556 1_555 1_545
O4b O3b Si1b 40(12) 1_556 1_555 2_646
O4b O3b O7a 176(19) 1_556 1_555 2_646
O4b O3b Si2a 108(16) 1_556 1_555 1_545
O4b O3b O3a 36(10) 1_556 1_555 1_555
O2b O3b O4b 67(8) 1_555 1_555 1_556
O2b O3b O6b 156(12) 1_555 1_555 1_555
O2b O3b O1b 60(8) 1_555 1_555 1_555
O2b O3b O7b 99(10) 1_555 1_555 2_646
O2b O3b O6a 153(12) 1_555 1_555 1_555
O2b O3b O1a 72(8) 1_555 1_555 1_555
O2b O3b O2a 20(6) 1_555 1_555 1_555
O2b O3b Si1a 37(8) 1_555 1_555 2_646
O2b O3b Si2b 116(16) 1_555 1_555 1_545
O2b O3b Si1b 34(12) 1_555 1_555 2_646
O2b O3b O7a 109(14) 1_555 1_555 2_646
O2b O3b Si2a 119(16) 1_555 1_555 1_545
O2b O3b O3a 79(13) 1_555 1_555 1_555
O5a O3b O2b 99(9) 2_646 1_555 1_555
O5a O3b O4b 112(10) 2_646 1_555 1_556
O5a O3b O6b 57(8) 2_646 1_555 1_555
O5a O3b O1b 159(11) 2_646 1_555 1_555
O5a O3b O7b 34(6) 2_646 1_555 2_646
O5a O3b O6a 61(7) 2_646 1_555 1_555
O5a O3b O1a 159(11) 2_646 1_555 1_555
O5a O3b O2a 108(10) 2_646 1_555 1_555
O5a O3b Si1a 118(12) 2_646 1_555 2_646
O5a O3b Si2b 17(11) 2_646 1_555 1_545
O5a O3b Si1b 125(16) 2_646 1_555 2_646
O5a O3b O7a 67(11) 2_646 1_555 2_646
O5a O3b Si2a 22(10) 2_646 1_555 1_545
O5a O3b O3a 77(12) 2_646 1_555 1_555
O5b O3b O5a 22(6) 2_646 1_555 2_646
O5b O3b O2b 97(10) 2_646 1_555 1_555
O5b O3b O4b 91(10) 2_646 1_555 1_556
O5b O3b O6b 59(9) 2_646 1_555 1_555
O5b O3b O1b 151(12) 2_646 1_555 1_555
O5b O3b O7b 56(8) 2_646 1_555 2_646
O5b O3b O6a 58(8) 2_646 1_555 1_555
O5b O3b O1a 138(11) 2_646 1_555 1_555
O5b O3b O2a 112(11) 2_646 1_555 1_555
O5b O3b Si1a 103(12) 2_646 1_555 2_646
O5b O3b Si2b 27(13) 2_646 1_555 1_545
O5b O3b Si1b 112(15) 2_646 1_555 2_646
O5b O3b O7a 88(13) 2_646 1_555 2_646
O5b O3b Si2a 24(11) 2_646 1_555 1_545
O5b O3b O3a 55(11) 2_646 1_555 1_555
Ba4 O3b O5b 142(10) 2_646 1_555 2_646
Ba4 O3b O5a 123(9) 2_646 1_555 2_646
Ba4 O3b O2b 108(9) 2_646 1_555 1_555
Ba4 O3b O4b 124(10) 2_646 1_555 1_556
Ba4 O3b O6b 90(9) 2_646 1_555 1_555
Ba4 O3b O1b 66(7) 2_646 1_555 1_555
Ba4 O3b O7b 91(8) 2_646 1_555 2_646
Ba4 O3b O6a 98(9) 2_646 1_555 1_555
Ba4 O3b O1a 78(7) 2_646 1_555 1_555
Ba4 O3b O2a 89(9) 2_646 1_555 1_555
Ba4 O3b Si1a 114(12) 2_646 1_555 2_646
Ba4 O3b Si2b 115(16) 2_646 1_555 1_545
Ba4 O3b Si1b 104(14) 2_646 1_555 2_646
Ba4 O3b O7a 57(10) 2_646 1_555 2_646
Ba4 O3b Si2a 120(15) 2_646 1_555 1_545
Ba4 O3b O3a 156(15) 2_646 1_555 1_555
Ba8 O3b Ba4 93(7) 2_646 1_555 2_646
Ba8 O3b O5b 81(8) 2_646 1_555 2_646
Ba8 O3b O5a 67(6) 2_646 1_555 2_646
Ba8 O3b O2b 51(6) 2_646 1_555 1_555
Ba8 O3b O4b 116(9) 2_646 1_555 1_556
Ba8 O3b O6b 114(10) 2_646 1_555 1_555
Ba8 O3b O1b 95(9) 2_646 1_555 1_555
Ba8 O3b O7b 50(6) 2_646 1_555 2_646
Ba8 O3b O6a 125(10) 2_646 1_555 1_555
Ba8 O3b O1a 117(9) 2_646 1_555 1_555
Ba8 O3b O2a 46(6) 2_646 1_555 1_555
Ba8 O3b Si1a 88(10) 2_646 1_555 2_646
Ba8 O3b Si2b 81(13) 2_646 1_555 1_545
Ba8 O3b Si1b 85(13) 2_646 1_555 2_646
Ba8 O3b O7a 60(10) 2_646 1_555 2_646
Ba8 O3b Si2a 89(13) 2_646 1_555 1_545
Ba8 O3b O3a 109(14) 2_646 1_555 1_555
Ba5 O3b Ba8 163(9) 2_647 1_555 2_646
Ba5 O3b Ba4 104(7) 2_647 1_555 2_646
Ba5 O3b O5b 83(8) 2_647 1_555 2_646
Ba5 O3b O5a 99(8) 2_647 1_555 2_646
Ba5 O3b O2b 125(9) 2_647 1_555 1_555
Ba5 O3b O4b 58(6) 2_647 1_555 1_556
Ba5 O3b O6b 62(8) 2_647 1_555 1_555
Ba5 O3b O1b 97(9) 2_647 1_555 1_555
Ba5 O3b O7b 124(10) 2_647 1_555 2_646
Ba5 O3b O6a 49(6) 2_647 1_555 1_555
Ba5 O3b O1a 73(7) 2_647 1_555 1_555
Ba5 O3b O2a 137(11) 2_647 1_555 1_555
Ba5 O3b Si1a 90(10) 2_647 1_555 2_646
Ba5 O3b Si2b 87(14) 2_647 1_555 1_545
Ba5 O3b Si1b 95(14) 2_647 1_555 2_646
Ba5 O3b O7a 125(14) 2_647 1_555 2_646
Ba5 O3b Si2a 79(13) 2_647 1_555 1_545
Ba5 O3b O3a 56(10) 2_647 1_555 1_555
O4a O4b Si1a 65(11) 1_555 1_555 2_645
Si1b O4b O4a 74(13) 2_645 1_555 1_555
Si1b O4b Si1a 9(11) 2_645 1_555 2_645
O3a O4b Si1b 56(12) 1_554 1_555 2_645
O3a O4b O4a 105(13) 1_554 1_555 1_555
O3a O4b Si1a 59(11) 1_554 1_555 2_645
O1a O4b O3a 87(10) 1_554 1_555 1_554
O1a O4b Si1b 50(11) 1_554 1_555 2_645
O1a O4b O4a 100(11) 1_554 1_555 1_555
O1a O4b Si1a 56(10) 1_554 1_555 2_645
Ba8 O4b O1a 98(9) 1_555 1_555 1_554
Ba8 O4b O3a 163(11) 1_555 1_555 1_554
Ba8 O4b Si1b 115(13) 1_555 1_555 2_645
Ba8 O4b O4a 58(8) 1_555 1_555 1_555
Ba8 O4b Si1a 110(11) 1_555 1_555 2_645
O3b O4b Ba8 152(10) 1_554 1_555 1_555
O3b O4b O1a 62(8) 1_554 1_555 1_554
O3b O4b O3a 26(8) 1_554 1_555 1_554
O3b O4b Si1b 37(11) 1_554 1_555 2_645
O3b O4b O4a 104(12) 1_554 1_555 1_555
O3b O4b Si1a 43(10) 1_554 1_555 2_645
O24a O4b O3b 114(9) 1_555 1_555 1_554
O24a O4b Ba8 67(6) 1_555 1_555 1_555
O24a O4b O1a 66(8) 1_555 1_555 1_554
O24a O4b O3a 129(10) 1_555 1_555 1_554
O24a O4b Si1b 115(13) 1_555 1_555 2_645
O24a O4b O4a 121(12) 1_555 1_555 1_555
O24a O4b Si1a 121(13) 1_555 1_555 2_645
O1b O4b O24a 82(8) 1_554 1_555 1_555
O1b O4b O3b 56(8) 1_554 1_555 1_554
O1b O4b Ba8 98(8) 1_554 1_555 1_555
O1b O4b O1a 18(6) 1_554 1_555 1_554
O1b O4b O3a 82(10) 1_554 1_555 1_554
O1b O4b Si1b 34(11) 1_554 1_555 2_645
O1b O4b O4a 85(10) 1_554 1_555 1_555
O1b O4b Si1a 39(10) 1_554 1_555 2_645
Ba5 O4b O1b 100(7) 2_646 1_555 1_554
Ba5 O4b O24a 69(6) 2_646 1_555 1_555
Ba5 O4b O3b 71(7) 2_646 1_555 1_554
Ba5 O4b Ba8 130(8) 2_646 1_555 1_555
Ba5 O4b O1a 86(7) 2_646 1_555 1_554
Ba5 O4b O3a 66(7) 2_646 1_555 1_554
Ba5 O4b Si1b 105(12) 2_646 1_555 2_645
Ba5 O4b O4a 169(13) 2_646 1_555 1_555
Ba5 O4b Si1a 113(11) 2_646 1_555 2_645
O2b O4b Ba5 129(8) 1_554 1_555 2_646
O2b O4b O1b 55(7) 1_554 1_555 1_554
O2b O4b O24a 133(9) 1_554 1_555 1_555
O2b O4b O3b 58(8) 1_554 1_555 1_554
O2b O4b Ba8 99(7) 1_554 1_555 1_555
O2b O4b O1a 73(8) 1_554 1_555 1_554
O2b O4b O3a 67(8) 1_554 1_555 1_554
O2b O4b Si1b 29(11) 1_554 1_555 2_645
O2b O4b O4a 46(9) 1_554 1_555 1_555
O2b O4b Si1a 20(9) 1_554 1_555 2_645
O24b O4b O2b 140(9) 1_555 1_555 1_554
O24b O4b Ba5 54(5) 1_555 1_555 2_646
O24b O4b O1b 86(8) 1_555 1_555 1_554
O24b O4b O24a 15(4) 1_555 1_555 1_555
O24b O4b O3b 106(9) 1_555 1_555 1_554
O24b O4b Ba8 81(6) 1_555 1_555 1_555
O24b O4b O1a 68(7) 1_555 1_555 1_554
O24b O4b O3a 116(10) 1_555 1_555 1_554
O24b O4b Si1b 116(13) 1_555 1_555 2_645
O24b O4b O4a 137(12) 1_555 1_555 1_555
O24b O4b Si1a 124(12) 1_555 1_555 2_645
O2a O4b O24b 125(8) 1_554 1_555 1_555
O2a O4b O2b 20(5) 1_554 1_555 1_554
O2a O4b Ba5 112(7) 1_554 1_555 2_646
O2a O4b O1b 41(6) 1_554 1_555 1_554
O2a O4b O24a 123(8) 1_554 1_555 1_555
O2a O4b O3b 42(6) 1_554 1_555 1_554
O2a O4b Ba8 112(7) 1_554 1_555 1_555
O2a O4b O1a 58(6) 1_554 1_555 1_554
O2a O4b O3a 57(7) 1_554 1_555 1_554
O2a O4b Si1b 9(10) 1_554 1_555 2_645
O2a O4b O4a 66(9) 1_554 1_555 1_555
O2a O4b Si1a 2(9) 1_554 1_555 2_645
Si2b O5b O5a 56(16) 2_646 1_555 1_555
Si2a O5b Si2b 11(12) 2_646 1_555 2_646
Si2a O5b O5a 67(15) 2_646 1_555 1_555
O3a O5b Si2a 41(9) 2_656 1_555 2_646
O3a O5b Si2b 51(12) 2_656 1_555 2_646
O3a O5b O5a 102(16) 2_656 1_555 1_555
Ba2 O5b O3a 71(7) 2_645 1_555 2_656
Ba2 O5b Si2a 112(12) 2_645 1_555 2_646
Ba2 O5b Si2b 122(15) 2_645 1_555 2_646
Ba2 O5b O5a 147(18) 2_645 1_555 1_555
O7b O5b Ba2 137(10) 1_555 1_555 2_645
O7b O5b O3a 81(9) 1_555 1_555 2_656
O7b O5b Si2a 48(9) 1_555 1_555 2_646
O7b O5b Si2b 38(12) 1_555 1_555 2_646
O7b O5b O5a 21(11) 1_555 1_555 1_555
O6a O5b O7b 72(8) 2_656 1_555 1_555
O6a O5b Ba2 117(10) 2_656 1_555 2_645
O6a O5b O3a 61(7) 2_656 1_555 2_656
O6a O5b Si2a 38(8) 2_656 1_555 2_646
O6a O5b Si2b 41(12) 2_656 1_555 2_646
O6a O5b O5a 83(15) 2_656 1_555 1_555
Y1 O5b O6a 130(10) 1_555 1_555 2_656
Y1 O5b O7b 70(7) 1_555 1_555 1_555
Y1 O5b Ba2 112(8) 1_555 1_555 2_645
Y1 O5b O3a 140(10) 1_555 1_555 2_656
Y1 O5b Si2a 118(12) 1_555 1_555 2_646
Y1 O5b Si2b 108(15) 1_555 1_555 2_646
Y1 O5b O5a 52(12) 1_555 1_555 1_555
O6b O5b Y1 117(10) 2_656 1_555 1_555
O6b O5b O6a 13(6) 2_656 1_555 2_656
O6b O5b O7b 62(9) 2_656 1_555 1_555
O6b O5b Ba2 130(11) 2_656 1_555 2_645
O6b O5b O3a 69(9) 2_656 1_555 2_656
O6b O5b Si2a 37(10) 2_656 1_555 2_646
O6b O5b Si2b 36(12) 2_656 1_555 2_646
O6b O5b O5a 71(15) 2_656 1_555 1_555
O3b O5b O6b 55(9) 2_656 1_555 2_656
O3b O5b Y1 121(9) 2_656 1_555 1_555
O3b O5b O6a 53(7) 2_656 1_555 2_656
O3b O5b O7b 55(8) 2_656 1_555 1_555
O3b O5b Ba2 96(9) 2_656 1_555 2_645
O3b O5b O3a 27(6) 2_656 1_555 2_656
O3b O5b Si2a 19(8) 2_656 1_555 2_646
O3b O5b Si2b 27(12) 2_656 1_555 2_646
O3b O5b O5a 76(15) 2_656 1_555 1_555
Ba3 O5b O3b 119(9) 2_645 1_555 2_656
Ba3 O5b O6b 66(7) 2_645 1_555 2_656
Ba3 O5b Y1 96(7) 2_645 1_555 1_555
Ba3 O5b O6a 67(6) 2_645 1_555 2_656
Ba3 O5b O7b 109(9) 2_645 1_555 1_555
Ba3 O5b Ba2 114(8) 2_645 1_555 2_645
Ba3 O5b O3a 120(9) 2_645 1_555 2_656
Ba3 O5b Si2a 103(11) 2_645 1_555 2_646
Ba3 O5b Si2b 101(14) 2_645 1_555 2_646
Ba3 O5b O5a 98(15) 2_645 1_555 1_555
O25b O5b Ba3 60(5) 2_645 1_555 2_645
O25b O5b O3b 143(10) 2_645 1_555 2_656
O25b O5b O6b 119(10) 2_645 1_555 2_656
O25b O5b Y1 95(8) 2_645 1_555 1_555
O25b O5b O6a 113(9) 2_645 1_555 2_656
O25b O5b O7b 161(11) 2_645 1_555 1_555
O25b O5b Ba2 59(5) 2_645 1_555 2_645
O25b O5b O3a 118(10) 2_645 1_555 2_656
O25b O5b Si2a 146(14) 2_645 1_555 2_646
O25b O5b Si2b 153(16) 2_645 1_555 2_646
O25b O5b O5a 140(18) 2_645 1_555 1_555
O7a O5b O25b 165(9) 1_555 1_555 2_645
O7a O5b Ba3 112(7) 1_555 1_555 2_645
O7a O5b O3b 26(6) 1_555 1_555 2_656
O7a O5b O6b 48(7) 1_555 1_555 2_656
O7a O5b Y1 99(7) 1_555 1_555 1_555
O7a O5b O6a 53(6) 1_555 1_555 2_656
O7a O5b O7b 30(5) 1_555 1_555 1_555
O7a O5b Ba2 120(8) 1_555 1_555 2_645
O7a O5b O3a 53(6) 1_555 1_555 2_656
O7a O5b Si2a 19(8) 1_555 1_555 2_646
O7a O5b Si2b 13(11) 1_555 1_555 2_646
O7a O5b O5a 50(13) 1_555 1_555 1_555
O16a O5b O7a 74(6) 2_646 1_555 1_555
O16a O5b O25b 110(8) 2_646 1_555 2_645
O16a O5b Ba3 65(5) 2_646 1_555 2_645
O16a O5b O3b 99(9) 2_646 1_555 2_656
O16a O5b O6b 65(8) 2_646 1_555 2_656
O16a O5b Y1 53(5) 2_646 1_555 1_555
O16a O5b O6a 78(7) 2_646 1_555 2_656
O16a O5b O7b 51(6) 2_646 1_555 1_555
O16a O5b Ba2 163(10) 2_646 1_555 2_645
O16a O5b O3a 125(10) 2_646 1_555 2_656
O16a O5b Si2a 84(10) 2_646 1_555 2_646
O16a O5b Si2b 73(13) 2_646 1_555 2_646
O16a O5b O5a 34(12) 2_646 1_555 1_555
O2b O5b O16a 93(7) 1_554 1_555 2_646
O2b O5b O7a 114(8) 1_554 1_555 1_555
O2b O5b O25b 80(7) 1_554 1_555 2_645
O2b O5b Ba3 119(8) 1_554 1_555 2_645
O2b O5b O3b 120(9) 1_554 1_555 2_656
O2b O5b O6b 154(11) 1_554 1_555 2_656
O2b O5b Y1 40(5) 1_554 1_555 1_555
O2b O5b O6a 166(10) 1_554 1_555 2_656
O2b O5b O7b 94(9) 1_554 1_555 1_555
O2b O5b Ba2 73(7) 1_554 1_555 2_645
O2b O5b O3a 119(9) 1_554 1_555 2_656
O2b O5b Si2a 131(12) 1_554 1_555 2_646
O2b O5b Si2b 127(15) 1_554 1_555 2_646
O2b O5b O5a 84(15) 1_554 1_555 1_555
O24a O5b O2b 40(5) 2_645 1_555 1_554
O24a O5b O16a 77(6) 2_645 1_555 2_646
O24a O5b O7a 139(9) 2_645 1_555 1_555
O24a O5b O25b 55(6) 2_645 1_555 2_645
O24a O5b Ba3 79(6) 2_645 1_555 2_645
O24a O5b O3b 158(10) 2_645 1_555 2_656
O24a O5b O6b 137(10) 2_645 1_555 2_656
O24a O5b Y1 40(4) 2_645 1_555 1_555
O24a O5b O6a 144(9) 2_645 1_555 2_656
O24a O5b O7b 110(9) 2_645 1_555 1_555
O24a O5b Ba2 86(7) 2_645 1_555 2_645
O24a O5b O3a 155(10) 2_645 1_555 2_656
O24a O5b Si2a 157(13) 2_645 1_555 2_646
O24a O5b Si2b 147(16) 2_645 1_555 2_646
O24a O5b O5a 90(15) 2_645 1_555 1_555
Si2b O6b O6a 80(30) 1_545 1_555 1_555
Si2a O6b Si2b 11(10) 1_545 1_555 1_545
Si2a O6b O6a 70(30) 1_545 1_555 1_555
O7a O6b Si2a 42(9) 2_646 1_555 1_545
O7a O6b Si2b 42(12) 2_646 1_555 1_545
O7a O6b O6a 100(30) 2_646 1_555 1_555
O5a O6b O7a 63(8) 2_646 1_555 2_646
O5a O6b Si2a 39(8) 2_646 1_555 1_545
O5a O6b Si2b 29(10) 2_646 1_555 1_545
O5a O6b O6a 90(30) 2_646 1_555 1_555
O3b O6b O5a 66(9) 1_555 1_555 2_646
O3b O6b O7a 32(7) 1_555 1_555 2_646
O3b O6b Si2a 28(9) 1_555 1_555 1_545
O3b O6b Si2b 37(12) 1_555 1_555 1_545
O3b O6b O6a 70(30) 1_555 1_555 1_555
O7b O6b O3b 57(9) 2_646 1_555 1_555
O7b O6b O5a 35(6) 2_646 1_555 2_646
O7b O6b O7a 35(6) 2_646 1_555 2_646
O7b O6b Si2a 44(9) 2_646 1_555 1_545
O7b O6b Si2b 34(12) 2_646 1_555 1_545
O7b O6b O6a 120(30) 2_646 1_555 1_555
O5b O6b O7b 56(8) 2_646 1_555 2_646
O5b O6b O3b 66(9) 2_646 1_555 1_555
O5b O6b O5a 24(6) 2_646 1_555 2_646
O5b O6b O7a 76(9) 2_646 1_555 2_646
O5b O6b Si2a 38(9) 2_646 1_555 1_545
O5b O6b Si2b 34(12) 2_646 1_555 1_545
O5b O6b O6a 70(30) 2_646 1_555 1_555
Ba1 O6b O5b 165(12) 2_646 1_555 2_646
Ba1 O6b O7b 131(10) 2_646 1_555 2_646
Ba1 O6b O3b 129(11) 2_646 1_555 1_555
Ba1 O6b O5a 156(12) 2_646 1_555 2_646
Ba1 O6b O7a 118(10) 2_646 1_555 2_646
Ba1 O6b Si2a 157(15) 2_646 1_555 1_545
Ba1 O6b Si2b 160(17) 2_646 1_555 1_545
Ba1 O6b O6a 110(30) 2_646 1_555 1_555
O3a O6b Ba1 140(10) 1_555 1_555 2_646
O3a O6b O5b 50(7) 1_555 1_555 2_646
O3a O6b O7b 70(8) 1_555 1_555 2_646
O3a O6b O3b 27(7) 1_555 1_555 1_555
O3a O6b O5a 62(7) 1_555 1_555 2_646
O3a O6b O7a 57(7) 1_555 1_555 2_646
O3a O6b Si2a 27(8) 1_555 1_555 1_545
O3a O6b Si2b 38(11) 1_555 1_555 1_545
O3a O6b O6a 50(30) 1_555 1_555 1_555
Ba5 O6b O3a 54(6) 2_647 1_555 1_555
Ba5 O6b Ba1 93(8) 2_647 1_555 2_646
Ba5 O6b O5b 89(9) 2_647 1_555 2_646
Ba5 O6b O7b 124(10) 2_647 1_555 2_646
Ba5 O6b O3b 69(8) 2_647 1_555 1_555
Ba5 O6b O5a 110(10) 2_647 1_555 2_646
Ba5 O6b O7a 99(9) 2_647 1_555 2_646
Ba5 O6b Si2a 81(11) 2_647 1_555 1_545
Ba5 O6b Si2b 92(14) 2_647 1_555 1_545
Ba5 O6b O6a 20(20) 2_647 1_555 1_555
Ba3 O6b Ba5 96(8) 1_546 1_555 2_647
Ba3 O6b O3a 101(8) 1_546 1_555 1_555
Ba3 O6b Ba1 105(8) 1_546 1_555 2_646
Ba3 O6b O5b 61(7) 1_546 1_555 2_646
Ba3 O6b O7b 101(9) 1_546 1_555 2_646
Ba3 O6b O3b 125(11) 1_546 1_555 1_555
Ba3 O6b O5a 71(7) 1_546 1_555 2_646
Ba3 O6b O7a 133(11) 1_546 1_555 2_646
Ba3 O6b Si2a 99(12) 1_546 1_555 1_545
Ba3 O6b Si2b 94(14) 1_546 1_555 1_545
Ba3 O6b O6a 80(30) 1_546 1_555 1_555
O16a O6b Ba3 63(5) 1_545 1_555 1_546
O16a O6b Ba5 152(10) 1_545 1_555 2_647
O16a O6b O3a 108(9) 1_545 1_555 1_555
O16a O6b Ba1 110(9) 1_545 1_555 2_646
O16a O6b O5b 64(8) 1_545 1_555 2_646
O16a O6b O7b 50(6) 1_545 1_555 2_646
O16a O6b O3b 105(10) 1_545 1_555 1_555
O16a O6b O5a 47(6) 1_545 1_555 2_646
O16a O6b O7a 84(8) 1_545 1_555 2_646
O16a O6b Si2a 83(11) 1_545 1_555 1_545
O16a O6b Si2b 72(13) 1_545 1_555 1_545
O16a O6b O6a 130(30) 1_545 1_555 1_555
O5a O7b O7a 110(13) 1_555 1_555 1_555
Si2b O7b O5a 50(12) 2_646 1_555 1_555
Si2b O7b O7a 61(13) 2_646 1_555 1_555
Si2a O7b Si2b 6(11) 2_646 1_555 2_646
Si2a O7b O5a 55(9) 2_646 1_555 1_555
Si2a O7b O7a 55(9) 2_646 1_555 1_555
O27b O7b Si2a 167(11) 2_646 1_555 2_646
O27b O7b Si2b 174(11) 2_646 1_555 2_646
O27b O7b O5a 135(12) 2_646 1_555 1_555
O27b O7b O7a 114(12) 2_646 1_555 1_555
Ba7 O7b O27b 65(7) 2_646 1_555 2_646
Ba7 O7b Si2a 121(10) 2_646 1_555 2_646
Ba7 O7b Si2b 118(13) 2_646 1_555 2_646
Ba7 O7b O5a 112(11) 2_646 1_555 1_555
Ba7 O7b O7a 106(10) 2_646 1_555 1_555
Ba8 O7b Ba7 134(9) 1_555 1_555 2_646
Ba8 O7b O27b 70(7) 1_555 1_555 2_646
Ba8 O7b Si2a 101(9) 1_555 1_555 2_646
Ba8 O7b Si2b 105(13) 1_555 1_555 2_646
Ba8 O7b O5a 107(10) 1_555 1_555 1_555
Ba8 O7b O7a 82(8) 1_555 1_555 1_555
O3b O7b Ba8 77(8) 2_656 1_555 1_555
O3b O7b Ba7 130(10) 2_656 1_555 2_646
O3b O7b O27b 135(11) 2_656 1_555 2_646
O3b O7b Si2a 32(8) 2_656 1_555 2_646
O3b O7b Si2b 38(12) 2_656 1_555 2_646
O3b O7b O5a 83(10) 2_656 1_555 1_555
O3b O7b O7a 30(8) 2_656 1_555 1_555
O16a O7b O3b 132(10) 2_646 1_555 2_656
O16a O7b Ba8 144(9) 2_646 1_555 1_555
O16a O7b Ba7 48(5) 2_646 1_555 2_646
O16a O7b O27b 91(8) 2_646 1_555 2_646
O16a O7b Si2a 101(10) 2_646 1_555 2_646
O16a O7b Si2b 95(13) 2_646 1_555 2_646
O16a O7b O5a 65(9) 2_646 1_555 1_555
O16a O7b O7a 134(11) 2_646 1_555 1_555
O5b O7b O16a 77(8) 1_555 1_555 2_646
O5b O7b O3b 69(9) 1_555 1_555 2_656
O5b O7b Ba8 102(8) 1_555 1_555 1_555
O5b O7b Ba7 121(9) 1_555 1_555 2_646
O5b O7b O27b 146(11) 1_555 1_555 2_646
O5b O7b Si2a 42(8) 1_555 1_555 2_646
O5b O7b Si2b 38(12) 1_555 1_555 2_646
O5b O7b O5a 14(8) 1_555 1_555 1_555
O5b O7b O7a 96(11) 1_555 1_555 1_555
O23a O7b O5b 104(9) 2_646 1_555 1_555
O23a O7b O16a 58(6) 2_646 1_555 2_646
O23a O7b O3b 162(10) 2_646 1_555 2_656
O23a O7b Ba8 88(7) 2_646 1_555 1_555
O23a O7b Ba7 68(6) 2_646 1_555 2_646
O23a O7b O27b 45(7) 2_646 1_555 2_646
O23a O7b Si2a 146(11) 2_646 1_555 2_646
O23a O7b Si2b 141(14) 2_646 1_555 2_646
O23a O7b O5a 91(10) 2_646 1_555 1_555
O23a O7b O7a 158(12) 2_646 1_555 1_555
O6b O7b O23a 134(10) 2_656 1_555 2_646
O6b O7b O5b 62(8) 2_656 1_555 1_555
O6b O7b O16a 75(8) 2_656 1_555 2_646
O6b O7b O3b 59(9) 2_656 1_555 2_656
O6b O7b Ba8 136(10) 2_656 1_555 1_555
O6b O7b Ba7 82(8) 2_656 1_555 2_646
O6b O7b O27b 145(11) 2_656 1_555 2_646
O6b O7b Si2a 39(8) 2_656 1_555 2_646
O6b O7b Si2b 36(12) 2_656 1_555 2_646
O6b O7b O5a 68(10) 2_656 1_555 1_555
O6b O7b O7a 62(9) 2_656 1_555 1_555
O4a O7b O6b 136(9) 1_555 1_555 2_656
O4a O7b O23a 60(6) 1_555 1_555 2_646
O4a O7b O5b 75(7) 1_555 1_555 1_555
O4a O7b O16a 101(7) 1_555 1_555 2_646
O4a O7b O3b 102(8) 1_555 1_555 2_656
O4a O7b Ba8 46(4) 1_555 1_555 1_555
O4a O7b Ba7 128(8) 1_555 1_555 2_646
O4a O7b O27b 77(7) 1_555 1_555 2_646
O4a O7b Si2a 104(9) 1_555 1_555 2_646
O4a O7b Si2b 103(13) 1_555 1_555 2_646
O4a O7b O5a 72(9) 1_555 1_555 1_555
O4a O7b O7a 121(10) 1_555 1_555 1_555
Y1 O7b O4a 47(4) 1_555 1_555 1_555
Y1 O7b O6b 107(8) 1_555 1_555 2_656
Y1 O7b O23a 48(5) 1_555 1_555 2_646
Y1 O7b O5b 56(6) 1_555 1_555 1_555
Y1 O7b O16a 56(5) 1_555 1_555 2_646
Y1 O7b O3b 121(8) 1_555 1_555 2_656
Y1 O7b Ba8 93(6) 1_555 1_555 1_555
Y1 O7b Ba7 98(6) 1_555 1_555 2_646
Y1 O7b O27b 91(8) 1_555 1_555 2_646
Y1 O7b Si2a 99(9) 1_555 1_555 2_646
Y1 O7b Si2b 94(12) 1_555 1_555 2_646
Y1 O7b O5a 44(7) 1_555 1_555 1_555
Y1 O7b O7a 151(11) 1_555 1_555 1_555
O6a O7b Y1 104(6) 2_656 1_555 1_555
O6a O7b O4a 127(7) 2_656 1_555 1_555
O6a O7b O6b 11(6) 2_656 1_555 2_656
O6a O7b O23a 139(8) 2_656 1_555 2_646
O6a O7b O5b 54(7) 2_656 1_555 1_555
O6a O7b O16a 82(6) 2_656 1_555 2_646
O6a O7b O3b 51(7) 2_656 1_555 2_656
O6a O7b Ba8 127(8) 2_656 1_555 1_555
O6a O7b Ba7 93(6) 2_656 1_555 2_646
O6a O7b O27b 155(10) 2_656 1_555 2_646
O6a O7b Si2a 28(7) 2_656 1_555 2_646
O6a O7b Si2b 26(11) 2_656 1_555 2_646
O6a O7b O5a 62(8) 2_656 1_555 1_555
O6a O7b O7a 60(8) 2_656 1_555 1_555
O3a O7b O6a 47(5) 2_656 1_555 2_656
O3a O7b Y1 99(6) 2_656 1_555 1_555
O3a O7b O4a 89(6) 2_656 1_555 1_555
O3a O7b O6b 58(7) 2_656 1_555 2_656
O3a O7b O23a 145(8) 2_656 1_555 2_646
O3a O7b O5b 47(6) 2_656 1_555 1_555
O3a O7b O16a 118(7) 2_656 1_555 2_646
O3a O7b O3b 22(6) 2_656 1_555 2_656
O3a O7b Ba8 81(6) 2_656 1_555 1_555
O3a O7b Ba7 139(8) 2_656 1_555 2_646
O3a O7b O27b 150(9) 2_656 1_555 2_646
O3a O7b Si2a 20(6) 2_656 1_555 2_646
O3a O7b Si2b 25(10) 2_656 1_555 2_646
O3a O7b O5a 61(8) 2_656 1_555 1_555
O3a O7b O7a 52(8) 2_656 1_555 1_555
O27a O7b O3a 122(7) 2_646 1_555 2_656
O27a O7b O6a 165(7) 2_646 1_555 2_656
O27a O7b Y1 88(5) 2_646 1_555 1_555
O27a O7b O4a 55(5) 2_646 1_555 1_555
O27a O7b O6b 166(9) 2_646 1_555 2_656
O27a O7b O23a 56(6) 2_646 1_555 2_646
O27a O7b O5b 129(9) 2_646 1_555 1_555
O27a O7b O16a 113(7) 2_646 1_555 2_646
O27a O7b O3b 114(9) 2_646 1_555 2_656
O27a O7b Ba8 40(4) 2_646 1_555 1_555
O27a O7b Ba7 96(7) 2_646 1_555 2_646
O27a O7b O27b 30(6) 2_646 1_555 2_646
O27a O7b Si2a 141(10) 2_646 1_555 2_646
O27a O7b Si2b 146(13) 2_646 1_555 2_646
O27a O7b O5a 126(10) 2_646 1_555 1_555
O27a O7b O7a 105(9) 2_646 1_555 1_555
Si3b O8a O8b 70(40) 1_555 1_555 1_555
Si4a O8a Si3b 140(30) 2_656 1_555 1_555
Si4a O8a O8b 80(30) 2_656 1_555 1_555
Si3a O8a Si4a 135(19) 1_555 1_555 2_656
Si3a O8a Si3b 4(30) 1_555 1_555 1_555
Si3a O8a O8b 70(40) 1_555 1_555 1_555
Si4b O8a Si3a 111(19) 2_656 1_555 1_555
Si4b O8a Si4a 24(7) 2_656 1_555 2_656
Si4b O8a Si3b 110(30) 2_656 1_555 1_555
Si4b O8a O8b 60(40) 2_656 1_555 1_555
O10b O8a Si4b 130(10) 2_756 1_555 2_656
O10b O8a Si3a 46(17) 2_756 1_555 1_555
O10b O8a Si4a 145(10) 2_756 1_555 2_656
O10b O8a Si3b 40(20) 2_756 1_555 1_555
O10b O8a O8b 110(30) 2_756 1_555 1_555
Ba7 O8a O10b 115(7) 1_555 1_555 2_756
Ba7 O8a Si4b 112(9) 1_555 1_555 2_656
Ba7 O8a Si3a 100(18) 1_555 1_555 1_555
Ba7 O8a Si4a 99(8) 1_555 1_555 2_656
Ba7 O8a Si3b 100(30) 1_555 1_555 1_555
Ba7 O8a O8b 80(30) 1_555 1_555 1_555
O14a O8a Ba7 114(6) 2_656 1_555 1_555
O14a O8a O10b 124(8) 2_656 1_555 2_756
O14a O8a Si4b 10(7) 2_656 1_555 2_656
O14a O8a Si3a 101(18) 2_656 1_555 1_555
O14a O8a Si4a 34(6) 2_656 1_555 2_656
O14a O8a Si3b 100(30) 2_656 1_555 1_555
O14a O8a O8b 50(40) 2_656 1_555 1_555
O13a O8a O14a 57(5) 2_656 1_555 2_656
O13a O8a Ba7 115(6) 2_656 1_555 1_555
O13a O8a O10b 118(8) 2_656 1_555 2_756
O13a O8a Si4b 48(7) 2_656 1_555 2_656
O13a O8a Si3a 143(18) 2_656 1_555 1_555
O13a O8a Si4a 34(6) 2_656 1_555 2_656
O13a O8a Si3b 140(30) 2_656 1_555 1_555
O13a O8a O8b 110(40) 2_656 1_555 1_555
O10a O8a O13a 166(7) 2_756 1_555 2_656
O10a O8a O14a 131(7) 2_756 1_555 2_656
O10a O8a Ba7 74(5) 2_756 1_555 1_555
O10a O8a O10b 48(6) 2_756 1_555 2_756
O10a O8a Si4b 141(9) 2_756 1_555 2_656
O10a O8a Si3a 34(17) 2_756 1_555 1_555
O10a O8a Si4a 159(10) 2_756 1_555 2_656
O10a O8a Si3b 30(30) 2_756 1_555 1_555
O10a O8a O8b 80(30) 2_756 1_555 1_555
O12a O8a O10a 135(7) 2_656 1_555 2_756
O12a O8a O13a 58(5) 2_656 1_555 2_656
O12a O8a O14a 56(6) 2_656 1_555 2_656
O12a O8a Ba7 67(5) 2_656 1_555 1_555
O12a O8a O10b 177(6) 2_656 1_555 2_756
O12a O8a Si4b 49(7) 2_656 1_555 2_656
O12a O8a Si3a 137(18) 2_656 1_555 1_555
O12a O8a Si4a 33(6) 2_656 1_555 2_656
O12a O8a Si3b 140(30) 2_656 1_555 1_555
O12a O8a O8b 70(30) 2_656 1_555 1_555
Ba1 O8a O12a 112(6) 2_656 1_555 2_656
Ba1 O8a O10a 100(5) 2_656 1_555 2_756
Ba1 O8a O13a 67(4) 2_656 1_555 2_656
Ba1 O8a O14a 120(6) 2_656 1_555 2_656
Ba1 O8a Ba7 109(5) 2_656 1_555 1_555
Ba1 O8a O10b 65(6) 2_656 1_555 2_756
Ba1 O8a Si4b 113(8) 2_656 1_555 2_656
Ba1 O8a Si3a 111(17) 2_656 1_555 1_555
Ba1 O8a Si4a 101(8) 2_656 1_555 2_656
Ba1 O8a Si3b 110(30) 2_656 1_555 1_555
Ba1 O8a O8b 170(30) 2_656 1_555 1_555
O9b O8a Ba1 118(7) 1_555 1_555 2_656
O9b O8a O12a 121(8) 1_555 1_555 2_656
O9b O8a O10a 19(5) 1_555 1_555 2_756
O9b O8a O13a 171(8) 1_555 1_555 2_656
O9b O8a O14a 114(8) 1_555 1_555 2_656
O9b O8a Ba7 70(6) 1_555 1_555 1_555
O9b O8a O10b 62(7) 1_555 1_555 2_756
O9b O8a Si4b 124(10) 1_555 1_555 2_656
O9b O8a Si3a 30(17) 1_555 1_555 1_555
O9b O8a Si4a 141(10) 1_555 1_555 2_656
O9b O8a Si3b 30(30) 1_555 1_555 1_555
O9b O8a O8b 60(30) 1_555 1_555 1_555
O13b O8a O9b 147(8) 2_656 1_555 1_555
O13b O8a Ba1 81(6) 2_656 1_555 2_656
O13b O8a O12a 66(6) 2_656 1_555 2_656
O13b O8a O10a 153(8) 2_656 1_555 2_756
O13b O8a O13a 24(5) 2_656 1_555 2_656
O13b O8a O14a 39(6) 2_656 1_555 2_656
O13b O8a Ba7 132(7) 2_656 1_555 1_555
O13b O8a O10b 111(8) 2_656 1_555 2_756
O13b O8a Si4b 33(7) 2_656 1_555 2_656
O13b O8a Si3a 121(18) 2_656 1_555 1_555
O13b O8a Si4a 34(6) 2_656 1_555 2_656
O13b O8a Si3b 120(30) 2_656 1_555 1_555
O13b O8a O8b 90(40) 2_656 1_555 1_555
O11a O8a O13b 94(6) 1_655 1_555 2_656
O11a O8a O9b 61(6) 1_655 1_555 1_555
O11a O8a Ba1 91(5) 1_655 1_555 2_656
O11a O8a O12a 145(8) 1_655 1_555 2_656
O11a O8a O10a 59(5) 1_655 1_555 2_756
O11a O8a O13a 113(6) 1_655 1_555 2_656
O11a O8a O14a 90(6) 1_655 1_555 2_656
O11a O8a Ba7 131(6) 1_655 1_555 1_555
O11a O8a O10b 36(6) 1_655 1_555 2_756
O11a O8a Si4b 99(9) 1_655 1_555 2_656
O11a O8a Si3a 32(17) 1_655 1_555 1_555
O11a O8a Si4a 120(9) 1_655 1_555 2_656
O11a O8a Si3b 30(30) 1_655 1_555 1_555
O11a O8a O8b 80(30) 1_655 1_555 1_555
O11b O8a O11a 28(5) 1_655 1_555 1_655
O11b O8a O13b 93(7) 1_655 1_555 2_656
O11b O8a O9b 54(7) 1_655 1_555 1_555
O11b O8a Ba1 119(7) 1_655 1_555 2_656
O11b O8a O12a 120(8) 1_655 1_555 2_656
O11b O8a O10a 63(6) 1_655 1_555 2_756
O11b O8a O13a 117(7) 1_655 1_555 2_656
O11b O8a O14a 72(6) 1_655 1_555 2_656
O11b O8a Ba7 119(7) 1_655 1_555 1_555
O11b O8a O10b 62(7) 1_655 1_555 2_756
O11b O8a Si4b 83(8) 1_655 1_555 2_656
O11b O8a Si3a 29(17) 1_655 1_555 1_555
O11b O8a Si4a 106(9) 1_655 1_555 2_656
O11b O8a Si3b 30(30) 1_655 1_555 1_555
O11b O8a O8b 50(30) 1_655 1_555 1_555
O9a O8a O11b 36(5) 1_555 1_555 1_655
O9a O8a O11a 58(5) 1_555 1_555 1_655
O9a O8a O13b 119(7) 1_555 1_555 2_656
O9a O8a O9b 30(6) 1_555 1_555 1_555
O9a O8a Ba1 142(6) 1_555 1_555 2_656
O9a O8a O12a 106(6) 1_555 1_555 2_656
O9a O8a O10a 47(4) 1_555 1_555 2_756
O9a O8a O13a 142(7) 1_555 1_555 2_656
O9a O8a O14a 84(6) 1_555 1_555 2_656
O9a O8a Ba7 82(5) 1_555 1_555 1_555
O9a O8a O10b 77(7) 1_555 1_555 2_756
O9a O8a Si4b 94(8) 1_555 1_555 2_656
O9a O8a Si3a 32(17) 1_555 1_555 1_555
O9a O8a Si4a 113(8) 1_555 1_555 2_656
O9a O8a Si3b 40(30) 1_555 1_555 1_555
O9a O8a O8b 40(30) 1_555 1_555 1_555
O14b O8a O9a 67(5) 2_656 1_555 1_555
O14b O8a O11b 54(6) 2_656 1_555 1_655
O14b O8a O11a 75(6) 2_656 1_555 1_655
O14b O8a O13b 53(6) 2_656 1_555 2_656
O14b O8a O9b 97(7) 2_656 1_555 1_555
O14b O8a Ba1 130(6) 2_656 1_555 2_656
O14b O8a O12a 70(6) 2_656 1_555 2_656
O14b O8a O10a 112(6) 2_656 1_555 2_756
O14b O8a O13a 74(6) 2_656 1_555 2_656
O14b O8a O14a 19(5) 2_656 1_555 2_656
O14b O8a Ba7 117(6) 2_656 1_555 1_555
O14b O8a O10b 110(8) 2_656 1_555 2_756
O14b O8a Si4b 30(7) 2_656 1_555 2_656
O14b O8a Si3a 82(18) 2_656 1_555 1_555
O14b O8a Si4a 53(7) 2_656 1_555 2_656
O14b O8a Si3b 80(30) 2_656 1_555 1_555
O14b O8a O8b 40(30) 2_656 1_555 1_555
O12b O8a O14b 53(6) 2_656 1_555 2_656
O12b O8a O9a 100(6) 2_656 1_555 1_555
O12b O8a O11b 105(7) 2_656 1_555 1_655
O12b O8a O11a 127(7) 2_656 1_555 1_655
O12b O8a O13b 54(6) 2_656 1_555 2_656
O12b O8a O9b 123(8) 2_656 1_555 1_555
O12b O8a Ba1 117(6) 2_656 1_555 2_656
O12b O8a O12a 18(5) 2_656 1_555 2_656
O12b O8a O10a 141(7) 2_656 1_555 2_756
O12b O8a O13a 53(5) 2_656 1_555 2_656
O12b O8a O14a 38(5) 2_656 1_555 2_656
O12b O8a Ba7 82(6) 2_656 1_555 1_555
O12b O8a O10b 161(9) 2_656 1_555 2_756
O12b O8a Si4b 31(7) 2_656 1_555 2_656
O12b O8a Si3a 128(18) 2_656 1_555 1_555
O12b O8a Si4a 20(6) 2_656 1_555 2_656
O12b O8a Si3b 130(30) 2_656 1_555 1_555
O12b O8a O8b 60(30) 2_656 1_555 1_555
Si3a O9a O9b 58(19) 1_555 1_555 1_555
O11b O9a Si3a 53(17) 1_655 1_555 1_555
O11b O9a O9b 103(12) 1_655 1_555 1_555
Si3b O9a O11b 50(20) 1_555 1_555 1_655
Si3b O9a Si3a 1(30) 1_555 1_555 1_555
Si3b O9a O9b 60(30) 1_555 1_555 1_555
O10a O9a Si3b 50(20) 2_756 1_555 1_555
O10a O9a O11b 90(9) 2_756 1_555 1_655
O10a O9a Si3a 45(17) 2_756 1_555 1_555
O10a O9a O9b 14(8) 2_756 1_555 1_555
O25a O9a O10a 107(7) 1_555 1_555 2_756
O25a O9a Si3b 120(20) 1_555 1_555 1_555
O25a O9a O11b 141(10) 1_555 1_555 1_655
O25a O9a Si3a 118(17) 1_555 1_555 1_555
O25a O9a O9b 98(10) 1_555 1_555 1_555
O19b O9a O25a 77(7) 2_646 1_555 1_555
O19b O9a O10a 138(9) 2_646 1_555 2_756
O19b O9a Si3b 160(20) 2_646 1_555 1_555
O19b O9a O11b 114(10) 2_646 1_555 1_655
O19b O9a Si3a 165(18) 2_646 1_555 1_555
O19b O9a O9b 127(13) 2_646 1_555 1_555
Y2 O9a O19b 69(7) 1_555 1_555 2_646
Y2 O9a O25a 72(5) 1_555 1_555 1_555
Y2 O9a O10a 72(5) 1_555 1_555 2_756
Y2 O9a Si3b 120(20) 1_555 1_555 1_555
Y2 O9a O11b 147(9) 1_555 1_555 1_655
Y2 O9a Si3a 117(18) 1_555 1_555 1_555
Y2 O9a O9b 59(10) 1_555 1_555 1_555
O8b O9a Y2 125(8) 1_555 1_555 1_555
O8b O9a O19b 151(9) 1_555 1_555 2_646
O8b O9a O25a 84(7) 1_555 1_555 1_555
O8b O9a O10a 69(7) 1_555 1_555 2_756
O8b O9a Si3b 40(20) 1_555 1_555 1_555
O8b O9a O11b 70(9) 1_555 1_555 1_655
O8b O9a Si3a 38(17) 1_555 1_555 1_555
O8b O9a O9b 77(11) 1_555 1_555 1_555
Ba3 O9a O8b 90(6) 1_555 1_555 1_555
Ba3 O9a Y2 117(5) 1_555 1_555 1_555
Ba3 O9a O19b 61(6) 1_555 1_555 2_646
Ba3 O9a O25a 61(5) 1_555 1_555 1_555
Ba3 O9a O10a 158(7) 1_555 1_555 2_756
Ba3 O9a Si3b 120(20) 1_555 1_555 1_555
Ba3 O9a O11b 90(8) 1_555 1_555 1_655
Ba3 O9a Si3a 121(17) 1_555 1_555 1_555
Ba3 O9a O9b 157(10) 1_555 1_555 1_555
O11a O9a Ba3 114(6) 1_655 1_555 1_555
O11a O9a O8b 63(7) 1_655 1_555 1_555
O11a O9a Y2 128(6) 1_655 1_555 1_555
O11a O9a O19b 132(7) 1_655 1_555 2_646
O11a O9a O25a 147(7) 1_655 1_555 1_555
O11a O9a O10a 65(6) 1_655 1_555 2_756
O11a O9a Si3b 30(20) 1_655 1_555 1_555
O11a O9a O11b 25(7) 1_655 1_555 1_655
O11a O9a Si3a 33(16) 1_655 1_555 1_555
O11a O9a O9b 78(10) 1_655 1_555 1_555
O19a O9a O11a 138(6) 2_646 1_555 1_655
O19a O9a Ba3 73(5) 2_646 1_555 1_555
O19a O9a O8b 157(8) 2_646 1_555 1_555
O19a O9a Y2 55(4) 2_646 1_555 1_555
O19a O9a O19b 14(6) 2_646 1_555 2_646
O19a O9a O25a 74(6) 2_646 1_555 1_555
O19a O9a O10a 124(7) 2_646 1_555 2_756
O19a O9a Si3b 160(20) 2_646 1_555 1_555
O19a O9a O11b 124(9) 2_646 1_555 1_655
O19a O9a Si3a 164(18) 2_646 1_555 1_555
O19a O9a O9b 112(11) 2_646 1_555 1_555
O8a O9a O19a 162(6) 1_555 1_555 2_646
O8a O9a O11a 59(5) 1_555 1_555 1_655
O8a O9a Ba3 97(5) 1_555 1_555 1_555
O8a O9a O8b 7(5) 1_555 1_555 1_555
O8a O9a Y2 122(6) 1_555 1_555 1_555
O8a O9a O19b 158(8) 1_555 1_555 2_646
O8a O9a O25a 88(6) 1_555 1_555 1_555
O8a O9a O10a 62(5) 1_555 1_555 2_756
O8a O9a Si3b 30(20) 1_555 1_555 1_555
O8a O9a O11b 69(8) 1_555 1_555 1_655
O8a O9a Si3a 32(16) 1_555 1_555 1_555
O8a O9a O9b 71(10) 1_555 1_555 1_555
Si3b O10a O9b 80(30) 2_746 1_555 2_746
Si3a O10a Si3b 4(30) 2_746 1_555 2_746
Si3a O10a O9b 70(20) 2_746 1_555 2_746
Ba6 O10a Si3a 135(19) 1_555 1_555 2_746
Ba6 O10a Si3b 130(30) 1_555 1_555 2_746
Ba6 O10a O9b 142(18) 1_555 1_555 2_746
O10b O10a Ba6 82(7) 1_555 1_555 1_555
O10b O10a Si3a 55(18) 1_555 1_555 2_746
O10b O10a Si3b 50(30) 1_555 1_555 2_746
O10b O10a O9b 124(19) 1_555 1_555 2_746
O9a O10a O10b 101(8) 2_746 1_555 1_555
O9a O10a Ba6 151(8) 2_746 1_555 1_555
O9a O10a Si3a 49(19) 2_746 1_555 2_746
O9a O10a Si3b 50(30) 2_746 1_555 2_746
O9a O10a O9b 23(15) 2_746 1_555 2_746
O16b O10a O9a 138(8) 2_746 1_555 2_746
O16b O10a O10b 102(8) 2_746 1_555 1_555
O16b O10a Ba6 68(6) 2_746 1_555 1_555
O16b O10a Si3a 128(19) 2_746 1_555 2_746
O16b O10a Si3b 130(30) 2_746 1_555 2_746
O16b O10a O9b 123(18) 2_746 1_555 2_746
O15b O10a O16b 62(7) 2_746 1_555 2_746
O15b O10a O9a 86(7) 2_746 1_555 2_746
O15b O10a O10b 161(9) 2_746 1_555 1_555
O15b O10a Ba6 101(7) 2_746 1_555 1_555
O15b O10a Si3a 125(19) 2_746 1_555 2_746
O15b O10a Si3b 130(30) 2_746 1_555 2_746
O15b O10a O9b 65(17) 2_746 1_555 2_746
O8b O10a O15b 104(8) 2_746 1_555 2_746
O8b O10a O16b 99(8) 2_746 1_555 2_746
O8b O10a O9a 60(6) 2_746 1_555 2_746
O8b O10a O10b 66(8) 2_746 1_555 1_555
O8b O10a Ba6 142(8) 2_746 1_555 1_555
O8b O10a Si3a 32(18) 2_746 1_555 2_746
O8b O10a Si3b 30(30) 2_746 1_555 2_746
O8b O10a O9b 75(17) 2_746 1_555 2_746
O8a O10a O8b 11(6) 2_746 1_555 2_746
O8a O10a O15b 108(7) 2_746 1_555 2_746
O8a O10a O16b 92(7) 2_746 1_555 2_746
O8a O10a O9a 71(6) 2_746 1_555 2_746
O8a O10a O10b 59(7) 2_746 1_555 1_555
O8a O10a Ba6 132(7) 2_746 1_555 1_555
O8a O10a Si3a 37(18) 2_746 1_555 2_746
O8a O10a Si3b 40(30) 2_746 1_555 2_746
O8a O10a O9b 86(17) 2_746 1_555 2_746
O11a O10a O8a 62(5) 2_646 1_555 2_746
O11a O10a O8b 62(6) 2_646 1_555 2_746
O11a O10a O15b 153(7) 2_646 1_555 2_746
O11a O10a O16b 138(8) 2_646 1_555 2_746
O11a O10a O9a 67(5) 2_646 1_555 2_746
O11a O10a O10b 37(6) 2_646 1_555 1_555
O11a O10a Ba6 104(6) 2_646 1_555 1_555
O11a O10a Si3a 33(17) 2_646 1_555 2_746
O11a O10a Si3b 30(30) 2_646 1_555 2_746
O11a O10a O9b 89(17) 2_646 1_555 2_746
Y2 O10a O11a 117(6) 2_746 1_555 2_646
Y2 O10a O8a 117(6) 2_746 1_555 2_746
Y2 O10a O8b 106(7) 2_746 1_555 2_746
Y2 O10a O15b 42(5) 2_746 1_555 2_746
Y2 O10a O16b 104(6) 2_746 1_555 2_746
Y2 O10a O9a 57(4) 2_746 1_555 2_746
Y2 O10a O10b 154(8) 2_746 1_555 1_555
Y2 O10a Ba6 111(5) 2_746 1_555 1_555
Y2 O10a Si3a 105(19) 2_746 1_555 2_746
Y2 O10a Si3b 110(30) 2_746 1_555 2_746
Y2 O10a O9b 35(16) 2_746 1_555 2_746
O11a O10a Y2 43(4) 1_645 1_555 2_746
O11a O10a O11a 116(5) 1_645 1_555 2_646
O11a O10a O8a 158(7) 1_645 1_555 2_746
O11a O10a O8b 147(8) 1_645 1_555 2_746
O11a O10a O15b 63(6) 1_645 1_555 2_746
O11a O10a O16b 100(7) 1_645 1_555 2_746
O11a O10a O9a 88(6) 1_645 1_555 2_746
O11a O10a O10b 135(8) 1_645 1_555 1_555
O11a O10a Ba6 70(5) 1_645 1_555 1_555
O11a O10a Si3a 130(19) 1_645 1_555 2_746
O11a O10a Si3b 130(30) 1_645 1_555 2_746
O11a O10a O9b 72(16) 1_645 1_555 2_746
O11b O10a O11a 107(7) 2_646 1_555 1_645
O11b O10a Y2 92(6) 2_646 1_555 2_746
O11b O10a O11a 28(5) 2_646 1_555 2_646
O11b O10a O8a 60(6) 2_646 1_555 2_746
O11b O10a O8b 54(6) 2_646 1_555 2_746
O11b O10a O15b 125(7) 2_646 1_555 2_746
O11b O10a O16b 152(8) 2_646 1_555 2_746
O11b O10a O9a 38(5) 2_646 1_555 2_746
O11b O10a O10b 64(7) 2_646 1_555 1_555
O11b O10a Ba6 128(7) 2_646 1_555 1_555
O11b O10a Si3a 24(18) 2_646 1_555 2_746
O11b O10a Si3b 30(30) 2_646 1_555 2_746
O11b O10a O9b 61(16) 2_646 1_555 2_746
Si5b O10a O11b 156(7) 1_645 1_555 2_646
Si5b O10a O11a 71(6) 1_645 1_555 1_645
Si5b O10a Y2 71(5) 1_645 1_555 2_746
Si5b O10a O11a 172(7) 1_645 1_555 2_646
Si5b O10a O8a 112(7) 1_645 1_555 2_746
Si5b O10a O8b 114(8) 1_645 1_555 2_746
Si5b O10a O15b 32(6) 1_645 1_555 2_746
Si5b O10a O16b 33(7) 1_645 1_555 2_746
Si5b O10a O9a 118(7) 1_645 1_555 2_746
Si5b O10a O10b 135(9) 1_645 1_555 1_555
Si5b O10a Ba6 75(6) 1_645 1_555 1_555
Si5b O10a Si3a 145(19) 1_645 1_555 2_746
Si5b O10a Si3b 150(30) 1_645 1_555 2_746
Si5b O10a O9b 97(17) 1_645 1_555 2_746
Ba7 O10a Si5b 64(5) 2_746 1_555 1_645
Ba7 O10a O11b 100(5) 2_746 1_555 2_646
Ba7 O10a O11a 121(5) 2_746 1_555 1_645
Ba7 O10a Y2 86(4) 2_746 1_555 2_746
Ba7 O10a O11a 112(5) 2_746 1_555 2_646
Ba7 O10a O8a 51(4) 2_746 1_555 2_746
Ba7 O10a O8b 51(6) 2_746 1_555 2_746
Ba7 O10a O15b 58(5) 2_746 1_555 2_746
Ba7 O10a O16b 59(5) 2_746 1_555 2_746
Ba7 O10a O9a 81(5) 2_746 1_555 2_746
Ba7 O10a O10b 105(7) 2_746 1_555 1_555
Ba7 O10a Ba6 127(5) 2_746 1_555 1_555
Ba7 O10a Si3a 81(18) 2_746 1_555 2_746
Ba7 O10a Si3b 80(30) 2_746 1_555 2_746
Ba7 O10a O9b 77(16) 2_746 1_555 2_746
Si3b O11a O11b 70(30) 1_455 1_555 1_555
Si3a O11a Si3b 3(30) 1_455 1_555 1_455
Si3a O11a O11b 60(20) 1_455 1_555 1_555
O10b O11a Si3a 65(19) 2_656 1_555 1_455
O10b O11a Si3b 60(30) 2_656 1_555 1_455
O10b O11a O11b 127(14) 2_656 1_555 1_555
Y2 O11a O10b 71(9) 2_656 1_555 2_656
Y2 O11a Si3a 135(19) 2_656 1_555 1_455
Y2 O11a Si3b 130(30) 2_656 1_555 1_455
Y2 O11a O11b 160(13) 2_656 1_555 1_555
O9b O11a Y2 51(6) 2_656 1_555 2_656
O9b O11a O10b 86(10) 2_656 1_555 2_656
O9b O11a Si3a 130(20) 2_656 1_555 1_455
O9b O11a Si3b 130(30) 2_656 1_555 1_455
O9b O11a O11b 131(13) 2_656 1_555 1_555
O10a O11a O9b 137(8) 2_656 1_555 2_656
O10a O11a Y2 109(7) 2_656 1_555 2_656
O10a O11a O10b 51(8) 2_656 1_555 2_656
O10a O11a Si3a 32(18) 2_656 1_555 1_455
O10a O11a Si3b 30(30) 2_656 1_555 1_455
O10a O11a O11b 82(11) 2_656 1_555 1_555
O9a O11a O10a 48(5) 1_455 1_555 2_656
O9a O11a O9b 155(8) 1_455 1_555 2_656
O9a O11a Y2 153(7) 1_455 1_555 2_656
O9a O11a O10b 96(9) 1_455 1_555 2_656
O9a O11a Si3a 34(18) 1_455 1_555 1_455
O9a O11a Si3b 40(30) 1_455 1_555 1_455
O9a O11a O11b 34(10) 1_455 1_555 1_555
O8b O11a O9a 54(7) 1_455 1_555 1_455
O8b O11a O10a 59(7) 1_455 1_555 2_656
O8b O11a O9b 105(8) 1_455 1_555 2_656
O8b O11a Y2 134(8) 1_455 1_555 2_656
O8b O11a O10b 69(9) 1_455 1_555 2_656
O8b O11a Si3a 30(19) 1_455 1_555 1_455
O8b O11a Si3b 30(30) 1_455 1_555 1_455
O8b O11a O11b 65(11) 1_455 1_555 1_555
O13b O11a O8b 131(8) 1_555 1_555 1_455
O13b O11a O9a 109(7) 1_555 1_555 1_455
O13b O11a O10a 76(6) 1_555 1_555 2_656
O13b O11a O9b 95(7) 1_555 1_555 2_656
O13b O11a Y2 45(5) 1_555 1_555 2_656
O13b O11a O10b 69(9) 1_555 1_555 2_656
O13b O11a Si3a 108(19) 1_555 1_555 1_455
O13b O11a Si3b 110(30) 1_555 1_555 1_455
O13b O11a O11b 128(12) 1_555 1_555 1_555
O10a O11a O13b 112(7) 1_465 1_555 1_555
O10a O11a O8b 99(8) 1_465 1_555 1_455
O10a O11a O9a 140(7) 1_465 1_555 1_455
O10a O11a O10a 147(6) 1_465 1_555 2_656
O10a O11a O9b 19(5) 1_465 1_555 2_656
O10a O11a Y2 68(5) 1_465 1_555 2_656
O10a O11a O10b 100(9) 1_465 1_555 2_656
O10a O11a Si3a 128(19) 1_465 1_555 1_455
O10a O11a Si3b 130(30) 1_465 1_555 1_455
O10a O11a O11b 112(12) 1_465 1_555 1_555
O8a O11a O10a 94(6) 1_455 1_555 1_465
O8a O11a O13b 126(7) 1_455 1_555 1_555
O8a O11a O8b 11(5) 1_455 1_555 1_455
O8a O11a O9a 63(5) 1_455 1_555 1_455
O8a O11a O10a 59(5) 1_455 1_555 2_656
O8a O11a O9b 98(7) 1_455 1_555 2_656
O8a O11a Y2 124(7) 1_455 1_555 2_656
O8a O11a O10b 60(8) 1_455 1_555 2_656
O8a O11a Si3a 34(18) 1_455 1_555 1_455
O8a O11a Si3b 30(30) 1_455 1_555 1_455
O8a O11a O11b 76(10) 1_455 1_555 1_555
O15b O11a O8a 150(7) 2_656 1_555 1_455
O15b O11a O10a 56(5) 2_656 1_555 1_465
O15b O11a O13b 68(6) 2_656 1_555 1_555
O15b O11a O8b 155(9) 2_656 1_555 1_455
O15b O11a O9a 144(8) 2_656 1_555 1_455
O15b O11a O10a 144(7) 2_656 1_555 2_656
O15b O11a O9b 52(6) 2_656 1_555 2_656
O15b O11a Y2 43(5) 2_656 1_555 2_656
O15b O11a O10b 114(10) 2_656 1_555 2_656
O15b O11a Si3a 180(20) 2_656 1_555 1_455
O15b O11a Si3b 170(30) 2_656 1_555 1_455
O15b O11a O11b 119(12) 2_656 1_555 1_555
O9b O11a O15b 150(8) 1_455 1_555 2_656
O9b O11a O8a 59(6) 1_455 1_555 1_455
O9b O11a O10a 154(7) 1_455 1_555 1_465
O9b O11a O13b 87(7) 1_455 1_555 1_555
O9b O11a O8b 55(7) 1_455 1_555 1_455
O9b O11a O9a 30(6) 1_455 1_555 1_455
O9b O11a O10a 18(5) 1_455 1_555 2_656
O9b O11a O9b 152(7) 1_455 1_555 2_656
O9b O11a Y2 125(8) 1_455 1_555 2_656
O9b O11a O10b 68(9) 1_455 1_555 2_656
O9b O11a Si3a 26(19) 1_455 1_555 1_455
O9b O11a Si3b 30(30) 1_455 1_555 1_455
O9b O11a O11b 64(11) 1_455 1_555 1_555
Ba6 O11a O9b 125(7) 1_465 1_555 1_455
Ba6 O11a O15b 80(6) 1_465 1_555 2_656
Ba6 O11a O8a 82(5) 1_465 1_555 1_455
Ba6 O11a O10a 43(4) 1_465 1_555 1_465
Ba6 O11a O13b 148(7) 1_465 1_555 1_555
Ba6 O11a O8b 79(6) 1_465 1_555 1_455
Ba6 O11a O9a 99(5) 1_465 1_555 1_455
Ba6 O11a O10a 136(6) 1_465 1_555 2_656
Ba6 O11a O9b 61(6) 1_465 1_555 2_656
Ba6 O11a Y2 109(6) 1_465 1_555 2_656
Ba6 O11a O10b 126(10) 1_465 1_555 2_656
Ba6 O11a Si3a 104(19) 1_465 1_555 1_455
Ba6 O11a Si3b 110(30) 1_465 1_555 1_455
Ba6 O11a O11b 69(11) 1_465 1_555 1_555
O13a O11a Ba6 128(6) 1_555 1_555 1_465
O13a O11a O9b 100(6) 1_555 1_555 1_455
O13a O11a O15b 51(5) 1_555 1_555 2_656
O13a O11a O8a 149(7) 1_555 1_555 1_455
O13a O11a O10a 104(6) 1_555 1_555 1_465
O13a O11a O13b 23(5) 1_555 1_555 1_555
O13a O11a O8b 153(8) 1_555 1_555 1_455
O13a O11a O9a 112(6) 1_555 1_555 1_455
O13a O11a O10a 94(6) 1_555 1_555 2_656
O13a O11a O9b 92(6) 1_555 1_555 2_656
O13a O11a Y2 47(4) 1_555 1_555 2_656
O13a O11a O10b 92(9) 1_555 1_555 2_656
O13a O11a Si3a 125(19) 1_555 1_555 1_455
O13a O11a Si3b 130(30) 1_555 1_555 1_455
O13a O11a O11b 118(12) 1_555 1_555 1_555
O15a O11a O13a 40(4) 2_656 1_555 1_555
O15a O11a Ba6 88(5) 2_656 1_555 1_465
O15a O11a O9b 135(7) 2_656 1_555 1_455
O15a O11a O15b 17(5) 2_656 1_555 2_656
O15a O11a O8a 166(7) 2_656 1_555 1_455
O15a O11a O10a 72(5) 2_656 1_555 1_465
O15a O11a O13b 62(5) 2_656 1_555 1_555
O15a O11a O8b 167(8) 2_656 1_555 1_455
O15a O11a O9a 128(6) 2_656 1_555 1_455
O15a O11a O10a 134(6) 2_656 1_555 2_656
O15a O11a O9b 69(6) 2_656 1_555 2_656
O15a O11a Y2 52(4) 2_656 1_555 2_656
O15a O11a O10b 121(10) 2_656 1_555 2_656
O15a O11a Si3a 160(19) 2_656 1_555 1_455
O15a O11a Si3b 160(30) 2_656 1_555 1_455
O15a O11a O11b 109(11) 2_656 1_555 1_555
Si4a O12a O12b 67(16) 1_555 1_555 1_555
Si4b O12a Si4a 19(7) 1_555 1_555 1_555
Si4b O12a O12b 53(15) 1_555 1_555 1_555
O14a O12a Si4b 20(6) 1_555 1_555 1_555
O14a O12a Si4a 37(7) 1_555 1_555 1_555
O14a O12a O12b 35(15) 1_555 1_555 1_555
O8b O12a O14a 56(7) 2_646 1_555 1_555
O8b O12a Si4b 40(8) 2_646 1_555 1_555
O8b O12a Si4a 38(8) 2_646 1_555 1_555
O8b O12a O12b 90(17) 2_646 1_555 1_555
O13a O12a O8b 67(8) 1_555 1_555 2_646
O13a O12a O14a 60(6) 1_555 1_555 1_555
O13a O12a Si4b 48(7) 1_555 1_555 1_555
O13a O12a Si4a 34(7) 1_555 1_555 1_555
O13a O12a O12b 74(15) 1_555 1_555 1_555
Ba4 O12a O13a 63(5) 1_555 1_555 1_555
Ba4 O12a O8b 116(8) 1_555 1_555 2_646
Ba4 O12a O14a 120(7) 1_555 1_555 1_555
Ba4 O12a Si4b 112(8) 1_555 1_555 1_555
Ba4 O12a Si4a 96(9) 1_555 1_555 1_555
Ba4 O12a O12b 112(17) 1_555 1_555 1_555
O8a O12a Ba4 105(7) 2_646 1_555 1_555
O8a O12a O13a 60(5) 2_646 1_555 1_555
O8a O12a O8b 11(6) 2_646 1_555 2_646
O8a O12a O14a 61(6) 2_646 1_555 1_555
O8a O12a Si4b 43(7) 2_646 1_555 1_555
O8a O12a Si4a 36(7) 2_646 1_555 1_555
O8a O12a O12b 96(16) 2_646 1_555 1_555
Ba2 O12a O8a 137(7) 2_646 1_555 2_646
Ba2 O12a Ba4 113(6) 2_646 1_555 1_555
Ba2 O12a O13a 158(8) 2_646 1_555 1_555
Ba2 O12a O8b 128(8) 2_646 1_555 2_646
Ba2 O12a O14a 112(8) 2_646 1_555 1_555
Ba2 O12a Si4b 129(10) 2_646 1_555 1_555
Ba2 O12a Si4a 148(11) 2_646 1_555 1_555
Ba2 O12a O12b 88(17) 2_646 1_555 1_555
O25b O12a Ba2 58(4) 2_646 1_555 2_646
O25b O12a O8a 79(6) 2_646 1_555 2_646
O25b O12a Ba4 149(7) 2_646 1_555 1_555
O25b O12a O13a 137(7) 2_646 1_555 1_555
O25b O12a O8b 71(8) 2_646 1_555 2_646
O25b O12a O14a 90(7) 2_646 1_555 1_555
O25b O12a Si4b 93(8) 2_646 1_555 1_555
O25b O12a Si4a 104(9) 2_646 1_555 1_555
O25b O12a O12b 98(17) 2_646 1_555 1_555
Ba7 O12a O25b 52(4) 2_646 1_555 2_646
Ba7 O12a Ba2 96(5) 2_646 1_555 2_646
Ba7 O12a O8a 54(5) 2_646 1_555 2_646
Ba7 O12a Ba4 106(6) 2_646 1_555 1_555
Ba7 O12a O13a 106(7) 2_646 1_555 1_555
Ba7 O12a O8b 55(6) 2_646 1_555 2_646
Ba7 O12a O14a 108(6) 2_646 1_555 1_555
Ba7 O12a Si4b 94(8) 2_646 1_555 1_555
Ba7 O12a Si4a 90(9) 2_646 1_555 1_555
Ba7 O12a O12b 137(17) 2_646 1_555 1_555
O13b O12a Ba7 111(6) 1_555 1_555 2_646
O13b O12a O25b 122(7) 1_555 1_555 2_646
O13b O12a Ba2 143(8) 1_555 1_555 2_646
O13b O12a O8a 58(6) 1_555 1_555 2_646
O13b O12a Ba4 83(6) 1_555 1_555 1_555
O13b O12a O13a 22(5) 1_555 1_555 1_555
O13b O12a O8b 61(8) 1_555 1_555 2_646
O13b O12a O14a 38(6) 1_555 1_555 1_555
O13b O12a Si4b 30(7) 1_555 1_555 1_555
O13b O12a Si4a 23(7) 1_555 1_555 1_555
O13b O12a O12b 55(15) 1_555 1_555 1_555
O22b O12a O13b 135(8) 1_555 1_555 1_555
O22b O12a Ba7 101(6) 1_555 1_555 2_646
O22b O12a O25b 102(7) 1_555 1_555 2_646
O22b O12a Ba2 57(5) 1_555 1_555 2_646
O22b O12a O8a 147(8) 1_555 1_555 2_646
O22b O12a Ba4 57(5) 1_555 1_555 1_555
O22b O12a O13a 119(7) 1_555 1_555 1_555
O22b O12a O8b 154(9) 1_555 1_555 2_646
O22b O12a O14a 151(8) 1_555 1_555 1_555
O22b O12a Si4b 163(10) 1_555 1_555 1_555
O22b O12a Si4a 153(11) 1_555 1_555 1_555
O22b O12a O12b 116(17) 1_555 1_555 1_555
O28a O12a O22b 81(6) 2_656 1_555 1_555
O28a O12a O13b 55(5) 2_656 1_555 1_555
O28a O12a Ba7 148(7) 2_656 1_555 2_646
O28a O12a O25b 159(8) 2_656 1_555 2_646
O28a O12a Ba2 110(6) 2_656 1_555 2_646
O28a O12a O8a 109(6) 2_656 1_555 2_646
O28a O12a Ba4 49(4) 2_656 1_555 1_555
O28a O12a O13a 49(5) 2_656 1_555 1_555
O28a O12a O8b 115(8) 2_656 1_555 2_646
O28a O12a O14a 79(6) 2_656 1_555 1_555
O28a O12a Si4b 82(7) 2_656 1_555 1_555
O28a O12a Si4a 77(8) 2_656 1_555 1_555
O28a O12a O12b 63(15) 2_656 1_555 1_555
O7a O12a O28a 96(6) 1_555 1_555 2_656
O7a O12a O22b 59(5) 1_555 1_555 1_555
O7a O12a O13b 111(7) 1_555 1_555 1_555
O7a O12a Ba7 60(4) 1_555 1_555 2_646
O7a O12a O25b 103(6) 1_555 1_555 2_646
O7a O12a Ba2 103(5) 1_555 1_555 2_646
O7a O12a O8a 88(6) 1_555 1_555 2_646
O7a O12a Ba4 47(4) 1_555 1_555 1_555
O7a O12a O13a 90(6) 1_555 1_555 1_555
O7a O12a O8b 97(7) 1_555 1_555 2_646
O7a O12a O14a 144(8) 1_555 1_555 1_555
O7a O12a Si4b 125(9) 1_555 1_555 1_555
O7a O12a Si4a 107(10) 1_555 1_555 1_555
O7a O12a O12b 159(18) 1_555 1_555 1_555
Si4a O13a O13b 73(13) 1_555 1_555 1_555
Si4b O13a Si4a 20(7) 1_555 1_555 1_555
Si4b O13a O13b 53(12) 1_555 1_555 1_555
O15a O13a Si4b 170(10) 2_656 1_555 1_555
O15a O13a Si4a 150(10) 2_656 1_555 1_555
O15a O13a O13b 136(15) 2_656 1_555 1_555
Y2 O13a O15a 70(6) 2_656 1_555 2_656
Y2 O13a Si4b 119(8) 2_656 1_555 1_555
Y2 O13a Si4a 139(10) 2_656 1_555 1_555
Y2 O13a O13b 67(12) 2_656 1_555 1_555
O15b O13a Y2 50(6) 2_656 1_555 2_656
O15b O13a O15a 20(6) 2_656 1_555 2_656
O15b O13a Si4b 167(10) 2_656 1_555 1_555
O15b O13a Si4a 166(10) 2_656 1_555 1_555
O15b O13a O13b 117(14) 2_656 1_555 1_555
O28a O13a O15b 68(7) 2_656 1_555 2_656
O28a O13a Y2 75(6) 2_656 1_555 2_656
O28a O13a O15a 75(7) 2_656 1_555 2_656
O28a O13a Si4b 104(8) 2_656 1_555 1_555
O28a O13a Si4a 102(8) 2_656 1_555 1_555
O28a O13a O13b 97(13) 2_656 1_555 1_555
O28b O13a O28a 23(5) 2_656 1_555 2_656
O28b O13a O15b 60(7) 2_656 1_555 2_656
O28b O13a Y2 53(5) 2_656 1_555 2_656
O28b O13a O15a 73(7) 2_656 1_555 2_656
O28b O13a Si4b 109(8) 2_656 1_555 1_555
O28b O13a Si4a 115(9) 2_656 1_555 1_555
O28b O13a O13b 83(13) 2_656 1_555 1_555
O12b O13a O28b 84(7) 1_555 1_555 2_656
O12b O13a O28a 69(7) 1_555 1_555 2_656
O12b O13a O15b 136(9) 1_555 1_555 2_656
O12b O13a Y2 126(7) 1_555 1_555 2_656
O12b O13a O15a 132(8) 1_555 1_555 2_656
O12b O13a Si4b 41(7) 1_555 1_555 1_555
O12b O13a Si4a 33(7) 1_555 1_555 1_555
O12b O13a O13b 79(13) 1_555 1_555 1_555
O14a O13a O12b 42(6) 1_555 1_555 1_555
O14a O13a O28b 93(7) 1_555 1_555 2_656
O14a O13a O28a 92(6) 1_555 1_555 2_656
O14a O13a O15b 149(8) 1_555 1_555 2_656
O14a O13a Y2 103(6) 1_555 1_555 2_656
O14a O13a O15a 166(8) 1_555 1_555 2_656
O14a O13a Si4b 18(6) 1_555 1_555 1_555
O14a O13a Si4a 36(7) 1_555 1_555 1_555
O14a O13a O13b 40(11) 1_555 1_555 1_555
O12a O13a O14a 58(6) 1_555 1_555 1_555
O12a O13a O12b 21(6) 1_555 1_555 1_555
O12a O13a O28b 96(7) 1_555 1_555 2_656
O12a O13a O28a 76(6) 1_555 1_555 2_656
O12a O13a O15b 132(8) 1_555 1_555 2_656
O12a O13a Y2 145(7) 1_555 1_555 2_656
O12a O13a O15a 121(8) 1_555 1_555 2_656
O12a O13a Si4b 50(7) 1_555 1_555 1_555
O12a O13a Si4a 34(6) 1_555 1_555 1_555
O12a O13a O13b 98(13) 1_555 1_555 1_555
O8a O13a O12a 62(6) 2_646 1_555 1_555
O8a O13a O14a 61(6) 2_646 1_555 1_555
O8a O13a O12b 69(7) 2_646 1_555 1_555
O8a O13a O28b 152(7) 2_646 1_555 2_656
O8a O13a O28a 137(7) 2_646 1_555 2_656
O8a O13a O15b 148(8) 2_646 1_555 2_656
O8a O13a Y2 140(7) 2_646 1_555 2_656
O8a O13a O15a 132(8) 2_646 1_555 2_656
O8a O13a Si4b 44(7) 2_646 1_555 1_555
O8a O13a Si4a 37(7) 2_646 1_555 1_555
O8a O13a O13b 83(13) 2_646 1_555 1_555
Ba4 O13a O8a 104(6) 1_555 1_555 2_646
Ba4 O13a O12a 59(5) 1_555 1_555 1_555
Ba4 O13a O14a 114(6) 1_555 1_555 1_555
Ba4 O13a O12b 72(5) 1_555 1_555 1_555
Ba4 O13a O28b 75(5) 1_555 1_555 2_656
Ba4 O13a O28a 55(4) 1_555 1_555 2_656
Ba4 O13a O15b 74(6) 1_555 1_555 2_656
Ba4 O13a Y2 117(6) 1_555 1_555 2_656
Ba4 O13a O15a 62(5) 1_555 1_555 2_656
Ba4 O13a Si4b 110(8) 1_555 1_555 1_555
Ba4 O13a Si4a 92(7) 1_555 1_555 1_555
Ba4 O13a O13b 146(13) 1_555 1_555 1_555
O11a O13a Ba4 135(6) 1_555 1_555 1_555
O11a O13a O8a 103(6) 1_555 1_555 2_646
O11a O13a O12a 164(7) 1_555 1_555 1_555
O11a O13a O14a 111(6) 1_555 1_555 1_555
O11a O13a O12b 152(8) 1_555 1_555 1_555
O11a O13a O28b 97(6) 1_555 1_555 2_656
O11a O13a O28a 118(7) 1_555 1_555 2_656
O11a O13a O15b 64(7) 1_555 1_555 2_656
O11a O13a Y2 44(4) 1_555 1_555 2_656
O11a O13a O15a 73(6) 1_555 1_555 2_656
O11a O13a Si4b 115(8) 1_555 1_555 1_555
O11a O13a Si4a 130(8) 1_555 1_555 1_555
O11a O13a O13b 73(12) 1_555 1_555 1_555
O8b O13a O11a 108(7) 2_646 1_555 1_555
O8b O13a Ba4 105(6) 2_646 1_555 1_555
O8b O13a O8a 10(5) 2_646 1_555 2_646
O8b O13a O12a 56(6) 2_646 1_555 1_555
O8b O13a O14a 52(6) 2_646 1_555 1_555
O8b O13a O12b 61(7) 2_646 1_555 1_555
O8b O13a O28b 142(8) 2_646 1_555 2_656
O8b O13a O28a 130(7) 2_646 1_555 2_656
O8b O13a O15b 158(9) 2_646 1_555 2_656
O8b O13a Y2 139(7) 2_646 1_555 2_656
O8b O13a O15a 141(8) 2_646 1_555 2_656
O8b O13a Si4b 35(7) 2_646 1_555 1_555
O8b O13a Si4a 28(7) 2_646 1_555 1_555
O8b O13a O13b 77(13) 2_646 1_555 1_555
Ba1 O13a O8b 67(5) 1_555 1_555 2_646
Ba1 O13a O11a 65(4) 1_555 1_555 1_555
Ba1 O13a Ba4 101(4) 1_555 1_555 1_555
Ba1 O13a O8a 57(4) 1_555 1_555 2_646
Ba1 O13a O12a 107(6) 1_555 1_555 1_555
Ba1 O13a O14a 114(6) 1_555 1_555 1_555
Ba1 O13a O12b 123(7) 1_555 1_555 1_555
Ba1 O13a O28b 151(7) 1_555 1_555 2_656
Ba1 O13a O28a 151(6) 1_555 1_555 2_656
Ba1 O13a O15b 91(6) 1_555 1_555 2_656
Ba1 O13a Y2 108(5) 1_555 1_555 2_656
Ba1 O13a O15a 79(5) 1_555 1_555 2_656
Ba1 O13a Si4b 100(7) 1_555 1_555 1_555
Ba1 O13a Si4a 94(8) 1_555 1_555 1_555
Ba1 O13a O13b 111(12) 1_555 1_555 1_555
O14b O14a Si4b 120(20) 1_555 1_555 1_555
Si4a O14a O14b 131(18) 1_555 1_555 1_555
Si4a O14a Si4b 16(12) 1_555 1_555 1_555
O12b O14a Si4a 51(8) 1_555 1_555 1_555
O12b O14a O14b 138(18) 1_555 1_555 1_555
O12b O14a Si4b 65(15) 1_555 1_555 1_555
O13b O14a O12b 90(11) 1_555 1_555 1_555
O13b O14a Si4a 58(9) 1_555 1_555 1_555
O13b O14a O14b 129(16) 1_555 1_555 1_555
O13b O14a Si4b 60(16) 1_555 1_555 1_555
O20b O14a O13b 85(10) 2_656 1_555 1_555
O20b O14a O12b 126(11) 2_656 1_555 1_555
O20b O14a Si4a 141(12) 2_656 1_555 1_555
O20b O14a O14b 80(14) 2_656 1_555 1_555
O20b O14a Si4b 144(18) 2_656 1_555 1_555
O8b O14a O20b 151(10) 2_646 1_555 2_656
O8b O14a O13b 84(10) 2_646 1_555 1_555
O8b O14a O12b 81(10) 2_646 1_555 1_555
O8b O14a Si4a 44(8) 2_646 1_555 1_555
O8b O14a O14b 88(15) 2_646 1_555 1_555
O8b O14a Si4b 30(15) 2_646 1_555 1_555
Ba5 O14a O8b 154(8) 1_555 1_555 2_646
Ba5 O14a O20b 53(6) 1_555 1_555 2_656
Ba5 O14a O13b 93(9) 1_555 1_555 1_555
Ba5 O14a O12b 73(8) 1_555 1_555 1_555
Ba5 O14a Si4a 113(9) 1_555 1_555 1_555
Ba5 O14a O14b 114(15) 1_555 1_555 1_555
Ba5 O14a Si4b 129(16) 1_555 1_555 1_555
O12a O14a Ba5 90(6) 1_555 1_555 1_555
O12a O14a O8b 64(7) 1_555 1_555 2_646
O12a O14a O20b 141(9) 1_555 1_555 2_656
O12a O14a O13b 86(9) 1_555 1_555 1_555
O12a O14a O12b 17(8) 1_555 1_555 1_555
O12a O14a Si4a 37(7) 1_555 1_555 1_555
O12a O14a O14b 133(16) 1_555 1_555 1_555
O12a O14a Si4b 50(14) 1_555 1_555 1_555
O13a O14a O12a 62(6) 1_555 1_555 1_555
O13a O14a Ba5 95(6) 1_555 1_555 1_555
O13a O14a O8b 71(8) 1_555 1_555 2_646
O13a O14a O20b 106(8) 1_555 1_555 2_656
O13a O14a O13b 24(7) 1_555 1_555 1_555
O13a O14a O12b 68(8) 1_555 1_555 1_555
O13a O14a Si4a 36(7) 1_555 1_555 1_555
O13a O14a O14b 144(16) 1_555 1_555 1_555
O13a O14a Si4b 42(14) 1_555 1_555 1_555
Ba6 O14a O13a 94(6) 2_656 1_555 1_555
Ba6 O14a O12a 150(8) 2_656 1_555 1_555
Ba6 O14a Ba5 113(6) 2_656 1_555 1_555
Ba6 O14a O8b 91(7) 2_656 1_555 2_646
Ba6 O14a O20b 60(6) 2_656 1_555 2_656
Ba6 O14a O13b 74(7) 2_656 1_555 1_555
Ba6 O14a O12b 162(10) 2_656 1_555 1_555
Ba6 O14a Si4a 113(8) 2_656 1_555 1_555
Ba6 O14a O14b 57(13) 2_656 1_555 1_555
Ba6 O14a Si4b 100(15) 2_656 1_555 1_555
O8a O14a Ba6 89(6) 2_646 1_555 2_656
O8a O14a O13a 61(5) 2_646 1_555 1_555
O8a O14a O12a 63(6) 2_646 1_555 1_555
O8a O14a Ba5 150(7) 2_646 1_555 1_555
O8a O14a O8b 10(7) 2_646 1_555 2_646
O8a O14a O20b 147(8) 2_646 1_555 2_656
O8a O14a O13b 74(9) 2_646 1_555 1_555
O8a O14a O12b 80(8) 2_646 1_555 1_555
O8a O14a Si4a 37(7) 2_646 1_555 1_555
O8a O14a O14b 95(15) 2_646 1_555 1_555
O8a O14a Si4b 22(15) 2_646 1_555 1_555
O6a O14a O8a 145(7) 2_657 1_555 2_646
O6a O14a Ba6 108(6) 2_657 1_555 2_656
O6a O14a O13a 143(7) 2_657 1_555 1_555
O6a O14a O12a 102(7) 2_657 1_555 1_555
O6a O14a Ba5 49(4) 2_657 1_555 1_555
O6a O14a O8b 135(9) 2_657 1_555 2_646
O6a O14a O20b 64(7) 2_657 1_555 2_656
O6a O14a O13b 140(10) 2_657 1_555 1_555
O6a O14a O12b 89(8) 2_657 1_555 1_555
O6a O14a Si4a 139(9) 2_657 1_555 1_555
O6a O14a O14b 72(14) 2_657 1_555 1_555
O6a O14a Si4b 149(17) 2_657 1_555 1_555
Ba3 O14a O6a 58(4) 2_646 1_555 2_657
Ba3 O14a O8a 91(6) 2_646 1_555 2_646
Ba3 O14a Ba6 96(5) 2_646 1_555 2_656
Ba3 O14a O13a 150(7) 2_646 1_555 1_555
Ba3 O14a O12a 96(6) 2_646 1_555 1_555
Ba3 O14a Ba5 106(5) 2_646 1_555 1_555
Ba3 O14a O8b 81(8) 2_646 1_555 2_646
Ba3 O14a O20b 104(7) 2_646 1_555 2_656
Ba3 O14a O13b 161(10) 2_646 1_555 1_555
Ba3 O14a O12b 98(9) 2_646 1_555 1_555
Ba3 O14a Si4a 115(9) 2_646 1_555 1_555
Ba3 O14a O14b 40(13) 2_646 1_555 1_555
Ba3 O14a Si4b 108(16) 2_646 1_555 1_555
Si3a O8b O8a 100(40) 1_555 1_555 1_555
Si3b O8b Si3a 4(30) 1_555 1_555 1_555
Si3b O8b O8a 90(40) 1_555 1_555 1_555
Si4a O8b Si3b 150(30) 2_656 1_555 1_555
Si4a O8b Si3a 150(20) 2_656 1_555 1_555
Si4a O8b O8a 90(40) 2_656 1_555 1_555
Si4b O8b Si4a 26(8) 2_656 1_555 2_656
Si4b O8b Si3b 130(30) 2_656 1_555 1_555
Si4b O8b Si3a 130(20) 2_656 1_555 1_555
Si4b O8b O8a 100(40) 2_656 1_555 1_555
O14a O8b Si4b 16(7) 2_656 1_555 2_656
O14a O8b Si4a 41(8) 2_656 1_555 2_656
O14a O8b Si3b 120(30) 2_656 1_555 1_555
O14a O8b Si3a 120(20) 2_656 1_555 1_555
O14a O8b O8a 120(40) 2_656 1_555 1_555
O9a O8b O14a 100(9) 1_555 1_555 2_656
O9a O8b Si4b 115(12) 1_555 1_555 2_656
O9a O8b Si4a 137(12) 1_555 1_555 2_656
O9a O8b Si3b 50(30) 1_555 1_555 1_555
O9a O8b Si3a 42(19) 1_555 1_555 1_555
O9a O8b O8a 140(40) 1_555 1_555 1_555
O11b O8b O9a 42(7) 1_655 1_555 1_555
O11b O8b O14a 82(8) 1_655 1_555 2_656
O11b O8b Si4b 95(12) 1_655 1_555 2_656
O11b O8b Si4a 121(13) 1_655 1_555 2_656
O11b O8b Si3b 40(30) 1_655 1_555 1_555
O11b O8b Si3a 36(19) 1_655 1_555 1_555
O11b O8b O8a 120(30) 1_655 1_555 1_555
O14b O8b O11b 61(8) 2_656 1_555 1_655
O14b O8b O9a 79(8) 2_656 1_555 1_555
O14b O8b O14a 22(5) 2_656 1_555 2_656
O14b O8b Si4b 37(8) 2_656 1_555 2_656
O14b O8b Si4a 63(9) 2_656 1_555 2_656
O14b O8b Si3b 100(30) 2_656 1_555 1_555
O14b O8b Si3a 100(20) 2_656 1_555 1_555
O14b O8b O8a 130(40) 2_656 1_555 1_555
Ba7 O8b O14b 133(10) 1_555 1_555 2_656
Ba7 O8b O11b 131(12) 1_555 1_555 1_655
Ba7 O8b O9a 91(9) 1_555 1_555 1_555
Ba7 O8b O14a 125(10) 1_555 1_555 2_656
Ba7 O8b Si4b 120(13) 1_555 1_555 2_656
Ba7 O8b Si4a 101(11) 1_555 1_555 2_656
Ba7 O8b Si3b 110(30) 1_555 1_555 1_555
Ba7 O8b Si3a 110(20) 1_555 1_555 1_555
Ba7 O8b O8a 90(30) 1_555 1_555 1_555
O9b O8b Ba7 74(8) 1_555 1_555 1_555
O9b O8b O14b 112(10) 1_555 1_555 2_656
O9b O8b O11b 60(9) 1_555 1_555 1_655
O9b O8b O9a 33(7) 1_555 1_555 1_555
O9b O8b O14a 133(11) 1_555 1_555 2_656
O9b O8b Si4b 149(14) 1_555 1_555 2_656
O9b O8b Si4a 167(15) 1_555 1_555 2_656
O9b O8b Si3b 40(30) 1_555 1_555 1_555
O9b O8b Si3a 33(19) 1_555 1_555 1_555
O9b O8b O8a 110(40) 1_555 1_555 1_555
O12a O8b O9b 134(12) 2_656 1_555 1_555
O12a O8b Ba7 69(7) 2_656 1_555 1_555
O12a O8b O14b 78(8) 2_656 1_555 2_656
O12a O8b O11b 138(10) 2_656 1_555 1_655
O12a O8b O9a 122(10) 2_656 1_555 1_555
O12a O8b O14a 60(7) 2_656 1_555 2_656
O12a O8b Si4b 52(10) 2_656 1_555 2_656
O12a O8b Si4a 35(7) 2_656 1_555 2_656
O12a O8b Si3b 170(30) 2_656 1_555 1_555
O12a O8b Si3a 160(20) 2_656 1_555 1_555
O12a O8b O8a 100(30) 2_656 1_555 1_555
O10b O8b O12a 156(11) 2_756 1_555 2_656
O10b O8b O9b 62(8) 2_756 1_555 1_555
O10b O8b Ba7 109(9) 2_756 1_555 1_555
O10b O8b O14b 115(10) 2_756 1_555 2_656
O10b O8b O11b 63(8) 2_756 1_555 1_655
O10b O8b O9a 81(9) 2_756 1_555 1_555
O10b O8b O14a 126(11) 2_756 1_555 2_656
O10b O8b Si4b 127(14) 2_756 1_555 2_656
O10b O8b Si4a 131(14) 2_756 1_555 2_656
O10b O8b Si3b 40(30) 2_756 1_555 1_555
O10b O8b Si3a 39(19) 2_756 1_555 1_555
O10b O8b O8a 60(30) 2_756 1_555 1_555
O10a O8b O10b 46(6) 2_756 1_555 2_756
O10a O8b O12a 143(11) 2_756 1_555 2_656
O10a O8b O9b 19(6) 2_756 1_555 1_555
O10a O8b Ba7 75(7) 2_756 1_555 1_555
O10a O8b O14b 126(10) 2_756 1_555 2_656
O10a O8b O11b 67(8) 2_756 1_555 1_655
O10a O8b O9a 51(6) 2_756 1_555 1_555
O10a O8b O14a 148(11) 2_756 1_555 2_656
O10a O8b Si4b 162(13) 2_756 1_555 2_656
O10a O8b Si4a 171(13) 2_756 1_555 2_656
O10a O8b Si3b 30(30) 2_756 1_555 1_555
O10a O8b Si3a 32(19) 2_756 1_555 1_555
O10a O8b O8a 90(30) 2_756 1_555 1_555
O11a O8b O10a 60(7) 1_655 1_555 2_756
O11a O8b O10b 35(6) 1_655 1_555 2_756
O11a O8b O12a 157(11) 1_655 1_555 2_656
O11a O8b O9b 64(8) 1_655 1_555 1_555
O11a O8b Ba7 134(11) 1_655 1_555 1_555
O11a O8b O14b 81(8) 1_655 1_555 2_656
O11a O8b O11b 30(6) 1_655 1_555 1_655
O11a O8b O9a 63(7) 1_655 1_555 1_555
O11a O8b O14a 97(9) 1_655 1_555 2_656
O11a O8b Si4b 105(12) 1_655 1_555 2_656
O11a O8b Si4a 124(13) 1_655 1_555 2_656
O11a O8b Si3b 30(30) 1_655 1_555 1_555
O11a O8b Si3a 31(19) 1_655 1_555 1_555
O11a O8b O8a 90(30) 1_655 1_555 1_555
O12b O8b O11a 138(10) 2_656 1_555 1_655
O12b O8b O10a 156(12) 2_656 1_555 2_756
O12b O8b O10b 157(13) 2_656 1_555 2_756
O12b O8b O12a 20(6) 2_656 1_555 2_656
O12b O8b O9b 140(12) 2_656 1_555 1_555
O12b O8b Ba7 87(8) 2_656 1_555 1_555
O12b O8b O14b 59(7) 2_656 1_555 2_656
O12b O8b O11b 120(10) 2_656 1_555 1_655
O12b O8b O9a 116(10) 2_656 1_555 1_555
O12b O8b O14a 41(6) 2_656 1_555 2_656
O12b O8b Si4b 34(9) 2_656 1_555 2_656
O12b O8b Si4a 27(7) 2_656 1_555 2_656
O12b O8b Si3b 160(30) 2_656 1_555 1_555
O12b O8b Si3a 150(20) 2_656 1_555 1_555
O12b O8b O8a 110(40) 2_656 1_555 1_555
O13b O8b O12b 55(7) 2_656 1_555 2_656
O13b O8b O11a 93(9) 2_656 1_555 1_655
O13b O8b O10a 149(10) 2_656 1_555 2_756
O13b O8b O10b 103(10) 2_656 1_555 2_756
O13b O8b O12a 67(8) 2_656 1_555 2_656
O13b O8b O9b 156(11) 2_656 1_555 1_555
O13b O8b Ba7 130(10) 2_656 1_555 1_555
O13b O8b O14b 56(8) 2_656 1_555 2_656
O13b O8b O11b 98(10) 2_656 1_555 1_655
O13b O8b O9a 133(10) 2_656 1_555 1_555
O13b O8b O14a 40(7) 2_656 1_555 2_656
O13b O8b Si4b 28(9) 2_656 1_555 2_656
O13b O8b Si4a 31(8) 2_656 1_555 2_656
O13b O8b Si3b 120(30) 2_656 1_555 1_555
O13b O8b Si3a 120(20) 2_656 1_555 1_555
O13b O8b O8a 80(40) 2_656 1_555 1_555
O13a O8b O13b 23(5) 2_656 1_555 2_656
O13a O8b O12b 53(7) 2_656 1_555 2_656
O13a O8b O11a 108(9) 2_656 1_555 1_655
O13a O8b O10a 147(9) 2_656 1_555 2_756
O13a O8b O10b 105(9) 2_656 1_555 2_756
O13a O8b O12a 57(7) 2_656 1_555 2_656
O13a O8b O9b 166(10) 2_656 1_555 1_555
O13a O8b Ba7 109(8) 2_656 1_555 1_555
O13a O8b O14b 77(8) 2_656 1_555 2_656
O13a O8b O11b 119(11) 2_656 1_555 1_655
O13a O8b O9a 155(10) 2_656 1_555 1_555
O13a O8b O14a 57(7) 2_656 1_555 2_656
O13a O8b Si4b 42(9) 2_656 1_555 2_656
O13a O8b Si4a 27(7) 2_656 1_555 2_656
O13a O8b Si3b 130(30) 2_656 1_555 1_555
O13a O8b Si3a 140(20) 2_656 1_555 1_555
O13a O8b O8a 60(30) 2_656 1_555 1_555
O9a O9b O10a 140(20) 1_555 1_555 2_756
Si3a O9b O9a 70(20) 1_555 1_555 1_555
Si3a O9b O10a 80(20) 1_555 1_555 2_756
Si3b O9b Si3a 3(30) 1_555 1_555 1_555
Si3b O9b O9a 70(30) 1_555 1_555 1_555
Si3b O9b O10a 70(30) 1_555 1_555 2_756
Y2 O9b Si3b 160(30) 1_555 1_555 1_555
Y2 O9b Si3a 150(20) 1_555 1_555 1_555
Y2 O9b O9a 84(11) 1_555 1_555 1_555
Y2 O9b O10a 130(20) 1_555 1_555 2_756
O15b O9b Y2 51(7) 1_555 1_555 1_555
O15b O9b Si3b 150(30) 1_555 1_555 1_555
O15b O9b Si3a 150(20) 1_555 1_555 1_555
O15b O9b O9a 119(13) 1_555 1_555 1_555
O15b O9b O10a 96(19) 1_555 1_555 2_756
O11b O9b O15b 160(12) 1_655 1_555 1_555
O11b O9b Y2 120(11) 1_655 1_555 1_555
O11b O9b Si3b 40(30) 1_655 1_555 1_555
O11b O9b Si3a 35(19) 1_655 1_555 1_555
O11b O9b O9a 43(8) 1_655 1_555 1_555
O11b O9b O10a 101(18) 1_655 1_555 2_756
O8b O9b O11b 59(8) 1_555 1_555 1_655
O8b O9b O15b 114(10) 1_555 1_555 1_555
O8b O9b Y2 137(11) 1_555 1_555 1_555
O8b O9b Si3b 40(30) 1_555 1_555 1_555
O8b O9b Si3a 34(18) 1_555 1_555 1_555
O8b O9b O9a 69(11) 1_555 1_555 1_555
O8b O9b O10a 86(17) 1_555 1_555 2_756
O11a O9b O8b 175(8) 2_646 1_555 1_555
O11a O9b O11b 122(10) 2_646 1_555 1_655
O11a O9b O15b 68(8) 2_646 1_555 1_555
O11a O9b Y2 48(5) 2_646 1_555 1_555
O11a O9b Si3b 140(30) 2_646 1_555 1_555
O11a O9b Si3a 140(20) 2_646 1_555 1_555
O11a O9b O9a 115(13) 2_646 1_555 1_555
O11a O9b O10a 89(17) 2_646 1_555 2_756
O10b O9b O11a 115(9) 2_756 1_555 2_646
O10b O9b O8b 60(8) 2_756 1_555 1_555
O10b O9b O11b 62(8) 2_756 1_555 1_655
O10b O9b O15b 133(11) 2_756 1_555 1_555
O10b O9b Y2 163(10) 2_756 1_555 1_555
O10b O9b Si3b 30(30) 2_756 1_555 1_555
O10b O9b Si3a 38(19) 2_756 1_555 1_555
O10b O9b O9a 103(12) 2_756 1_555 1_555
O10b O9b O10a 40(14) 2_756 1_555 2_756
O8a O9b O10b 53(7) 1_555 1_555 2_756
O8a O9b O11a 165(10) 1_555 1_555 2_646
O8a O9b O8b 10(6) 1_555 1_555 1_555
O8a O9b O11b 63(7) 1_555 1_555 1_655
O8a O9b O15b 113(9) 1_555 1_555 1_555
O8a O9b Y2 145(10) 1_555 1_555 1_555
O8a O9b Si3b 30(30) 1_555 1_555 1_555
O8a O9b Si3a 33(18) 1_555 1_555 1_555
O8a O9b O9a 79(11) 1_555 1_555 1_555
O8a O9b O10a 76(16) 1_555 1_555 2_756
Ba6 O9b O8a 102(8) 2_756 1_555 1_555
Ba6 O9b O10b 59(6) 2_756 1_555 2_756
Ba6 O9b O11a 63(6) 2_756 1_555 2_646
Ba6 O9b O8b 112(9) 2_756 1_555 1_555
Ba6 O9b O11b 112(8) 2_756 1_555 1_655
Ba6 O9b O15b 88(9) 2_756 1_555 1_555
Ba6 O9b Y2 108(8) 2_756 1_555 1_555
Ba6 O9b Si3b 90(30) 2_756 1_555 1_555
Ba6 O9b Si3a 100(20) 2_756 1_555 1_555
Ba6 O9b O9a 151(12) 2_756 1_555 1_555
Ba6 O9b O10a 26(13) 2_756 1_555 2_756
O11a O9b Ba6 84(6) 1_655 1_555 2_756
O11a O9b O8a 60(6) 1_655 1_555 1_555
O11a O9b O10b 35(6) 1_655 1_555 2_756
O11a O9b O11a 117(7) 1_655 1_555 2_646
O11a O9b O8b 61(7) 1_655 1_555 1_555
O11a O9b O11b 29(6) 1_655 1_555 1_655
O11a O9b O15b 167(11) 1_655 1_555 1_555
O11a O9b Y2 142(10) 1_655 1_555 1_555
O11a O9b Si3b 30(30) 1_655 1_555 1_555
O11a O9b Si3a 27(18) 1_655 1_555 1_555
O11a O9b O9a 72(10) 1_655 1_555 1_555
O11a O9b O10a 73(16) 1_655 1_555 2_756
O25a O9b O11a 115(8) 1_555 1_555 1_655
O25a O9b Ba6 157(9) 1_555 1_555 2_756
O25a O9b O8a 79(7) 1_555 1_555 1_555
O25a O9b O10b 131(10) 1_555 1_555 2_756
O25a O9b O11a 114(9) 1_555 1_555 2_646
O25a O9b O8b 71(8) 1_555 1_555 1_555
O25a O9b O11b 90(8) 1_555 1_555 1_655
O25a O9b O15b 71(8) 1_555 1_555 1_555
O25a O9b Y2 66(6) 1_555 1_555 1_555
O25a O9b Si3b 100(30) 1_555 1_555 1_555
O25a O9b Si3a 100(20) 1_555 1_555 1_555
O25a O9b O9a 52(8) 1_555 1_555 1_555
O25a O9b O10a 144(18) 1_555 1_555 2_756
O16b O9b O25a 108(8) 1_555 1_555 1_555
O16b O9b O11a 110(8) 1_555 1_555 1_655
O16b O9b Ba6 51(5) 1_555 1_555 2_756
O16b O9b O8a 79(7) 1_555 1_555 1_555
O16b O9b O10b 75(8) 1_555 1_555 2_756
O16b O9b O11a 89(8) 1_555 1_555 2_646
O16b O9b O8b 87(8) 1_555 1_555 1_555
O16b O9b O11b 134(10) 1_555 1_555 1_655
O16b O9b O15b 57(8) 1_555 1_555 1_555
O16b O9b Y2 105(9) 1_555 1_555 1_555
O16b O9b Si3b 100(30) 1_555 1_555 1_555
O16b O9b Si3a 100(20) 1_555 1_555 1_555
O16b O9b O9a 153(13) 1_555 1_555 1_555
O16b O9b O10a 42(15) 1_555 1_555 2_756
O10b O9b O16b 122(9) 1_555 1_555 1_555
O10b O9b O25a 100(8) 1_555 1_555 1_555
O10b O9b O11a 101(8) 1_555 1_555 1_655
O10b O9b Ba6 88(7) 1_555 1_555 2_756
O10b O9b O8a 157(10) 1_555 1_555 1_555
O10b O9b O10b 120(7) 1_555 1_555 2_756
O10b O9b O11a 33(5) 1_555 1_555 2_646
O10b O9b O8b 150(10) 1_555 1_555 1_555
O10b O9b O11b 94(9) 1_555 1_555 1_655
O10b O9b O15b 88(9) 1_555 1_555 1_555
O10b O9b Y2 45(5) 1_555 1_555 1_555
O10b O9b Si3b 130(30) 1_555 1_555 1_555
O10b O9b Si3a 130(20) 1_555 1_555 1_555
O10b O9b O9a 83(11) 1_555 1_555 1_555
O10b O9b O10a 113(18) 1_555 1_555 2_756
Ba7 O9b O10b 146(8) 1_555 1_555 1_555
Ba7 O9b O16b 56(5) 1_555 1_555 1_555
Ba7 O9b O25a 57(5) 1_555 1_555 1_555
Ba7 O9b O11a 111(8) 1_555 1_555 1_655
Ba7 O9b Ba6 105(7) 1_555 1_555 2_756
Ba7 O9b O8a 51(5) 1_555 1_555 1_555
Ba7 O9b O10b 93(8) 1_555 1_555 2_756
Ba7 O9b O11a 128(8) 1_555 1_555 2_646
Ba7 O9b O8b 52(6) 1_555 1_555 1_555
Ba7 O9b O11b 109(8) 1_555 1_555 1_655
Ba7 O9b O15b 62(7) 1_555 1_555 1_555
Ba7 O9b Y2 101(7) 1_555 1_555 1_555
Ba7 O9b Si3b 90(30) 1_555 1_555 1_555
Ba7 O9b Si3a 85(19) 1_555 1_555 1_555
Ba7 O9b O9a 98(10) 1_555 1_555 1_555
Ba7 O9b O10a 87(16) 1_555 1_555 2_756
O11a O10b Si3b 60(30) 2_646 1_555 2_746
Si3a O10b O11a 57(18) 2_746 1_555 2_646
Si3a O10b Si3b 1(40) 2_746 1_555 2_746
O10a O10b Si3a 48(18) 1_555 1_555 2_746
O10a O10b O11a 92(10) 1_555 1_555 2_646
O10a O10b Si3b 50(30) 1_555 1_555 2_746
Y2 O10b O10a 131(10) 1_555 1_555 1_555
Y2 O10b Si3a 119(19) 1_555 1_555 2_746
Y2 O10b O11a 62(8) 1_555 1_555 2_646
Y2 O10b Si3b 120(30) 1_555 1_555 2_746
O8a O10b Y2 136(9) 2_746 1_555 1_555
O8a O10b O10a 73(8) 2_746 1_555 1_555
O8a O10b Si3a 45(17) 2_746 1_555 2_746
O8a O10b O11a 84(10) 2_746 1_555 2_646
O8a O10b Si3b 40(30) 2_746 1_555 2_746
O8b O10b O8a 10(6) 2_746 1_555 2_746
O8b O10b Y2 133(10) 2_746 1_555 1_555
O8b O10b O10a 68(9) 2_746 1_555 1_555
O8b O10b Si3a 35(17) 2_746 1_555 2_746
O8b O10b O11a 76(10) 2_746 1_555 2_646
O8b O10b Si3b 30(30) 2_746 1_555 2_746
O13b O10b O8b 142(10) 2_646 1_555 2_746
O13b O10b O8a 153(10) 2_646 1_555 2_746
O13b O10b Y2 46(6) 2_646 1_555 1_555
O13b O10b O10a 89(9) 2_646 1_555 1_555
O13b O10b Si3a 108(19) 2_646 1_555 2_746
O13b O10b O11a 76(10) 2_646 1_555 2_646
O13b O10b Si3b 110(30) 2_646 1_555 2_746
O19a O10b O13b 63(7) 2_646 1_555 2_646
O19a O10b O8b 155(10) 2_646 1_555 2_746
O19a O10b O8a 144(9) 2_646 1_555 2_746
O19a O10b Y2 59(5) 2_646 1_555 1_555
O19a O10b O10a 125(10) 2_646 1_555 1_555
O19a O10b Si3a 170(20) 2_646 1_555 2_746
O19a O10b O11a 121(11) 2_646 1_555 2_646
O19a O10b Si3b 170(30) 2_646 1_555 2_746
O9b O10b O19a 139(10) 2_746 1_555 2_646
O9b O10b O13b 92(8) 2_746 1_555 2_646
O9b O10b O8b 58(8) 2_746 1_555 2_746
O9b O10b O8a 66(7) 2_746 1_555 2_746
O9b O10b Y2 126(9) 2_746 1_555 1_555
O9b O10b O10a 16(6) 2_746 1_555 1_555
O9b O10b Si3a 33(18) 2_746 1_555 2_746
O9b O10b O11a 77(10) 2_746 1_555 2_646
O9b O10b Si3b 30(30) 2_746 1_555 2_746
O11b O10b O9b 56(8) 2_646 1_555 2_746
O11b O10b O19a 144(9) 2_646 1_555 2_646
O11b O10b O13b 89(8) 2_646 1_555 2_646
O11b O10b O8b 56(7) 2_646 1_555 2_746
O11b O10b O8a 66(7) 2_646 1_555 2_746
O11b O10b Y2 86(7) 2_646 1_555 1_555
O11b O10b O10a 72(8) 2_646 1_555 1_555
O11b O10b Si3a 33(17) 2_646 1_555 2_746
O11b O10b O11a 24(7) 2_646 1_555 2_646
O11b O10b Si3b 30(30) 2_646 1_555 2_746
Ba6 O10b O11b 110(8) 1_555 1_555 2_646
Ba6 O10b O9b 63(6) 1_555 1_555 2_746
Ba6 O10b O19a 77(6) 1_555 1_555 2_646
Ba6 O10b O13b 61(6) 1_555 1_555 2_646
Ba6 O10b O8b 114(9) 1_555 1_555 2_746
Ba6 O10b O8a 115(8) 1_555 1_555 2_746
Ba6 O10b Y2 105(8) 1_555 1_555 1_555
Ba6 O10b O10a 49(5) 1_555 1_555 1_555
Ba6 O10b Si3a 96(18) 1_555 1_555 2_746
Ba6 O10b O11a 118(10) 1_555 1_555 2_646
Ba6 O10b Si3b 100(30) 1_555 1_555 2_746
Ba1 O10b Ba6 117(7) 1_655 1_555 1_555
Ba1 O10b O11b 121(8) 1_655 1_555 2_646
Ba1 O10b O9b 120(8) 1_655 1_555 2_746
Ba1 O10b O19a 82(6) 1_655 1_555 2_646
Ba1 O10b O13b 144(9) 1_655 1_555 2_646
Ba1 O10b O8b 73(7) 1_655 1_555 2_746
Ba1 O10b O8a 63(6) 1_655 1_555 2_746
Ba1 O10b Y2 113(8) 1_655 1_555 1_555
Ba1 O10b O10a 116(9) 1_655 1_555 1_555
Ba1 O10b Si3a 108(18) 1_655 1_555 2_746
Ba1 O10b O11a 124(10) 1_655 1_555 2_646
Ba1 O10b Si3b 110(30) 1_655 1_555 2_746
O19b O10b Ba1 69(6) 2_646 1_555 1_655
O19b O10b Ba6 89(7) 2_646 1_555 1_555
O19b O10b O11b 146(9) 2_646 1_555 2_646
O19b O10b O9b 152(10) 2_646 1_555 2_746
O19b O10b O19a 15(6) 2_646 1_555 2_646
O19b O10b O13b 75(8) 2_646 1_555 2_646
O19b O10b O8b 142(10) 2_646 1_555 2_746
O19b O10b O8a 132(9) 2_646 1_555 2_746
O19b O10b Y2 61(6) 2_646 1_555 1_555
O19b O10b O10a 136(10) 2_646 1_555 1_555
O19b O10b Si3a 175(19) 2_646 1_555 2_746
O19b O10b O11a 122(11) 2_646 1_555 2_646
O19b O10b Si3b 180(30) 2_646 1_555 2_746
O9b O10b O19b 70(7) 1_555 1_555 2_646
O9b O10b Ba1 79(6) 1_555 1_555 1_655
O9b O10b Ba6 147(8) 1_555 1_555 1_555
O9b O10b O11b 80(8) 1_555 1_555 2_646
O9b O10b O9b 137(7) 1_555 1_555 2_746
O9b O10b O19a 78(7) 1_555 1_555 2_646
O9b O10b O13b 89(8) 1_555 1_555 2_646
O9b O10b O8b 98(9) 1_555 1_555 2_746
O9b O10b O8a 97(8) 1_555 1_555 2_746
O9b O10b Y2 43(5) 1_555 1_555 1_555
O9b O10b O10a 152(10) 1_555 1_555 1_555
O9b O10b Si3a 107(19) 1_555 1_555 2_746
O9b O10b O11a 61(8) 1_555 1_555 2_646
O9b O10b Si3b 110(30) 1_555 1_555 2_746
Si3a O11b O11a 70(20) 1_455 1_555 1_555
Si3b O11b Si3a 4(30) 1_455 1_555 1_455
Si3b O11b O11a 60(30) 1_455 1_555 1_555
O9a O11b Si3b 60(30) 1_455 1_555 1_455
O9a O11b Si3a 60(20) 1_455 1_555 1_455
O9a O11b O11a 121(15) 1_455 1_555 1_555
O8b O11b O9a 68(9) 1_455 1_555 1_455
O8b O11b Si3b 40(30) 1_455 1_555 1_455
O8b O11b Si3a 37(19) 1_455 1_555 1_455
O8b O11b O11a 85(12) 1_455 1_555 1_555
O9b O11b O8b 62(9) 1_455 1_555 1_455
O9b O11b O9a 34(7) 1_455 1_555 1_455
O9b O11b Si3b 40(30) 1_455 1_555 1_455
O9b O11b Si3a 30(20) 1_455 1_555 1_455
O9b O11b O11a 87(12) 1_455 1_555 1_555
O14b O11b O9b 112(9) 2_556 1_555 1_455
O14b O11b O8b 60(8) 2_556 1_555 1_455
O14b O11b O9a 92(9) 2_556 1_555 1_455
O14b O11b Si3b 100(30) 2_556 1_555 1_455
O14b O11b Si3a 100(20) 2_556 1_555 1_455
O14b O11b O11a 119(14) 2_556 1_555 1_555
O10b O11b O14b 112(9) 2_656 1_555 2_556
O10b O11b O9b 62(8) 2_656 1_555 1_455
O10b O11b O8b 61(8) 2_656 1_555 1_455
O10b O11b O9a 94(10) 2_656 1_555 1_455
O10b O11b Si3b 30(30) 2_656 1_555 1_455
O10b O11b Si3a 38(18) 2_656 1_555 1_455
O10b O11b O11a 29(9) 2_656 1_555 1_555
Ba6 O11b O10b 97(8) 1_465 1_555 2_656
Ba6 O11b O14b 50(5) 1_465 1_555 2_556
Ba6 O11b O9b 147(10) 1_465 1_555 1_455
Ba6 O11b O8b 87(9) 1_465 1_555 1_455
Ba6 O11b O9a 142(10) 1_465 1_555 1_455
Ba6 O11b Si3b 110(30) 1_465 1_555 1_455
Ba6 O11b Si3a 110(20) 1_465 1_555 1_455
Ba6 O11b O11a 82(11) 1_465 1_555 1_555
Ba1 O11b Ba6 122(7) 1_555 1_555 1_465
Ba1 O11b O10b 108(8) 1_555 1_555 2_656
Ba1 O11b O14b 140(9) 1_555 1_555 2_556
Ba1 O11b O9b 89(8) 1_555 1_555 1_455
Ba1 O11b O8b 151(10) 1_555 1_555 1_455
Ba1 O11b O9a 87(9) 1_555 1_555 1_455
Ba1 O11b Si3b 120(30) 1_555 1_555 1_455
Ba1 O11b Si3a 120(20) 1_555 1_555 1_455
Ba1 O11b O11a 96(11) 1_555 1_555 1_555
O8a O11b Ba1 150(9) 1_455 1_555 1_555
O8a O11b Ba6 85(7) 1_455 1_555 1_465
O8a O11b O10b 53(6) 1_455 1_555 2_656
O8a O11b O14b 65(7) 1_455 1_555 2_556
O8a O11b O9b 63(7) 1_455 1_555 1_455
O8a O11b O8b 9(6) 1_455 1_555 1_455
O8a O11b O9a 74(8) 1_455 1_555 1_455
O8a O11b Si3b 30(30) 1_455 1_555 1_455
O8a O11b Si3a 33(19) 1_455 1_555 1_455
O8a O11b O11a 76(10) 1_455 1_555 1_555
O10a O11b O8a 57(5) 2_656 1_555 1_455
O10a O11b Ba1 93(7) 2_656 1_555 1_555
O10a O11b Ba6 137(8) 2_656 1_555 1_465
O10a O11b O10b 44(6) 2_656 1_555 2_656
O10a O11b O14b 117(8) 2_656 1_555 2_556
O10a O11b O9b 18(5) 2_656 1_555 1_455
O10a O11b O8b 59(7) 2_656 1_555 1_455
O10a O11b O9a 52(7) 2_656 1_555 1_455
O10a O11b Si3b 30(30) 2_656 1_555 1_455
O10a O11b Si3a 24(19) 2_656 1_555 1_455
O10a O11b O11a 70(10) 2_656 1_555 1_555
O21b O11b O10a 155(9) 2_556 1_555 2_656
O21b O11b O8a 124(9) 2_556 1_555 1_455
O21b O11b Ba1 82(7) 2_556 1_555 1_555
O21b O11b Ba6 62(6) 2_556 1_555 1_465
O21b O11b O10b 160(10) 2_556 1_555 2_656
O21b O11b O14b 59(7) 2_556 1_555 2_556
O21b O11b O9b 138(10) 2_556 1_555 1_455
O21b O11b O8b 118(10) 2_556 1_555 1_455
O21b O11b O9a 104(10) 2_556 1_555 1_455
O21b O11b Si3b 150(30) 2_556 1_555 1_455
O21b O11b Si3a 150(20) 2_556 1_555 1_455
O21b O11b O11a 135(13) 2_556 1_555 1_555
O17b O11b O21b 51(6) 2_656 1_555 2_556
O17b O11b O10a 142(9) 2_656 1_555 2_656
O17b O11b O8a 149(10) 2_656 1_555 1_455
O17b O11b Ba1 56(6) 2_656 1_555 1_555
O17b O11b Ba6 66(6) 2_656 1_555 1_465
O17b O11b O10b 119(8) 2_656 1_555 2_656
O17b O11b O14b 100(8) 2_656 1_555 2_556
O17b O11b O9b 145(10) 2_656 1_555 1_455
O17b O11b O8b 153(12) 2_656 1_555 1_455
O17b O11b O9a 135(11) 2_656 1_555 1_455
O17b O11b Si3b 150(30) 2_656 1_555 1_455
O17b O11b Si3a 160(20) 2_656 1_555 1_455
O17b O11b O11a 90(11) 2_656 1_555 1_555
O20a O11b O17b 38(5) 2_655 1_555 2_656
O20a O11b O21b 33(5) 2_655 1_555 2_556
O20a O11b O10a 137(8) 2_655 1_555 2_656
O20a O11b O8a 156(8) 2_655 1_555 1_455
O20a O11b Ba1 49(4) 2_655 1_555 1_555
O20a O11b Ba6 86(6) 2_655 1_555 1_465
O20a O11b O10b 152(9) 2_655 1_555 2_656
O20a O11b O14b 92(7) 2_655 1_555 2_556
O20a O11b O9b 125(9) 2_655 1_555 1_455
O20a O11b O8b 147(9) 2_655 1_555 1_455
O20a O11b O9a 100(10) 2_655 1_555 1_455
O20a O11b Si3b 160(30) 2_655 1_555 1_455
O20a O11b Si3a 160(20) 2_655 1_555 1_455
O20a O11b O11a 125(12) 2_655 1_555 1_555
Ba3 O11b O20a 71(5) 1_455 1_555 2_655
Ba3 O11b O17b 104(7) 1_455 1_555 2_656
Ba3 O11b O21b 54(5) 1_455 1_555 2_556
Ba3 O11b O10a 104(6) 1_455 1_555 2_656
Ba3 O11b O8a 87(6) 1_455 1_555 1_455
Ba3 O11b Ba1 101(6) 1_455 1_555 1_555
Ba3 O11b Ba6 93(6) 1_455 1_555 1_465
Ba3 O11b O10b 137(8) 1_455 1_555 2_656
Ba3 O11b O14b 49(5) 1_455 1_555 2_556
Ba3 O11b O9b 88(7) 1_455 1_555 1_455
Ba3 O11b O8b 78(7) 1_455 1_555 1_455
Ba3 O11b O9a 55(7) 1_455 1_555 1_455
Ba3 O11b Si3b 100(30) 1_455 1_555 1_455
Ba3 O11b Si3a 100(19) 1_455 1_555 1_455
Ba3 O11b O11a 163(12) 1_455 1_555 1_555
Si4b O11b Ba3 67(5) 2_556 1_555 1_455
Si4b O11b O20a 122(7) 2_556 1_555 2_655
Si4b O11b O17b 123(9) 2_556 1_555 2_656
Si4b O11b O21b 89(7) 2_556 1_555 2_556
Si4b O11b O10a 91(7) 2_556 1_555 2_656
Si4b O11b O8a 36(5) 2_556 1_555 1_455
Si4b O11b Ba1 168(9) 2_556 1_555 1_555
Si4b O11b Ba6 59(5) 2_556 1_555 1_465
Si4b O11b O10b 83(7) 2_556 1_555 2_656
Si4b O11b O14b 30(5) 2_556 1_555 2_556
Si4b O11b O9b 92(8) 2_556 1_555 1_455
Si4b O11b O8b 32(7) 2_556 1_555 1_455
Si4b O11b O9a 87(8) 2_556 1_555 1_455
Si4b O11b Si3b 70(30) 2_556 1_555 1_455
Si4b O11b Si3a 70(20) 2_556 1_555 1_455
Si4b O11b O11a 97(12) 2_556 1_555 1_555
Si4a O12b O12a 78(17) 1_555 1_555 1_555
Si4b O12b Si4a 27(9) 1_555 1_555 1_555
Si4b O12b O12a 101(19) 1_555 1_555 1_555
O14a O12b Si4b 29(8) 1_555 1_555 1_555
O14a O12b Si4a 56(9) 1_555 1_555 1_555
O14a O12b O12a 130(20) 1_555 1_555 1_555
O13a O12b O14a 70(8) 1_555 1_555 1_555
O13a O12b Si4b 51(9) 1_555 1_555 1_555
O13a O12b Si4a 35(8) 1_555 1_555 1_555
O13a O12b O12a 85(16) 1_555 1_555 1_555
Ba5 O12b O13a 92(7) 1_555 1_555 1_555
Ba5 O12b O14a 64(7) 1_555 1_555 1_555
Ba5 O12b Si4b 90(10) 1_555 1_555 1_555
Ba5 O12b Si4a 109(11) 1_555 1_555 1_555
Ba5 O12b O12a 164(17) 1_555 1_555 1_555
O13b O12b Ba5 74(7) 1_555 1_555 1_555
O13b O12b O13a 26(6) 1_555 1_555 1_555
O13b O12b O14a 45(8) 1_555 1_555 1_555
O13b O12b Si4b 36(9) 1_555 1_555 1_555
O13b O12b Si4a 37(8) 1_555 1_555 1_555
O13b O12b O12a 108(18) 1_555 1_555 1_555
O14b O12b O13b 59(7) 1_555 1_555 1_555
O14b O12b Ba5 69(6) 1_555 1_555 1_555
O14b O12b O13a 82(7) 1_555 1_555 1_555
O14b O12b O14a 14(7) 1_555 1_555 1_555
O14b O12b Si4b 35(8) 1_555 1_555 1_555
O14b O12b Si4a 62(9) 1_555 1_555 1_555
O14b O12b O12a 126(19) 1_555 1_555 1_555
O8b O12b O14b 56(7) 2_646 1_555 1_555
O8b O12b O13b 64(8) 2_646 1_555 1_555
O8b O12b Ba5 123(9) 2_646 1_555 1_555
O8b O12b O13a 66(8) 2_646 1_555 1_555
O8b O12b O14a 59(8) 2_646 1_555 1_555
O8b O12b Si4b 34(9) 2_646 1_555 1_555
O8b O12b Si4a 31(9) 2_646 1_555 1_555
O8b O12b O12a 70(16) 2_646 1_555 1_555
O28a O12b O8b 120(9) 2_656 1_555 2_646
O28a O12b O14b 113(8) 2_656 1_555 1_555
O28a O12b O13b 63(7) 2_656 1_555 1_555
O28a O12b Ba5 66(6) 2_656 1_555 1_555
O28a O12b O13a 54(6) 2_656 1_555 1_555
O28a O12b O14a 99(10) 2_656 1_555 1_555
O28a O12b Si4b 99(11) 2_656 1_555 1_555
O28a O12b Si4a 89(10) 2_656 1_555 1_555
O28a O12b O12a 100(17) 2_656 1_555 1_555
Ba2 O12b O28a 116(7) 2_646 1_555 2_656
Ba2 O12b O8b 117(9) 2_646 1_555 2_646
Ba2 O12b O14b 122(8) 2_646 1_555 1_555
Ba2 O12b O13b 179(7) 2_646 1_555 1_555
Ba2 O12b Ba5 105(7) 2_646 1_555 1_555
Ba2 O12b O13a 154(8) 2_646 1_555 1_555
Ba2 O12b O14a 135(10) 2_646 1_555 1_555
Ba2 O12b Si4b 145(12) 2_646 1_555 1_555
Ba2 O12b Si4a 144(12) 2_646 1_555 1_555
Ba2 O12b O12a 73(16) 2_646 1_555 1_555
O8a O12b Ba2 122(7) 2_646 1_555 2_646
O8a O12b O28a 111(7) 2_646 1_555 2_656
O8a O12b O8b 10(6) 2_646 1_555 2_646
O8a O12b O14b 62(6) 2_646 1_555 1_555
O8a O12b O13b 60(7) 2_646 1_555 1_555
O8a O12b Ba5 125(8) 2_646 1_555 1_555
O8a O12b O13a 58(6) 2_646 1_555 1_555
O8a O12b O14a 63(8) 2_646 1_555 1_555
O8a O12b Si4b 35(8) 2_646 1_555 1_555
O8a O12b Si4a 24(7) 2_646 1_555 1_555
O8a O12b O12a 66(15) 2_646 1_555 1_555
O25b O12b O8a 72(6) 2_646 1_555 2_646
O25b O12b Ba2 54(4) 2_646 1_555 2_646
O25b O12b O28a 163(8) 2_646 1_555 2_656
O25b O12b O8b 65(7) 2_646 1_555 2_646
O25b O12b O14b 84(7) 2_646 1_555 1_555
O25b O12b O13b 128(9) 2_646 1_555 1_555
O25b O12b Ba5 128(8) 2_646 1_555 1_555
O25b O12b O13a 128(8) 2_646 1_555 1_555
O25b O12b O14a 97(10) 2_646 1_555 1_555
O25b O12b Si4b 92(11) 2_646 1_555 1_555
O25b O12b Si4a 95(11) 2_646 1_555 1_555
O25b O12b O12a 65(15) 2_646 1_555 1_555
Ba4 O12b O25b 117(7) 1_555 1_555 2_646
Ba4 O12b O8a 89(6) 1_555 1_555 2_646
Ba4 O12b Ba2 97(6) 1_555 1_555 2_646
Ba4 O12b O28a 48(4) 1_555 1_555 2_656
Ba4 O12b O8b 99(7) 1_555 1_555 2_646
Ba4 O12b O14b 139(8) 1_555 1_555 1_555
Ba4 O12b O13b 82(7) 1_555 1_555 1_555
Ba4 O12b Ba5 113(7) 1_555 1_555 1_555
Ba4 O12b O13a 58(5) 1_555 1_555 1_555
Ba4 O12b O14a 127(10) 1_555 1_555 1_555
Ba4 O12b Si4b 106(10) 1_555 1_555 1_555
Ba4 O12b Si4a 81(9) 1_555 1_555 1_555
Ba4 O12b O12a 52(14) 1_555 1_555 1_555
Si4b O13b O13a 92(15) 1_555 1_555 1_555
Si4a O13b Si4b 26(8) 1_555 1_555 1_555
Si4a O13b O13a 65(13) 1_555 1_555 1_555
O14a O13b Si4a 53(9) 1_555 1_555 1_555
O14a O13b Si4b 29(8) 1_555 1_555 1_555
O14a O13b O13a 116(15) 1_555 1_555 1_555
Y2 O13b O14a 151(13) 2_656 1_555 1_555
Y2 O13b Si4a 145(13) 2_656 1_555 1_555
Y2 O13b Si4b 169(14) 2_656 1_555 1_555
Y2 O13b O13a 81(13) 2_656 1_555 1_555
O14b O13b Y2 150(11) 1_555 1_555 2_656
O14b O13b O14a 17(6) 1_555 1_555 1_555
O14b O13b Si4a 63(9) 1_555 1_555 1_555
O14b O13b Si4b 36(9) 1_555 1_555 1_555
O14b O13b O13a 128(15) 1_555 1_555 1_555
O12b O13b O14b 61(7) 1_555 1_555 1_555
O12b O13b Y2 131(10) 1_555 1_555 2_656
O12b O13b O14a 45(7) 1_555 1_555 1_555
O12b O13b Si4a 33(7) 1_555 1_555 1_555
O12b O13b Si4b 38(9) 1_555 1_555 1_555
O12b O13b O13a 75(12) 1_555 1_555 1_555
O28b O13b O12b 81(8) 2_656 1_555 1_555
O28b O13b O14b 123(9) 2_656 1_555 1_555
O28b O13b Y2 51(6) 2_656 1_555 2_656
O28b O13b O14a 110(10) 2_656 1_555 1_555
O28b O13b Si4a 106(10) 2_656 1_555 1_555
O28b O13b Si4b 119(12) 2_656 1_555 1_555
O28b O13b O13a 71(12) 2_656 1_555 1_555
O10b O13b O28b 99(8) 2_656 1_555 2_656
O10b O13b O12b 167(11) 2_656 1_555 1_555
O10b O13b O14b 109(9) 2_656 1_555 1_555
O10b O13b Y2 53(6) 2_656 1_555 2_656
O10b O13b O14a 125(11) 2_656 1_555 1_555
O10b O13b Si4a 153(12) 2_656 1_555 1_555
O10b O13b Si4b 138(12) 2_656 1_555 1_555
O10b O13b O13a 117(15) 2_656 1_555 1_555
Ba6 O13b O10b 60(6) 2_656 1_555 2_656
Ba6 O13b O28b 136(9) 2_656 1_555 2_656
Ba6 O13b O12b 111(8) 2_656 1_555 1_555
Ba6 O13b O14b 50(5) 2_656 1_555 1_555
Ba6 O13b Y2 111(8) 2_656 1_555 2_656
Ba6 O13b O14a 66(7) 2_656 1_555 1_555
Ba6 O13b Si4a 104(10) 2_656 1_555 1_555
Ba6 O13b Si4b 80(10) 2_656 1_555 1_555
Ba6 O13b O13a 152(16) 2_656 1_555 1_555
O11a O13b Ba6 87(6) 1_555 1_555 2_656
O11a O13b O10b 35(6) 1_555 1_555 2_656
O11a O13b O28b 96(8) 1_555 1_555 2_656
O11a O13b O12b 158(10) 1_555 1_555 1_555
O11a O13b O14b 135(9) 1_555 1_555 1_555
O11a O13b Y2 46(5) 1_555 1_555 2_656
O11a O13b O14a 151(11) 1_555 1_555 1_555
O11a O13b Si4a 132(12) 1_555 1_555 1_555
O11a O13b Si4b 141(13) 1_555 1_555 1_555
O11a O13b O13a 83(13) 1_555 1_555 1_555
O8a O13b O11a 103(8) 2_646 1_555 1_555
O8a O13b Ba6 84(6) 2_646 1_555 2_656
O8a O13b O10b 119(9) 2_646 1_555 2_656
O8a O13b O28b 136(9) 2_646 1_555 2_656
O8a O13b O12b 67(7) 2_646 1_555 1_555
O8a O13b O14b 66(7) 2_646 1_555 1_555
O8a O13b Y2 142(11) 2_646 1_555 2_656
O8a O13b O14a 67(8) 2_646 1_555 1_555
O8a O13b Si4a 35(7) 2_646 1_555 1_555
O8a O13b Si4b 40(9) 2_646 1_555 1_555
O8a O13b O13a 73(12) 2_646 1_555 1_555
O19a O13b O8a 156(9) 1_555 1_555 2_646
O19a O13b O11a 87(7) 1_555 1_555 1_555
O19a O13b Ba6 75(6) 1_555 1_555 2_656
O19a O13b O10b 59(6) 1_555 1_555 2_656
O19a O13b O28b 62(6) 1_555 1_555 2_656
O19a O13b O12b 111(9) 1_555 1_555 1_555
O19a O13b O14b 92(8) 1_555 1_555 1_555
O19a O13b Y2 58(6) 1_555 1_555 2_656
O19a O13b O14a 95(10) 1_555 1_555 1_555
O19a O13b Si4a 142(12) 1_555 1_555 1_555
O19a O13b Si4b 124(13) 1_555 1_555 1_555
O19a O13b O13a 131(15) 1_555 1_555 1_555
O20b O13b O19a 42(6) 2_656 1_555 1_555
O20b O13b O8a 116(8) 2_656 1_555 2_646
O20b O13b O11a 117(8) 2_656 1_555 1_555
O20b O13b Ba6 53(5) 2_656 1_555 2_656
O20b O13b O10b 82(8) 2_656 1_555 2_656
O20b O13b O28b 88(8) 2_656 1_555 2_656
O20b O13b O12b 85(8) 2_656 1_555 1_555
O20b O13b O14b 51(7) 2_656 1_555 1_555
O20b O13b Y2 100(9) 2_656 1_555 2_656
O20b O13b O14a 54(8) 2_656 1_555 1_555
O20b O13b Si4a 106(11) 2_656 1_555 1_555
O20b O13b Si4b 83(11) 2_656 1_555 1_555
O20b O13b O13a 153(15) 2_656 1_555 1_555
O28a O13b O20b 96(8) 2_656 1_555 2_656
O28a O13b O19a 79(6) 2_656 1_555 1_555
O28a O13b O8a 117(8) 2_656 1_555 2_646
O28a O13b O11a 109(8) 2_656 1_555 1_555
O28a O13b Ba6 149(9) 2_656 1_555 2_656
O28a O13b O10b 119(9) 2_656 1_555 2_656
O28a O13b O28b 20(5) 2_656 1_555 2_656
O28a O13b O12b 63(7) 2_656 1_555 1_555
O28a O13b O14b 115(8) 2_656 1_555 1_555
O28a O13b Y2 68(6) 2_656 1_555 2_656
O28a O13b O14a 99(9) 2_656 1_555 1_555
O28a O13b Si4a 86(9) 2_656 1_555 1_555
O28a O13b Si4b 101(11) 2_656 1_555 1_555
O28a O13b O13a 59(11) 2_656 1_555 1_555
O8b O13b O28a 117(8) 2_646 1_555 2_656
O8b O13b O20b 106(9) 2_646 1_555 2_656
O8b O13b O19a 147(10) 2_646 1_555 1_555
O8b O13b O8a 10(5) 2_646 1_555 2_646
O8b O13b O11a 111(9) 2_646 1_555 1_555
O8b O13b Ba6 79(7) 2_646 1_555 2_656
O8b O13b O10b 122(9) 2_646 1_555 2_656
O8b O13b O28b 137(9) 2_646 1_555 2_656
O8b O13b O12b 61(8) 2_646 1_555 1_555
O8b O13b O14b 56(7) 2_646 1_555 1_555
O8b O13b Y2 152(11) 2_646 1_555 2_656
O8b O13b O14a 57(8) 2_646 1_555 1_555
O8b O13b Si4a 31(7) 2_646 1_555 1_555
O8b O13b Si4b 30(9) 2_646 1_555 1_555
O8b O13b O13a 80(13) 2_646 1_555 1_555
O15a O13b O8b 106(8) 2_656 1_555 2_646
O15a O13b O28a 56(5) 2_656 1_555 2_656
O15a O13b O20b 145(9) 2_656 1_555 2_656
O15a O13b O19a 107(8) 2_656 1_555 1_555
O15a O13b O8a 97(7) 2_656 1_555 2_646
O15a O13b O11a 63(6) 2_656 1_555 1_555
O15a O13b Ba6 149(8) 2_656 1_555 2_656
O15a O13b O10b 93(8) 2_656 1_555 2_656
O15a O13b O28b 58(6) 2_656 1_555 2_656
O15a O13b O12b 97(8) 2_656 1_555 1_555
O15a O13b O14b 156(9) 2_656 1_555 1_555
O15a O13b Y2 52(6) 2_656 1_555 2_656
O15a O13b O14a 142(10) 2_656 1_555 1_555
O15a O13b Si4a 94(10) 2_656 1_555 1_555
O15a O13b Si4b 120(12) 2_656 1_555 1_555
O15a O13b O13a 28(10) 2_656 1_555 1_555
O12a O13b O15a 86(7) 1_555 1_555 2_656
O12a O13b O8b 53(6) 1_555 1_555 2_646
O12a O13b O28a 65(6) 1_555 1_555 2_656
O12a O13b O20b 102(8) 1_555 1_555 2_656
O12a O13b O19a 127(8) 1_555 1_555 1_555
O12a O13b O8a 56(6) 1_555 1_555 2_646
O12a O13b O11a 141(9) 1_555 1_555 1_555
O12a O13b Ba6 119(8) 1_555 1_555 2_656
O12a O13b O10b 174(11) 1_555 1_555 2_656
O12a O13b O28b 85(7) 1_555 1_555 2_656
O12a O13b O12b 17(6) 1_555 1_555 1_555
O12a O13b O14b 71(7) 1_555 1_555 1_555
O12a O13b Y2 130(9) 1_555 1_555 2_656
O12a O13b O14a 57(7) 1_555 1_555 1_555
O12a O13b Si4a 22(6) 1_555 1_555 1_555
O12a O13b Si4b 40(9) 1_555 1_555 1_555
O12a O13b O13a 60(11) 1_555 1_555 1_555
Ba5 O13b O12a 69(5) 1_555 1_555 1_555
Ba5 O13b O15a 116(6) 1_555 1_555 2_656
Ba5 O13b O8b 104(7) 1_555 1_555 2_646
Ba5 O13b O28a 59(5) 1_555 1_555 2_656
Ba5 O13b O20b 41(5) 1_555 1_555 2_656
Ba5 O13b O19a 58(5) 1_555 1_555 1_555
Ba5 O13b O8a 113(7) 1_555 1_555 2_646
Ba5 O13b O11a 144(8) 1_555 1_555 1_555
Ba5 O13b Ba6 92(6) 1_555 1_555 2_656
Ba5 O13b O10b 116(8) 1_555 1_555 2_656
Ba5 O13b O28b 61(5) 1_555 1_555 2_656
Ba5 O13b O12b 53(6) 1_555 1_555 1_555
Ba5 O13b O14b 62(6) 1_555 1_555 1_555
Ba5 O13b Y2 102(8) 1_555 1_555 2_656
Ba5 O13b O14a 51(7) 1_555 1_555 1_555
Ba5 O13b Si4a 84(9) 1_555 1_555 1_555
Ba5 O13b Si4b 74(10) 1_555 1_555 1_555
Ba5 O13b O13a 112(13) 1_555 1_555 1_555
O15b O13b Ba5 111(7) 2_656 1_555 1_555
O15b O13b O12a 98(7) 2_656 1_555 1_555
O15b O13b O15a 16(5) 2_656 1_555 2_656
O15b O13b O8b 122(9) 2_656 1_555 2_646
O15b O13b O28a 55(6) 2_656 1_555 2_656
O15b O13b O20b 131(9) 2_656 1_555 2_656
O15b O13b O19a 91(7) 2_656 1_555 1_555
O15b O13b O8a 112(8) 2_656 1_555 2_646
O15b O13b O11a 57(6) 2_656 1_555 1_555
O15b O13b Ba6 142(8) 2_656 1_555 2_656
O15b O13b O10b 82(8) 2_656 1_555 2_656
O15b O13b O28b 50(6) 2_656 1_555 2_656
O15b O13b O12b 107(8) 2_656 1_555 1_555
O15b O13b O14b 168(9) 2_656 1_555 1_555
O15b O13b Y2 37(5) 2_656 1_555 2_656
O15b O13b O14a 152(10) 2_656 1_555 1_555
O15b O13b Si4a 109(11) 2_656 1_555 1_555
O15b O13b Si4b 135(12) 2_656 1_555 1_555
O15b O13b O13a 44(11) 2_656 1_555 1_555
Si4b O14b O14a 31(13) 1_555 1_555 1_555
Ba6 O14b Si4b 98(11) 2_656 1_555 1_555
Ba6 O14b O14a 102(15) 2_656 1_555 1_555
O20b O14b Ba6 66(7) 2_656 1_555 2_656
O20b O14b Si4b 102(11) 2_656 1_555 1_555
O20b O14b O14a 76(14) 2_656 1_555 1_555
Si4a O14b O20b 104(9) 1_555 1_555 2_656
Si4a O14b Ba6 102(8) 1_555 1_555 2_656
Si4a O14b Si4b 4(7) 1_555 1_555 1_555
Si4a O14b O14a 31(12) 1_555 1_555 1_555
Ba3 O14b Si4a 115(8) 2_646 1_555 1_555
Ba3 O14b O20b 128(9) 2_646 1_555 2_656
Ba3 O14b Ba6 132(8) 2_646 1_555 2_656
Ba3 O14b Si4b 118(11) 2_646 1_555 1_555
Ba3 O14b O14a 125(16) 2_646 1_555 1_555
O8b O14b Ba3 92(8) 2_646 1_555 2_646
O8b O14b Si4a 40(7) 2_646 1_555 1_555
O8b O14b O20b 138(11) 2_646 1_555 2_656
O8b O14b Ba6 97(8) 2_646 1_555 2_656
O8b O14b Si4b 40(10) 2_646 1_555 1_555
O8b O14b O14a 70(15) 2_646 1_555 1_555
O13b O14b O8b 68(9) 1_555 1_555 2_646
O13b O14b Ba3 155(9) 1_555 1_555 2_646
O13b O14b Si4a 40(6) 1_555 1_555 1_555
O13b O14b O20b 70(8) 1_555 1_555 2_656
O13b O14b Ba6 69(6) 1_555 1_555 2_656
O13b O14b Si4b 36(9) 1_555 1_555 1_555
O13b O14b O14a 34(12) 1_555 1_555 1_555
O21a O14b O13b 128(8) 1_555 1_555 1_555
O21a O14b O8b 139(10) 1_555 1_555 2_646
O21a O14b Ba3 77(6) 1_555 1_555 2_646
O21a O14b Si4a 167(9) 1_555 1_555 1_555
O21a O14b O20b 70(7) 1_555 1_555 2_656
O21a O14b Ba6 65(6) 1_555 1_555 2_656
O21a O14b Si4b 163(12) 1_555 1_555 1_555
O21a O14b O14a 146(16) 1_555 1_555 1_555
O11b O14b O21a 80(7) 2_546 1_555 1_555
O11b O14b O13b 104(9) 2_546 1_555 1_555
O11b O14b O8b 59(8) 2_546 1_555 2_646
O11b O14b Ba3 77(7) 2_546 1_555 2_646
O11b O14b Si4a 96(8) 2_546 1_555 1_555
O11b O14b O20b 132(9) 2_546 1_555 2_656
O11b O14b Ba6 68(7) 2_546 1_555 2_656
O11b O14b Si4b 95(11) 2_546 1_555 1_555
O11b O14b O14a 125(17) 2_546 1_555 1_555
O12b O14b O11b 123(9) 1_555 1_555 2_546
O12b O14b O21a 155(9) 1_555 1_555 1_555
O12b O14b O13b 60(7) 1_555 1_555 1_555
O12b O14b O8b 65(8) 1_555 1_555 2_646
O12b O14b Ba3 97(7) 1_555 1_555 2_646
O12b O14b Si4a 34(6) 1_555 1_555 1_555
O12b O14b O20b 96(8) 1_555 1_555 2_656
O12b O14b Ba6 130(9) 1_555 1_555 2_656
O12b O14b Si4b 38(9) 1_555 1_555 1_555
O12b O14b O14a 28(12) 1_555 1_555 1_555
O21b O14b O12b 158(10) 1_555 1_555 1_555
O21b O14b O11b 66(7) 1_555 1_555 2_546
O21b O14b O21a 18(6) 1_555 1_555 1_555
O21b O14b O13b 140(9) 1_555 1_555 1_555
O21b O14b O8b 124(10) 1_555 1_555 2_646
O21b O14b Ba3 64(6) 1_555 1_555 2_646
O21b O14b Si4a 163(10) 1_555 1_555 1_555
O21b O14b O20b 88(9) 1_555 1_555 2_656
O21b O14b Ba6 71(7) 1_555 1_555 2_656
O21b O14b Si4b 161(13) 1_555 1_555 1_555
O21b O14b O14a 164(17) 1_555 1_555 1_555
O8a O14b O21b 127(8) 2_646 1_555 1_555
O8a O14b O12b 65(6) 2_646 1_555 1_555
O8a O14b O11b 61(6) 2_646 1_555 2_546
O8a O14b O21a 141(8) 2_646 1_555 1_555
O8a O14b O13b 61(7) 2_646 1_555 1_555
O8a O14b O8b 8(7) 2_646 1_555 2_646
O8a O14b Ba3 100(6) 2_646 1_555 2_646
O8a O14b Si4a 36(5) 2_646 1_555 1_555
O8a O14b O20b 131(9) 2_646 1_555 2_656
O8a O14b Ba6 91(7) 2_646 1_555 2_656
O8a O14b Si4b 36(8) 2_646 1_555 1_555
O8a O14b O14a 66(14) 2_646 1_555 1_555
O6a O14b O8a 140(8) 2_657 1_555 2_646
O6a O14b O21b 83(7) 2_657 1_555 1_555
O6a O14b O12b 79(7) 2_657 1_555 1_555
O6a O14b O11b 140(8) 2_657 1_555 2_546
O6a O14b O21a 76(6) 2_657 1_555 1_555
O6a O14b O13b 116(8) 2_657 1_555 1_555
O6a O14b O8b 136(9) 2_657 1_555 2_646
O6a O14b Ba3 67(5) 2_657 1_555 2_646
O6a O14b Si4a 113(8) 2_657 1_555 1_555
O6a O14b O20b 67(7) 2_657 1_555 2_656
O6a O14b Ba6 126(8) 2_657 1_555 2_656
O6a O14b Si4b 116(11) 2_657 1_555 1_555
O6a O14b O14a 90(14) 2_657 1_555 1_555
Ba5 O14b O6a 47(4) 1_555 1_555 2_657
Ba5 O14b O8a 114(6) 1_555 1_555 2_646
Ba5 O14b O21b 118(8) 1_555 1_555 1_555
Ba5 O14b O12b 55(5) 1_555 1_555 1_555
Ba5 O14b O11b 172(9) 1_555 1_555 2_546
Ba5 O14b O21a 103(7) 1_555 1_555 1_555
Ba5 O14b O13b 68(6) 1_555 1_555 1_555
Ba5 O14b O8b 118(8) 1_555 1_555 2_646
Ba5 O14b Ba3 110(6) 1_555 1_555 2_646
Ba5 O14b Si4a 79(6) 1_555 1_555 1_555
Ba5 O14b O20b 45(5) 1_555 1_555 2_656
Ba5 O14b Ba6 108(6) 1_555 1_555 2_656
Ba5 O14b Si4b 79(9) 1_555 1_555 1_555
Ba5 O14b O14a 49(12) 1_555 1_555 1_555
Si3a O14b Ba5 147(11) 2_646 1_555 1_555
Si3a O14b O6a 148(11) 2_646 1_555 2_657
Si3a O14b O8a 33(9) 2_646 1_555 2_646
Si3a O14b O21b 95(11) 2_646 1_555 1_555
Si3a O14b O12b 94(11) 2_646 1_555 1_555
Si3a O14b O11b 29(10) 2_646 1_555 2_546
Si3a O14b O21a 110(11) 2_646 1_555 1_555
Si3a O14b O13b 87(11) 2_646 1_555 1_555
Si3a O14b O8b 30(10) 2_646 1_555 2_646
Si3a O14b Ba3 83(10) 2_646 1_555 2_646
Si3a O14b Si4a 68(10) 2_646 1_555 1_555
Si3a O14b O20b 146(12) 2_646 1_555 2_656
Si3a O14b Ba6 82(10) 2_646 1_555 2_656
Si3a O14b Si4b 68(12) 2_646 1_555 1_555
Si3a O14b O14a 99(17) 2_646 1_555 1_555
O20a O14b Si3a 136(10) 2_656 1_555 2_646
O20a O14b Ba5 66(4) 2_656 1_555 1_555
O20a O14b O6a 72(5) 2_656 1_555 2_657
O20a O14b O8a 140(7) 2_656 1_555 2_646
O20a O14b O21b 66(6) 2_656 1_555 1_555
O20a O14b O12b 118(7) 2_656 1_555 1_555
O20a O14b O11b 113(7) 2_656 1_555 2_546
O20a O14b O21a 49(5) 2_656 1_555 1_555
O20a O14b O13b 85(7) 2_656 1_555 1_555
O20a O14b O8b 147(9) 2_656 1_555 2_646
O20a O14b Ba3 118(7) 2_656 1_555 2_646
O20a O14b Si4a 123(7) 2_656 1_555 1_555
O20a O14b O20b 22(5) 2_656 1_555 2_656
O20a O14b Ba6 54(4) 2_656 1_555 2_656
O20a O14b Si4b 120(11) 2_656 1_555 1_555
O20a O14b O14a 98(15) 2_656 1_555 1_555
Si5b O15a O15b 74(18) 2_646 1_555 1_555
Si5a O15a Si5b 14(9) 2_646 1_555 2_646
Si5a O15a O15b 79(17) 2_646 1_555 1_555
O13a O15a Si5a 163(10) 2_646 1_555 2_646
O13a O15a Si5b 151(12) 2_646 1_555 2_646
O13a O15a O15b 107(17) 2_646 1_555 1_555
O18b O15a O13a 150(10) 1_555 1_555 2_646
O18b O15a Si5a 31(8) 1_555 1_555 2_646
O18b O15a Si5b 44(10) 1_555 1_555 2_646
O18b O15a O15b 103(18) 1_555 1_555 1_555
Y2 O15a O18b 154(9) 1_555 1_555 1_555
Y2 O15a O13a 56(5) 1_555 1_555 2_646
Y2 O15a Si5a 125(9) 1_555 1_555 2_646
Y2 O15a Si5b 113(11) 1_555 1_555 2_646
Y2 O15a O15b 52(15) 1_555 1_555 1_555
O17b O15a Y2 114(7) 1_555 1_555 1_555
O17b O15a O18b 59(8) 1_555 1_555 1_555
O17b O15a O13a 116(9) 1_555 1_555 2_646
O17b O15a Si5a 46(8) 1_555 1_555 2_646
O17b O15a Si5b 39(10) 1_555 1_555 2_646
O17b O15a O15b 103(18) 1_555 1_555 1_555
Ba4 O15a O17b 123(7) 2_646 1_555 1_555
Ba4 O15a Y2 116(5) 2_646 1_555 1_555
Ba4 O15a O18b 85(7) 2_646 1_555 1_555
Ba4 O15a O13a 74(6) 2_646 1_555 2_646
Ba4 O15a Si5a 115(8) 2_646 1_555 2_646
Ba4 O15a Si5b 129(11) 2_646 1_555 2_646
Ba4 O15a O15b 129(18) 2_646 1_555 1_555
O18a O15a Ba4 88(5) 1_555 1_555 2_646
O18a O15a O17b 47(6) 1_555 1_555 1_555
O18a O15a Y2 156(7) 1_555 1_555 1_555
O18a O15a O18b 14(6) 1_555 1_555 1_555
O18a O15a O13a 141(8) 1_555 1_555 2_646
O18a O15a Si5a 33(7) 1_555 1_555 2_646
O18a O15a Si5b 43(9) 1_555 1_555 2_646
O18a O15a O15b 111(17) 1_555 1_555 1_555
O28b O15a O18a 148(7) 1_555 1_555 1_555
O28b O15a Ba4 76(5) 1_555 1_555 2_646
O28b O15a O17b 161(8) 1_555 1_555 1_555
O28b O15a Y2 47(4) 1_555 1_555 1_555
O28b O15a O18b 134(9) 1_555 1_555 1_555
O28b O15a O13a 61(6) 1_555 1_555 2_646
O28b O15a Si5a 134(10) 1_555 1_555 2_646
O28b O15a Si5b 135(12) 1_555 1_555 2_646
O28b O15a O15b 63(16) 1_555 1_555 1_555
O28a O15a O28b 21(4) 1_555 1_555 1_555
O28a O15a O18a 135(6) 1_555 1_555 1_555
O28a O15a Ba4 55(4) 1_555 1_555 2_646
O28a O15a O17b 176(9) 1_555 1_555 1_555
O28a O15a Y2 66(4) 1_555 1_555 1_555
O28a O15a O18b 123(8) 1_555 1_555 1_555
O28a O15a O13a 60(6) 1_555 1_555 2_646
O28a O15a Si5a 138(9) 1_555 1_555 2_646
O28a O15a Si5b 145(12) 1_555 1_555 2_646
O28a O15a O15b 81(17) 1_555 1_555 1_555
O16a O15a O28a 107(6) 1_555 1_555 1_555
O16a O15a O28b 103(6) 1_555 1_555 1_555
O16a O15a O18a 54(5) 1_555 1_555 1_555
O16a O15a Ba4 106(5) 1_555 1_555 2_646
O16a O15a O17b 77(7) 1_555 1_555 1_555
O16a O15a Y2 112(6) 1_555 1_555 1_555
O16a O15a O18b 43(6) 1_555 1_555 1_555
O16a O15a O13a 164(8) 1_555 1_555 2_646
O16a O15a Si5a 32(6) 1_555 1_555 2_646
O16a O15a Si5b 39(9) 1_555 1_555 2_646
O16a O15a O15b 60(16) 1_555 1_555 1_555
O17a O15a O16a 55(5) 1_555 1_555 1_555
O17a O15a O28a 158(7) 1_555 1_555 1_555
O17a O15a O28b 141(7) 1_555 1_555 1_555
O17a O15a O18a 50(5) 1_555 1_555 1_555
O17a O15a Ba4 138(6) 1_555 1_555 2_646
O17a O15a O17b 26(7) 1_555 1_555 1_555
O17a O15a Y2 106(6) 1_555 1_555 1_555
O17a O15a O18b 55(7) 1_555 1_555 1_555
O17a O15a O13a 135(8) 1_555 1_555 2_646
O17a O15a Si5a 29(6) 1_555 1_555 2_646
O17a O15a Si5b 16(9) 1_555 1_555 2_646
O17a O15a O15b 78(16) 1_555 1_555 1_555
O13b O15a O17a 129(7) 2_646 1_555 1_555
O13b O15a O16a 152(7) 2_646 1_555 1_555
O13b O15a O28a 59(5) 2_646 1_555 1_555
O13b O15a O28b 54(5) 2_646 1_555 1_555
O13b O15a O18a 153(7) 2_646 1_555 1_555
O13b O15a Ba4 86(5) 2_646 1_555 2_646
O13b O15a O17b 118(8) 2_646 1_555 1_555
O13b O15a Y2 41(5) 2_646 1_555 1_555
O13b O15a O18b 165(9) 2_646 1_555 1_555
O13b O15a O13a 15(6) 2_646 1_555 2_646
O13b O15a Si5a 158(9) 2_646 1_555 2_646
O13b O15a Si5b 143(11) 2_646 1_555 2_646
O13b O15a O15b 92(17) 2_646 1_555 1_555
O11a O15a O13b 55(5) 2_646 1_555 2_646
O11a O15a O17a 75(5) 2_646 1_555 1_555
O11a O15a O16a 113(6) 2_646 1_555 1_555
O11a O15a O28a 105(6) 2_646 1_555 1_555
O11a O15a O28b 89(6) 2_646 1_555 1_555
O11a O15a O18a 120(6) 2_646 1_555 1_555
O11a O15a Ba4 140(6) 2_646 1_555 2_646
O11a O15a O17b 74(6) 2_646 1_555 1_555
O11a O15a Y2 42(4) 2_646 1_555 1_555
O11a O15a O18b 130(8) 2_646 1_555 1_555
O11a O15a O13a 66(6) 2_646 1_555 2_646
O11a O15a Si5a 102(8) 2_646 1_555 2_646
O11a O15a Si5b 88(10) 2_646 1_555 2_646
O11a O15a O15b 70(16) 2_646 1_555 1_555
O16b O15a O11a 81(5) 1_555 1_555 2_646
O16b O15a O13b 132(7) 1_555 1_555 2_646
O16b O15a O17a 30(5) 1_555 1_555 1_555
O16b O15a O16a 34(5) 1_555 1_555 1_555
O16b O15a O28a 128(7) 1_555 1_555 1_555
O16b O15a O28b 114(7) 1_555 1_555 1_555
O16b O15a O18a 63(5) 1_555 1_555 1_555
O16b O15a Ba4 139(6) 1_555 1_555 2_646
O16b O15a O17b 56(7) 1_555 1_555 1_555
O16b O15a Y2 95(6) 1_555 1_555 1_555
O16b O15a O18b 60(7) 1_555 1_555 1_555
O16b O15a O13a 146(8) 1_555 1_555 2_646
O16b O15a Si5a 30(7) 1_555 1_555 2_646
O16b O15a Si5b 22(9) 1_555 1_555 2_646
O16b O15a O15b 52(16) 1_555 1_555 1_555
O16b O16a Si5a 64(9) 1_555 1_555 2_646
Si5b O16a O16b 55(10) 2_646 1_555 1_555
Si5b O16a Si5a 11(9) 2_646 1_555 2_646
Ba7 O16a Si5b 116(10) 1_555 1_555 2_646
Ba7 O16a O16b 99(9) 1_555 1_555 1_555
Ba7 O16a Si5a 124(10) 1_555 1_555 2_646
O18b O16a Ba7 142(10) 1_555 1_555 1_555
O18b O16a Si5b 49(10) 1_555 1_555 2_646
O18b O16a O16b 96(10) 1_555 1_555 1_555
O18b O16a Si5a 38(9) 1_555 1_555 2_646
O5a O16a O18b 104(9) 2_656 1_555 1_555
O5a O16a Ba7 96(7) 2_656 1_555 1_555
O5a O16a Si5b 147(10) 2_656 1_555 2_646
O5a O16a O16b 124(9) 2_656 1_555 1_555
O5a O16a Si5a 139(10) 2_656 1_555 2_646
O7b O16a O5a 38(6) 2_656 1_555 2_656
O7b O16a O18b 127(10) 2_656 1_555 1_555
O7b O16a Ba7 60(6) 2_656 1_555 1_555
O7b O16a Si5b 170(11) 2_656 1_555 2_646
O7b O16a O16b 133(10) 2_656 1_555 1_555
O7b O16a Si5a 163(10) 2_656 1_555 2_646
O23a O16a O7b 64(7) 1_555 1_555 2_656
O23a O16a O5a 79(7) 1_555 1_555 2_656
O23a O16a O18b 77(9) 1_555 1_555 1_555
O23a O16a Ba7 75(6) 1_555 1_555 1_555
O23a O16a Si5b 107(10) 1_555 1_555 2_646
O23a O16a O16b 157(10) 1_555 1_555 1_555
O23a O16a Si5a 100(9) 1_555 1_555 2_646
O15b O16a O23a 84(8) 1_555 1_555 1_555
O15b O16a O7b 132(8) 1_555 1_555 2_656
O15b O16a O5a 163(9) 1_555 1_555 2_656
O15b O16a O18b 72(9) 1_555 1_555 1_555
O15b O16a Ba7 80(7) 1_555 1_555 1_555
O15b O16a Si5b 40(9) 1_555 1_555 2_646
O15b O16a O16b 73(9) 1_555 1_555 1_555
O15b O16a Si5a 45(8) 1_555 1_555 2_646
O18a O16a O15b 77(7) 1_555 1_555 1_555
O18a O16a O23a 88(7) 1_555 1_555 1_555
O18a O16a O7b 132(7) 1_555 1_555 2_656
O18a O16a O5a 102(7) 1_555 1_555 2_656
O18a O16a O18b 12(7) 1_555 1_555 1_555
O18a O16a Ba7 152(7) 1_555 1_555 1_555
O18a O16a Si5b 47(8) 1_555 1_555 2_646
O18a O16a O16b 87(8) 1_555 1_555 1_555
O18a O16a Si5a 37(7) 1_555 1_555 2_646
Y1 O16a O18a 61(4) 2_656 1_555 1_555
Y1 O16a O15b 118(7) 2_656 1_555 1_555
Y1 O16a O23a 53(5) 2_656 1_555 1_555
Y1 O16a O7b 71(5) 2_656 1_555 2_656
Y1 O16a O5a 51(4) 2_656 1_555 2_656
Y1 O16a O18b 58(7) 2_656 1_555 1_555
Y1 O16a Ba7 120(6) 2_656 1_555 1_555
Y1 O16a Si5b 107(9) 2_656 1_555 2_646
Y1 O16a O16b 140(9) 2_656 1_555 1_555
Y1 O16a Si5a 96(8) 2_656 1_555 2_646
O17a O16a Y1 111(6) 1_555 1_555 2_656
O17a O16a O18a 54(5) 1_555 1_555 1_555
O17a O16a O15b 68(7) 1_555 1_555 1_555
O17a O16a O23a 137(8) 1_555 1_555 1_555
O17a O16a O7b 157(7) 1_555 1_555 2_656
O17a O16a O5a 125(7) 1_555 1_555 2_656
O17a O16a O18b 63(8) 1_555 1_555 1_555
O17a O16a Ba7 127(7) 1_555 1_555 1_555
O17a O16a Si5b 33(8) 1_555 1_555 2_646
O17a O16a O16b 33(7) 1_555 1_555 1_555
O17a O16a Si5a 37(7) 1_555 1_555 2_646
O15a O16a O17a 65(5) 1_555 1_555 1_555
O15a O16a Y1 102(5) 1_555 1_555 2_656
O15a O16a O18a 60(5) 1_555 1_555 1_555
O15a O16a O15b 18(6) 1_555 1_555 1_555
O15a O16a O23a 78(6) 1_555 1_555 1_555
O15a O16a O7b 138(7) 1_555 1_555 2_656
O15a O16a O5a 152(7) 1_555 1_555 2_656
O15a O16a O18b 54(8) 1_555 1_555 1_555
O15a O16a Ba7 94(6) 1_555 1_555 1_555
O15a O16a Si5b 33(8) 1_555 1_555 2_646
O15a O16a O16b 80(8) 1_555 1_555 1_555
O15a O16a Si5a 33(7) 1_555 1_555 2_646
Si2b O16a O15a 168(8) 1_555 1_555 1_555
Si2b O16a O17a 126(8) 1_555 1_555 1_555
Si2b O16a Y1 74(6) 1_555 1_555 2_656
Si2b O16a O18a 124(8) 1_555 1_555 1_555
Si2b O16a O15b 159(9) 1_555 1_555 1_555
Si2b O16a O23a 91(8) 1_555 1_555 1_555
Si2b O16a O7b 31(7) 1_555 1_555 2_656
Si2b O16a O5a 24(6) 1_555 1_555 2_656
Si2b O16a O18b 127(10) 1_555 1_555 1_555
Si2b O16a Ba7 79(7) 1_555 1_555 1_555
Si2b O16a Si5b 159(11) 1_555 1_555 2_646
Si2b O16a O16b 111(10) 1_555 1_555 1_555
Si2b O16a Si5a 156(11) 1_555 1_555 2_646
O5b O16a Si2b 30(7) 2_656 1_555 1_555
O5b O16a O15a 153(7) 2_656 1_555 1_555
O5b O16a O17a 110(7) 2_656 1_555 1_555
O5b O16a Y1 53(5) 2_656 1_555 2_656
O5b O16a O18a 94(6) 2_656 1_555 1_555
O5b O16a O15b 170(8) 2_656 1_555 1_555
O5b O16a O23a 92(7) 2_656 1_555 1_555
O5b O16a O7b 52(6) 2_656 1_555 2_656
O5b O16a O5a 15(5) 2_656 1_555 2_656
O5b O16a O18b 99(9) 2_656 1_555 1_555
O5b O16a Ba7 108(7) 2_656 1_555 1_555
O5b O16a Si5b 135(10) 2_656 1_555 2_646
O5b O16a O16b 111(9) 2_656 1_555 1_555
O5b O16a Si5a 128(10) 2_656 1_555 2_646
O6b O16a O5b 50(6) 1_565 1_555 2_656
O6b O16a Si2b 31(7) 1_565 1_555 1_555
O6b O16a O15a 156(7) 1_565 1_555 1_555
O6b O16a O17a 104(7) 1_565 1_555 1_555
O6b O16a Y1 102(6) 1_565 1_555 2_656
O6b O16a O18a 133(7) 1_565 1_555 1_555
O6b O16a O15b 140(8) 1_565 1_555 1_555
O6b O16a O23a 118(8) 1_565 1_555 1_555
O6b O16a O7b 55(7) 1_565 1_555 2_656
O6b O16a O5a 52(6) 1_565 1_555 2_656
O6b O16a O18b 142(10) 1_565 1_555 1_555
O6b O16a Ba7 75(6) 1_565 1_555 1_555
O6b O16a Si5b 135(10) 1_565 1_555 2_646
O6b O16a O16b 81(9) 1_565 1_555 1_555
O6b O16a Si5a 141(10) 1_565 1_555 2_646
Si5b O17a O17b 67(14) 2_646 1_555 1_555
O16b O17a Si5b 65(12) 1_555 1_555 2_646
O16b O17a O17b 132(16) 1_555 1_555 1_555
Si6a O17a O16b 163(13) 1_556 1_555 1_555
Si6a O17a Si5b 130(14) 1_556 1_555 2_646
Si6a O17a O17b 63(12) 1_556 1_555 1_555
Si5a O17a Si6a 131(12) 2_646 1_555 1_556
Si5a O17a O16b 65(10) 2_646 1_555 1_555
Si5a O17a Si5b 13(10) 2_646 1_555 2_646
Si5a O17a O17b 70(12) 2_646 1_555 1_555
Si6b O17a Si5a 120(12) 1_556 1_555 2_646
Si6b O17a Si6a 13(9) 1_556 1_555 1_556
Si6b O17a O16b 171(15) 1_556 1_555 1_555
Si6b O17a Si5b 122(14) 1_556 1_555 2_646
Si6b O17a O17b 57(12) 1_556 1_555 1_555
O19b O17a Si6b 45(10) 2_647 1_555 1_556
O19b O17a Si5a 126(11) 2_647 1_555 2_646
O19b O17a Si6a 49(9) 2_647 1_555 1_556
O19b O17a O16b 125(13) 2_647 1_555 1_555
O19b O17a Si5b 138(13) 2_647 1_555 2_646
O19b O17a O17b 96(13) 2_647 1_555 1_555
Ba6 O17a O19b 116(8) 2_756 1_555 2_647
Ba6 O17a Si6b 107(10) 2_756 1_555 1_556
Ba6 O17a Si5a 118(9) 2_756 1_555 2_646
Ba6 O17a Si6a 95(9) 2_756 1_555 1_556
Ba6 O17a O16b 74(9) 2_756 1_555 1_555
Ba6 O17a Si5b 106(11) 2_756 1_555 2_646
Ba6 O17a O17b 112(12) 2_756 1_555 1_555
O18a O17a Ba6 157(8) 1_555 1_555 2_756
O18a O17a O19b 87(8) 1_555 1_555 2_647
O18a O17a Si6b 86(10) 1_555 1_555 1_556
O18a O17a Si5a 41(7) 1_555 1_555 2_646
O18a O17a Si6a 99(9) 1_555 1_555 1_556
O18a O17a O16b 96(10) 1_555 1_555 1_555
O18a O17a Si5b 51(10) 1_555 1_555 2_646
O18a O17a O17b 59(11) 1_555 1_555 1_555
O19a O17a O18a 77(6) 2_647 1_555 1_555
O19a O17a Ba6 124(7) 2_647 1_555 2_756
O19a O17a O19b 17(7) 2_647 1_555 2_647
O19a O17a Si6b 31(9) 2_647 1_555 1_556
O19a O17a Si5a 118(10) 2_647 1_555 2_646
O19a O17a Si6a 39(7) 2_647 1_555 1_556
O19a O17a O16b 140(12) 2_647 1_555 1_555
O19a O17a Si5b 127(12) 2_647 1_555 2_646
O19a O17a O17b 78(11) 2_647 1_555 1_555
O18b O17a O19a 93(8) 1_555 1_555 2_647
O18b O17a O18a 17(6) 1_555 1_555 1_555
O18b O17a Ba6 143(9) 1_555 1_555 2_756
O18b O17a O19b 101(9) 1_555 1_555 2_647
O18b O17a Si6b 102(11) 1_555 1_555 1_556
O18b O17a Si5a 25(8) 1_555 1_555 2_646
O18b O17a Si6a 115(11) 1_555 1_555 1_556
O18b O17a O16b 80(10) 1_555 1_555 1_555
O18b O17a Si5b 37(10) 1_555 1_555 2_646
O18b O17a O17b 67(12) 1_555 1_555 1_555
O21a O17a O18b 150(9) 1_655 1_555 1_555
O21a O17a O19a 61(6) 1_655 1_555 2_647
O21a O17a O18a 133(8) 1_655 1_555 1_555
O21a O17a Ba6 63(5) 1_655 1_555 2_756
O21a O17a O19b 60(7) 1_655 1_555 2_647
O21a O17a Si6b 48(8) 1_655 1_555 1_556
O21a O17a Si5a 161(11) 1_655 1_555 2_646
O21a O17a Si6a 35(7) 1_655 1_555 1_556
O21a O17a O16b 129(11) 1_655 1_555 1_555
O21a O17a Si5b 151(13) 1_655 1_555 2_646
O21a O17a O17b 91(12) 1_655 1_555 1_555
O21b O17a O21a 18(6) 1_655 1_555 1_655
O21b O17a O18b 135(9) 1_655 1_555 1_555
O21b O17a O19a 60(7) 1_655 1_555 2_647
O21b O17a O18a 120(8) 1_655 1_555 1_555
O21b O17a Ba6 71(6) 1_655 1_555 2_756
O21b O17a O19b 65(8) 1_655 1_555 2_647
O21b O17a Si6b 37(9) 1_655 1_555 1_556
O21b O17a Si5a 142(11) 1_655 1_555 2_646
O21b O17a Si6a 24(7) 1_655 1_555 1_556
O21b O17a O16b 143(12) 1_655 1_555 1_555
O21b O17a Si5b 135(13) 1_655 1_555 2_646
O21b O17a O17b 73(12) 1_655 1_555 1_555
O16a O17a O21b 177(9) 1_555 1_555 1_655
O16a O17a O21a 164(8) 1_555 1_555 1_655
O16a O17a O18b 44(6) 1_555 1_555 1_555
O16a O17a O19a 122(7) 1_555 1_555 2_647
O16a O17a O18a 59(5) 1_555 1_555 1_555
O16a O17a Ba6 109(7) 1_555 1_555 2_756
O16a O17a O19b 118(9) 1_555 1_555 2_647
O16a O17a Si6b 144(11) 1_555 1_555 1_556
O16a O17a Si5a 35(7) 1_555 1_555 2_646
O16a O17a Si6a 157(10) 1_555 1_555 1_556
O16a O17a O16b 37(8) 1_555 1_555 1_555
O16a O17a Si5b 42(9) 1_555 1_555 2_646
O16a O17a O17b 105(12) 1_555 1_555 1_555
O20a O17a O16a 142(7) 1_556 1_555 1_555
O20a O17a O21b 36(6) 1_556 1_555 1_655
O20a O17a O21a 54(5) 1_556 1_555 1_655
O20a O17a O18b 100(7) 1_556 1_555 1_555
O20a O17a O19a 56(5) 1_556 1_555 2_647
O20a O17a O18a 86(6) 1_556 1_555 1_555
O20a O17a Ba6 98(6) 1_556 1_555 2_756
O20a O17a O19b 70(8) 1_556 1_555 2_647
O20a O17a Si6b 25(8) 1_556 1_555 1_556
O20a O17a Si5a 108(9) 1_556 1_555 2_646
O20a O17a Si6a 26(7) 1_556 1_555 1_556
O20a O17a O16b 164(11) 1_556 1_555 1_555
O20a O17a Si5b 105(11) 1_556 1_555 2_646
O20a O17a O17b 38(10) 1_556 1_555 1_555
O15b O17a O20a 105(7) 1_555 1_555 1_556
O15b O17a O16a 53(6) 1_555 1_555 1_555
O15b O17a O21b 124(8) 1_555 1_555 1_655
O15b O17a O21a 136(8) 1_555 1_555 1_655
O15b O17a O18b 58(8) 1_555 1_555 1_555
O15b O17a O19a 144(8) 1_555 1_555 2_647
O15b O17a O18a 71(7) 1_555 1_555 1_555
O15b O17a Ba6 86(6) 1_555 1_555 2_756
O15b O17a O19b 157(10) 1_555 1_555 2_647
O15b O17a Si6b 127(11) 1_555 1_555 1_556
O15b O17a Si5a 33(7) 1_555 1_555 2_646
O15b O17a Si6a 131(10) 1_555 1_555 1_556
O15b O17a O16b 62(9) 1_555 1_555 1_555
O15b O17a Si5b 20(10) 1_555 1_555 2_646
O15b O17a O17b 71(11) 1_555 1_555 1_555
Ba3 O17a O15b 122(7) 1_556 1_555 1_555
Ba3 O17a O20a 127(6) 1_556 1_555 1_556
Ba3 O17a O16a 70(5) 1_556 1_555 1_555
Ba3 O17a O21b 113(7) 1_556 1_555 1_655
Ba3 O17a O21a 99(6) 1_556 1_555 1_655
Ba3 O17a O18b 87(7) 1_556 1_555 1_555
Ba3 O17a O19a 71(5) 1_556 1_555 2_647
Ba3 O17a O18a 86(6) 1_556 1_555 1_555
Ba3 O17a Ba6 108(6) 1_556 1_555 2_756
Ba3 O17a O19b 57(7) 1_556 1_555 2_647
Ba3 O17a Si6b 102(10) 1_556 1_555 1_556
Ba3 O17a Si5a 99(8) 1_556 1_555 2_646
Ba3 O17a Si6a 104(9) 1_556 1_555 1_556
Ba3 O17a O16b 69(9) 1_556 1_555 1_555
Ba3 O17a Si5b 111(11) 1_556 1_555 2_646
Ba3 O17a O17b 138(12) 1_556 1_555 1_555
O15a O17a Ba3 128(6) 1_555 1_555 1_556
O15a O17a O15b 17(5) 1_555 1_555 1_555
O15a O17a O20a 91(6) 1_555 1_555 1_556
O15a O17a O16a 59(5) 1_555 1_555 1_555
O15a O17a O21b 118(8) 1_555 1_555 1_655
O15a O17a O21a 133(7) 1_555 1_555 1_655
O15a O17a O18b 49(7) 1_555 1_555 1_555
O15a O17a O19a 127(7) 1_555 1_555 2_647
O15a O17a O18a 59(5) 1_555 1_555 1_555
O15a O17a Ba6 99(6) 1_555 1_555 2_756
O15a O17a O19b 142(9) 1_555 1_555 2_647
O15a O17a Si6b 112(10) 1_555 1_555 1_556
O15a O17a Si5a 29(7) 1_555 1_555 2_646
O15a O17a Si6a 117(10) 1_555 1_555 1_556
O15a O17a O16b 77(9) 1_555 1_555 1_555
O15a O17a Si5b 17(9) 1_555 1_555 2_646
O15a O17a O17b 55(10) 1_555 1_555 1_555
O20b O17a O15a 92(6) 1_556 1_555 1_555
O20b O17a Ba3 108(6) 1_556 1_555 1_556
O20b O17a O15b 109(7) 1_556 1_555 1_555
O20b O17a O20a 26(4) 1_556 1_555 1_556
O20b O17a O16a 124(7) 1_556 1_555 1_555
O20b O17a O21b 55(6) 1_556 1_555 1_655
O20b O17a O21a 69(6) 1_556 1_555 1_655
O20b O17a O18b 81(7) 1_556 1_555 1_555
O20b O17a O19a 40(6) 1_556 1_555 2_647
O20b O17a O18a 65(6) 1_556 1_555 1_555
O20b O17a Ba6 123(7) 1_556 1_555 2_756
O20b O17a O19b 57(8) 1_556 1_555 2_647
O20b O17a Si6b 23(8) 1_556 1_555 1_556
O20b O17a Si5a 98(9) 1_556 1_555 2_646
O20b O17a Si6a 34(7) 1_556 1_555 1_556
O20b O17a O16b 161(11) 1_556 1_555 1_555
O20b O17a Si5b 100(11) 1_556 1_555 2_646
O20b O17a O17b 39(10) 1_556 1_555 1_555
Si5a O18a O18b 50(20) 2_646 1_555 1_555
Si5b O18a Si5a 10(8) 2_646 1_555 2_646
Si5b O18a O18b 60(20) 2_646 1_555 1_555
O17b O18a Si5b 47(9) 1_555 1_555 2_646
O17b O18a Si5a 57(9) 1_555 1_555 2_646
O17b O18a O18b 110(20) 1_555 1_555 1_555
Ba5 O18a O17b 91(8) 2_647 1_555 1_555
Ba5 O18a Si5b 138(9) 2_647 1_555 2_646
Ba5 O18a Si5a 147(9) 2_647 1_555 2_646
Ba5 O18a O18b 150(20) 2_647 1_555 1_555
O24b O18a Ba5 73(6) 1_556 1_555 2_647
O24b O18a O17b 133(9) 1_556 1_555 1_555
O24b O18a Si5b 138(11) 1_556 1_555 2_646
O24b O18a Si5a 133(11) 1_556 1_555 2_646
O24b O18a O18b 110(20) 1_556 1_555 1_555
O17a O18a O24b 112(8) 1_555 1_555 1_556
O17a O18a Ba5 112(6) 1_555 1_555 2_647
O17a O18a O17b 34(8) 1_555 1_555 1_555
O17a O18a Si5b 39(8) 1_555 1_555 2_646
O17a O18a Si5a 45(7) 1_555 1_555 2_646
O17a O18a O18b 90(20) 1_555 1_555 1_555
O16a O18a O17a 67(6) 1_555 1_555 1_555
O16a O18a O24b 98(7) 1_555 1_555 1_556
O16a O18a Ba5 169(7) 1_555 1_555 2_647
O16a O18a O17b 92(8) 1_555 1_555 1_555
O16a O18a Si5b 48(8) 1_555 1_555 2_646
O16a O18a Si5a 39(7) 1_555 1_555 2_646
O16a O18a O18b 33(18) 1_555 1_555 1_555
Y1 O18a O16a 61(4) 2_656 1_555 1_555
Y1 O18a O17a 122(7) 2_656 1_555 1_555
Y1 O18a O24b 56(5) 2_656 1_555 1_556
Y1 O18a Ba5 115(5) 2_656 1_555 2_647
Y1 O18a O17b 153(9) 2_656 1_555 1_555
Y1 O18a Si5b 107(9) 2_656 1_555 2_646
Y1 O18a Si5a 97(8) 2_656 1_555 2_646
Y1 O18a O18b 50(20) 2_656 1_555 1_555
O15a O18a Y1 105(5) 1_555 1_555 2_656
O15a O18a O16a 65(5) 1_555 1_555 1_555
O15a O18a O17a 71(6) 1_555 1_555 1_555
O15a O18a O24b 160(8) 1_555 1_555 1_556
O15a O18a Ba5 125(7) 1_555 1_555 2_647
O15a O18a O17b 61(7) 1_555 1_555 1_555
O15a O18a Si5b 36(8) 1_555 1_555 2_646
O15a O18a Si5a 36(7) 1_555 1_555 2_646
O15a O18a O18b 50(20) 1_555 1_555 1_555
O24a O18a O15a 149(7) 1_556 1_555 1_555
O24a O18a Y1 45(4) 1_556 1_555 2_656
O24a O18a O16a 95(6) 1_556 1_555 1_555
O24a O18a O17a 125(7) 1_556 1_555 1_555
O24a O18a O24b 15(5) 1_556 1_555 1_556
O24a O18a Ba5 77(5) 1_556 1_555 2_647
O24a O18a O17b 148(8) 1_556 1_555 1_555
O24a O18a Si5b 142(10) 1_556 1_555 2_646
O24a O18a Si5a 134(10) 1_556 1_555 2_646
O24a O18a O18b 100(20) 1_556 1_555 1_555
O1a O18a O24a 56(5) 1_555 1_555 1_556
O1a O18a O15a 102(6) 1_555 1_555 1_555
O1a O18a Y1 47(3) 1_555 1_555 2_656
O1a O18a O16a 100(6) 1_555 1_555 1_555
O1a O18a O17a 166(7) 1_555 1_555 1_555
O1a O18a O24b 70(6) 1_555 1_555 1_556
O1a O18a Ba5 82(5) 1_555 1_555 2_647
O1a O18a O17b 153(10) 1_555 1_555 1_555
O1a O18a Si5b 130(9) 1_555 1_555 2_646
O1a O18a Si5a 123(9) 1_555 1_555 2_646
O1a O18a O18b 75(19) 1_555 1_555 1_555
Si6b O18a O1a 155(7) 1_556 1_555 1_555
Si6b O18a O24a 117(7) 1_556 1_555 1_556
Si6b O18a O15a 92(7) 1_556 1_555 1_555
Si6b O18a Y1 148(7) 1_556 1_555 2_656
Si6b O18a O16a 105(7) 1_556 1_555 1_555
Si6b O18a O17a 39(6) 1_556 1_555 1_555
Si6b O18a O24b 102(8) 1_556 1_555 1_556
Si6b O18a Ba5 73(6) 1_556 1_555 2_647
Si6b O18a O17b 31(7) 1_556 1_555 1_555
Si6b O18a Si5b 72(9) 1_556 1_555 2_646
Si6b O18a Si5a 81(8) 1_556 1_555 2_646
Si6b O18a O18b 130(20) 1_556 1_555 1_555
O16b O18a Si6b 70(6) 1_555 1_555 1_556
O16b O18a O1a 135(6) 1_555 1_555 1_555
O16b O18a O24a 114(7) 1_555 1_555 1_556
O16b O18a O15a 64(5) 1_555 1_555 1_555
O16b O18a Y1 93(6) 1_555 1_555 2_656
O16b O18a O16a 35(5) 1_555 1_555 1_555
O16b O18a O17a 31(5) 1_555 1_555 1_555
O16b O18a O24b 108(7) 1_555 1_555 1_556
O16b O18a Ba5 142(6) 1_555 1_555 2_647
O16b O18a O17b 60(8) 1_555 1_555 1_555
O16b O18a Si5b 30(8) 1_555 1_555 2_646
O16b O18a Si5a 28(7) 1_555 1_555 2_646
O16b O18a O18b 63(19) 1_555 1_555 1_555
O20b O18a O16b 100(6) 1_556 1_555 1_555
O20b O18a Si6b 31(6) 1_556 1_555 1_556
O20b O18a O1a 124(6) 1_556 1_555 1_555
O20b O18a O24a 110(6) 1_556 1_555 1_556
O20b O18a O15a 100(6) 1_556 1_555 1_555
O20b O18a Y1 155(6) 1_556 1_555 2_656
O20b O18a O16a 136(6) 1_556 1_555 1_555
O20b O18a O17a 69(6) 1_556 1_555 1_555
O20b O18a O24b 99(7) 1_556 1_555 1_556
O20b O18a Ba5 44(4) 1_556 1_555 2_647
O20b O18a O17b 48(7) 1_556 1_555 1_555
O20b O18a Si5b 95(9) 1_556 1_555 2_646
O20b O18a Si5a 105(8) 1_556 1_555 2_646
O20b O18a O18b 150(20) 1_556 1_555 1_555
O19a O18a O20b 38(5) 2_647 1_555 1_556
O19a O18a O16b 79(5) 2_647 1_555 1_555
O19a O18a Si6b 26(6) 2_647 1_555 1_556
O19a O18a O1a 138(6) 2_647 1_555 1_555
O19a O18a O24a 91(5) 2_647 1_555 1_556
O19a O18a O15a 117(6) 2_647 1_555 1_555
O19a O18a Y1 126(6) 2_647 1_555 2_656
O19a O18a O16a 109(6) 2_647 1_555 1_555
O19a O18a O17a 53(5) 2_647 1_555 1_555
O19a O18a O24b 76(6) 2_647 1_555 1_556
O19a O18a Ba5 64(5) 2_647 1_555 2_647
O19a O18a O17b 57(6) 2_647 1_555 1_555
O19a O18a Si5b 92(8) 2_647 1_555 2_646
O19a O18a Si5a 99(8) 2_647 1_555 2_646
O19a O18a O18b 140(20) 2_647 1_555 1_555
Si6a O18a O19a 31(4) 1_556 1_555 2_647
Si6a O18a O20b 39(5) 1_556 1_555 1_556
Si6a O18a O16b 62(5) 1_556 1_555 1_555
Si6a O18a Si6b 8(5) 1_556 1_555 1_556
Si6a O18a O1a 163(6) 1_556 1_555 1_555
Si6a O18a O24a 121(6) 1_556 1_555 1_556
Si6a O18a O15a 87(5) 1_556 1_555 1_555
Si6a O18a Y1 145(6) 1_556 1_555 2_656
Si6a O18a O16a 97(6) 1_556 1_555 1_555
Si6a O18a O17a 31(5) 1_556 1_555 1_555
Si6a O18a O24b 106(7) 1_556 1_555 1_556
Si6a O18a Ba5 81(5) 1_556 1_555 2_647
Si6a O18a O17b 27(6) 1_556 1_555 1_555
Si6a O18a Si5b 64(8) 1_556 1_555 2_646
Si6a O18a Si5a 73(7) 1_556 1_555 2_646
Si6a O18a O18b 120(20) 1_556 1_555 1_555
O15b O18a Si6a 84(5) 1_555 1_555 1_556
O15b O18a O19a 114(6) 1_555 1_555 2_647
O15b O18a O20b 106(6) 1_555 1_555 1_556
O15b O18a O16b 50(6) 1_555 1_555 1_555
O15b O18a Si6b 91(7) 1_555 1_555 1_556
O15b O18a O1a 108(6) 1_555 1_555 1_555
O15b O18a O24a 143(7) 1_555 1_555 1_556
O15b O18a O15a 15(5) 1_555 1_555 1_555
O15b O18a Y1 99(6) 1_555 1_555 2_656
O15b O18a O16a 51(5) 1_555 1_555 1_555
O15b O18a O17a 63(6) 1_555 1_555 1_555
O15b O18a O24b 149(8) 1_555 1_555 1_556
O15b O18a Ba5 138(7) 1_555 1_555 2_647
O15b O18a O17b 61(7) 1_555 1_555 1_555
O15b O18a Si5b 24(8) 1_555 1_555 2_646
O15b O18a Si5a 22(7) 1_555 1_555 2_646
O15b O18a O18b 50(20) 1_555 1_555 1_555
O19b O18a O15b 107(7) 2_647 1_555 1_555
O19b O18a Si6a 31(5) 2_647 1_555 1_556
O19b O18a O19a 14(5) 2_647 1_555 2_647
O19b O18a O20b 51(6) 2_647 1_555 1_556
O19b O18a O16b 66(6) 2_647 1_555 1_555
O19b O18a Si6b 30(6) 2_647 1_555 1_556
O19b O18a O1a 144(7) 2_647 1_555 1_555
O19b O18a O24a 90(6) 2_647 1_555 1_556
O19b O18a O15a 114(6) 2_647 1_555 1_555
O19b O18a Y1 118(6) 2_647 1_555 2_656
O19b O18a O16a 95(7) 2_647 1_555 1_555
O19b O18a O17a 44(6) 2_647 1_555 1_555
O19b O18a O24b 76(7) 2_647 1_555 1_556
O19b O18a Ba5 78(6) 2_647 1_555 2_647
O19b O18a O17b 58(7) 2_647 1_555 1_555
O19b O18a Si5b 83(9) 2_647 1_555 2_646
O19b O18a Si5a 89(8) 2_647 1_555 2_646
O19b O18a O18b 130(20) 2_647 1_555 1_555
Si6b O19a O19b 90(20) 2_656 1_555 1_555
Si6a O19a Si6b 14(11) 2_656 1_555 2_656
Si6a O19a O19b 79(19) 2_656 1_555 1_555
O20b O19a Si6a 67(10) 2_656 1_555 2_656
O20b O19a Si6b 53(12) 2_656 1_555 2_656
O20b O19a O19b 140(20) 2_656 1_555 1_555
Y2 O19a O20b 112(9) 2_656 1_555 2_656
Y2 O19a Si6a 158(9) 2_656 1_555 2_656
Y2 O19a Si6b 156(14) 2_656 1_555 2_656
Y2 O19a O19b 100(20) 2_656 1_555 1_555
O17a O19a Y2 158(8) 2_657 1_555 2_656
O17a O19a O20b 87(9) 2_657 1_555 2_656
O17a O19a Si6a 38(7) 2_657 1_555 2_656
O17a O19a Si6b 45(11) 2_657 1_555 2_656
O17a O19a O19b 58(18) 2_657 1_555 1_555
O20a O19a O17a 69(6) 2_656 1_555 2_657
O20a O19a Y2 133(7) 2_656 1_555 2_656
O20a O19a O20b 33(6) 2_656 1_555 2_656
O20a O19a Si6a 38(7) 2_656 1_555 2_656
O20a O19a Si6b 25(11) 2_656 1_555 2_656
O20a O19a O19b 117(19) 2_656 1_555 1_555
O21b O19a O20a 39(6) 2_557 1_555 2_656
O21b O19a O17a 63(7) 2_557 1_555 2_657
O21b O19a Y2 131(7) 2_557 1_555 2_656
O21b O19a O20b 71(8) 2_557 1_555 2_656
O21b O19a Si6a 27(7) 2_557 1_555 2_656
O21b O19a Si6b 32(11) 2_557 1_555 2_656
O21b O19a O19b 85(18) 2_557 1_555 1_555
O21a O19a O21b 19(6) 2_557 1_555 2_557
O21a O19a O20a 58(5) 2_557 1_555 2_656
O21a O19a O17a 60(6) 2_557 1_555 2_657
O21a O19a Y2 126(6) 2_557 1_555 2_656
O21a O19a O20b 90(8) 2_557 1_555 2_656
O21a O19a Si6a 35(6) 2_557 1_555 2_656
O21a O19a Si6b 45(10) 2_557 1_555 2_656
O21a O19a O19b 68(17) 2_557 1_555 1_555
O17b O19a O21a 68(7) 2_657 1_555 2_557
O17b O19a O21b 60(7) 2_657 1_555 2_557
O17b O19a O20a 46(6) 2_657 1_555 2_656
O17b O19a O17a 30(7) 2_657 1_555 2_657
O17b O19a Y2 164(8) 2_657 1_555 2_656
O17b O19a O20b 57(9) 2_657 1_555 2_656
O17b O19a Si6a 34(7) 2_657 1_555 2_656
O17b O19a Si6b 30(11) 2_657 1_555 2_656
O17b O19a O19b 88(19) 2_657 1_555 1_555
O10b O19a O17b 139(8) 2_656 1_555 2_657
O10b O19a O21a 80(6) 2_656 1_555 2_557
O10b O19a O21b 82(7) 2_656 1_555 2_557
O10b O19a O20a 95(7) 2_656 1_555 2_656
O10b O19a O17a 140(7) 2_656 1_555 2_657
O10b O19a Y2 49(5) 2_656 1_555 2_656
O10b O19a O20b 99(9) 2_656 1_555 2_656
O10b O19a Si6a 109(9) 2_656 1_555 2_656
O10b O19a Si6b 110(13) 2_656 1_555 2_656
O10b O19a O19b 104(19) 2_656 1_555 1_555
O13b O19a O10b 58(6) 1_555 1_555 2_656
O13b O19a O17b 124(9) 1_555 1_555 2_657
O13b O19a O21a 128(7) 1_555 1_555 2_557
O13b O19a O21b 117(8) 1_555 1_555 2_557
O13b O19a O20a 94(7) 1_555 1_555 2_656
O13b O19a O17a 154(8) 1_555 1_555 2_657
O13b O19a Y2 43(5) 1_555 1_555 2_656
O13b O19a O20b 69(8) 1_555 1_555 2_656
O13b O19a Si6a 132(11) 1_555 1_555 2_656
O13b O19a Si6b 119(14) 1_555 1_555 2_656
O13b O19a O19b 150(20) 1_555 1_555 1_555
O28b O19a O13b 56(6) 2_656 1_555 1_555
O28b O19a O10b 95(7) 2_656 1_555 2_656
O28b O19a O17b 121(7) 2_656 1_555 2_657
O28b O19a O21a 167(8) 2_656 1_555 2_557
O28b O19a O21b 172(9) 2_656 1_555 2_557
O28b O19a O20a 135(7) 2_656 1_555 2_656
O28b O19a O17a 122(7) 2_656 1_555 2_657
O28b O19a Y2 46(4) 2_656 1_555 2_656
O28b O19a O20b 103(8) 2_656 1_555 2_656
O28b O19a Si6a 155(9) 2_656 1_555 2_656
O28b O19a Si6b 147(13) 2_656 1_555 2_656
O28b O19a O19b 102(19) 2_656 1_555 1_555
O9a O19a O28b 70(5) 2_656 1_555 2_656
O9a O19a O13b 98(7) 2_656 1_555 1_555
O9a O19a O10b 71(6) 2_656 1_555 2_656
O9a O19a O17b 136(9) 2_656 1_555 2_657
O9a O19a O21a 97(6) 2_656 1_555 2_557
O9a O19a O21b 115(7) 2_656 1_555 2_557
O9a O19a O20a 154(6) 2_656 1_555 2_656
O9a O19a O17a 106(7) 2_656 1_555 2_657
O9a O19a Y2 55(4) 2_656 1_555 2_656
O9a O19a O20b 167(10) 2_656 1_555 2_656
O9a O19a Si6a 124(10) 2_656 1_555 2_656
O9a O19a Si6b 138(13) 2_656 1_555 2_656
O9a O19a O19b 49(18) 2_656 1_555 1_555
Ba5 O19a O9a 131(6) 1_555 1_555 2_656
Ba5 O19a O28b 63(4) 1_555 1_555 2_656
Ba5 O19a O13b 67(5) 1_555 1_555 1_555
Ba5 O19a O10b 123(7) 1_555 1_555 2_656
Ba5 O19a O17b 67(6) 1_555 1_555 2_657
Ba5 O19a O21a 130(7) 1_555 1_555 2_557
Ba5 O19a O21b 114(7) 1_555 1_555 2_557
Ba5 O19a O20a 75(5) 1_555 1_555 2_656
Ba5 O19a O17a 89(6) 1_555 1_555 2_657
Ba5 O19a Y2 97(5) 1_555 1_555 2_656
Ba5 O19a O20b 47(6) 1_555 1_555 2_656
Ba5 O19a Si6a 97(8) 1_555 1_555 2_656
Ba5 O19a Si6b 85(11) 1_555 1_555 2_656
Ba5 O19a O19b 130(18) 1_555 1_555 1_555
O18a O19a Ba5 43(3) 2_657 1_555 1_555
O18a O19a O9a 118(6) 2_657 1_555 2_656
O18a O19a O28b 80(5) 2_657 1_555 2_656
O18a O19a O13b 109(6) 2_657 1_555 1_555
O18a O19a O10b 166(8) 2_657 1_555 2_656
O18a O19a O17b 42(5) 2_657 1_555 2_657
O18a O19a O21a 107(6) 2_657 1_555 2_557
O18a O19a O21b 101(7) 2_657 1_555 2_557
O18a O19a O20a 80(5) 2_657 1_555 2_656
O18a O19a O17a 50(5) 2_657 1_555 2_657
O18a O19a Y2 126(6) 2_657 1_555 2_656
O18a O19a O20b 70(7) 2_657 1_555 2_656
O18a O19a Si6a 75(7) 2_657 1_555 2_656
O18a O19a Si6b 71(11) 2_657 1_555 2_656
O18a O19a O19b 89(18) 2_657 1_555 1_555
O25a O19a O18a 80(5) 2_656 1_555 2_657
O25a O19a Ba5 87(5) 2_656 1_555 1_555
O25a O19a O9a 45(4) 2_656 1_555 2_656
O25a O19a O28b 35(4) 2_656 1_555 2_656
O25a O19a O13b 88(6) 2_656 1_555 1_555
O25a O19a O10b 103(6) 2_656 1_555 2_656
O25a O19a O17b 118(7) 2_656 1_555 2_657
O25a O19a O21a 134(7) 2_656 1_555 2_557
O25a O19a O21b 152(8) 2_656 1_555 2_557
O25a O19a O20a 159(6) 2_656 1_555 2_656
O25a O19a O17a 101(6) 2_656 1_555 2_657
O25a O19a Y2 59(4) 2_656 1_555 2_656
O25a O19a O20b 133(8) 2_656 1_555 2_656
O25a O19a Si6a 138(9) 2_656 1_555 2_656
O25a O19a Si6b 145(13) 2_656 1_555 2_656
O25a O19a O19b 67(18) 2_656 1_555 1_555
Si6b O20a O20b 70(13) 1_555 1_555 1_555
Si6a O20a Si6b 16(10) 1_555 1_555 1_555
Si6a O20a O20b 86(11) 1_555 1_555 1_555
O21b O20a Si6a 49(9) 1_654 1_555 1_555
O21b O20a Si6b 61(12) 1_654 1_555 1_555
O21b O20a O20b 123(13) 1_654 1_555 1_555
O17b O20a O21b 88(11) 1_554 1_555 1_654
O17b O20a Si6a 50(9) 1_554 1_555 1_555
O17b O20a Si6b 52(12) 1_554 1_555 1_555
O17b O20a O20b 82(11) 1_554 1_555 1_555
O21a O20a O17b 134(9) 2_646 1_555 1_554
O21a O20a O21b 131(10) 2_646 1_555 1_654
O21a O20a Si6a 175(9) 2_646 1_555 1_555
O21a O20a Si6b 160(12) 2_646 1_555 1_555
O21a O20a O20b 91(10) 2_646 1_555 1_555
Ba1 O20a O21a 63(5) 2_645 1_555 2_646
Ba1 O20a O17b 76(7) 2_645 1_555 1_554
Ba1 O20a O21b 126(9) 2_645 1_555 1_654
Ba1 O20a Si6a 123(8) 2_645 1_555 1_555
Ba1 O20a Si6b 128(12) 2_645 1_555 1_555
Ba1 O20a O20b 105(10) 2_645 1_555 1_555
O21a O20a Ba1 130(6) 1_654 1_555 2_645
O21a O20a O21a 141(5) 1_654 1_555 2_646
O21a O20a O17b 81(8) 1_654 1_555 1_554
O21a O20a O21b 11(7) 1_654 1_555 1_654
O21a O20a Si6a 38(6) 1_654 1_555 1_555
O21a O20a Si6b 50(10) 1_654 1_555 1_555
O21a O20a O20b 114(11) 1_654 1_555 1_555
O19a O20a O21a 63(5) 2_646 1_555 1_654
O19a O20a Ba1 140(6) 2_646 1_555 2_645
O19a O20a O21a 137(7) 2_646 1_555 2_646
O19a O20a O17b 69(7) 2_646 1_555 1_554
O19a O20a O21b 73(9) 2_646 1_555 1_654
O19a O20a Si6a 39(6) 2_646 1_555 1_555
O19a O20a Si6b 24(11) 2_646 1_555 1_555
O19a O20a O20b 52(9) 2_646 1_555 1_555
Ba6 O20a O19a 82(5) 1_555 1_555 2_646
Ba6 O20a O21a 98(5) 1_555 1_555 1_654
Ba6 O20a Ba1 124(5) 1_555 1_555 2_645
Ba6 O20a O21a 62(5) 1_555 1_555 2_646
Ba6 O20a O17b 148(8) 1_555 1_555 1_554
Ba6 O20a O21b 96(9) 1_555 1_555 1_654
Ba6 O20a Si6a 112(8) 1_555 1_555 1_555
Ba6 O20a Si6b 104(12) 1_555 1_555 1_555
Ba6 O20a O20b 70(10) 1_555 1_555 1_555
O17a O20a Ba6 136(6) 1_554 1_555 1_555
O17a O20a O19a 55(5) 1_554 1_555 2_646
O17a O20a O21a 57(5) 1_554 1_555 1_654
O17a O20a Ba1 97(5) 1_554 1_555 2_645
O17a O20a O21a 159(7) 1_554 1_555 2_646
O17a O20a O17b 25(7) 1_554 1_555 1_554
O17a O20a O21b 66(9) 1_554 1_555 1_654
O17a O20a Si6a 26(6) 1_554 1_555 1_555
O17a O20a Si6b 33(11) 1_554 1_555 1_555
O17a O20a O20b 88(10) 1_554 1_555 1_555
O19b O20a O17a 44(6) 2_646 1_555 1_554
O19b O20a Ba6 92(6) 2_646 1_555 1_555
O19b O20a O19a 14(5) 2_646 1_555 2_646
O19b O20a O21a 52(6) 2_646 1_555 1_654
O19b O20a Ba1 137(6) 2_646 1_555 2_645
O19b O20a O21a 150(8) 2_646 1_555 2_646
O19b O20a O17b 62(8) 2_646 1_555 1_554
O19b O20a O21b 62(9) 2_646 1_555 1_654
O19b O20a Si6a 25(7) 2_646 1_555 1_555
O19b O20a Si6b 12(11) 2_646 1_555 1_555
O19b O20a O20b 64(10) 2_646 1_555 1_555
O11b O20a O19b 109(7) 2_645 1_555 2_646
O11b O20a O17a 71(6) 2_645 1_555 1_554
O11b O20a Ba6 141(6) 2_645 1_555 1_555
O11b O20a O19a 122(7) 2_645 1_555 2_646
O11b O20a O21a 73(6) 2_645 1_555 1_654
O11b O20a Ba1 58(4) 2_645 1_555 2_645
O11b O20a O21a 101(7) 2_645 1_555 2_646
O11b O20a O17b 70(7) 2_645 1_555 1_554
O11b O20a O21b 68(9) 2_645 1_555 1_654
O11b O20a Si6a 84(8) 2_645 1_555 1_555
O11b O20a Si6b 99(12) 2_645 1_555 1_555
O11b O20a O20b 150(11) 2_645 1_555 1_555
O14b O20a O11b 151(7) 2_646 1_555 2_645
O14b O20a O19b 98(6) 2_646 1_555 2_646
O14b O20a O17a 128(6) 2_646 1_555 1_554
O14b O20a Ba6 45(4) 2_646 1_555 1_555
O14b O20a O19a 85(6) 2_646 1_555 2_646
O14b O20a O21a 135(7) 2_646 1_555 1_654
O14b O20a Ba1 95(5) 2_646 1_555 2_645
O14b O20a O21a 53(5) 2_646 1_555 2_646
O14b O20a O17b 117(8) 2_646 1_555 1_554
O14b O20a O21b 137(10) 2_646 1_555 1_654
O14b O20a Si6a 123(8) 2_646 1_555 1_555
O14b O20a Si6b 107(11) 2_646 1_555 1_555
O14b O20a O20b 40(9) 2_646 1_555 1_555
Si6a O21a O21b 61(17) 1_456 1_555 1_555
Si6b O21a Si6a 10(9) 1_456 1_555 1_456
Si6b O21a O21b 57(18) 1_456 1_555 1_555
O19b O21a Si6b 41(9) 2_547 1_555 1_456
O19b O21a Si6a 43(8) 2_547 1_555 1_456
O19b O21a O21b 96(19) 2_547 1_555 1_555
O20a O21a O19b 88(8) 2_656 1_555 2_547
O20a O21a Si6b 123(10) 2_656 1_555 1_456
O20a O21a Si6a 117(9) 2_656 1_555 1_456
O20a O21a O21b 170(20) 2_656 1_555 1_555
O20a O21a O20a 155(7) 1_456 1_555 2_656
O20a O21a O19b 75(7) 1_456 1_555 2_547
O20a O21a Si6b 35(8) 1_456 1_555 1_456
O20a O21a Si6a 39(7) 1_456 1_555 1_456
O20a O21a O21b 22(16) 1_456 1_555 1_555
Ba1 O21a O20a 134(7) 1_556 1_555 1_456
Ba1 O21a O20a 59(4) 1_556 1_555 2_656
Ba1 O21a O19b 83(7) 1_556 1_555 2_547
Ba1 O21a Si6b 119(10) 1_556 1_555 1_456
Ba1 O21a Si6a 125(9) 1_556 1_555 1_456
Ba1 O21a O21b 130(20) 1_556 1_555 1_555
O17a O21a Ba1 125(6) 1_455 1_555 1_556
O17a O21a O20a 69(6) 1_455 1_555 1_456
O17a O21a O20a 87(6) 1_455 1_555 2_656
O17a O21a O19b 52(7) 1_455 1_555 2_547
O17a O21a Si6b 45(8) 1_455 1_555 1_456
O17a O21a Si6a 36(7) 1_455 1_555 1_456
O17a O21a O21b 86(18) 1_455 1_555 1_555
O14b O21a O17a 103(7) 1_555 1_555 1_455
O14b O21a Ba1 109(6) 1_555 1_555 1_556
O14b O21a O20a 109(7) 1_555 1_555 1_456
O14b O21a O20a 79(6) 1_555 1_555 2_656
O14b O21a O19b 153(9) 1_555 1_555 2_547
O14b O21a Si6b 131(11) 1_555 1_555 1_456
O14b O21a Si6a 124(10) 1_555 1_555 1_456
O14b O21a O21b 92(19) 1_555 1_555 1_555
O19a O21a O14b 160(8) 2_547 1_555 1_555
O19a O21a O17a 58(5) 2_547 1_555 1_455
O19a O21a Ba1 89(6) 2_547 1_555 1_556
O19a O21a O20a 60(5) 2_547 1_555 1_456
O19a O21a O20a 106(7) 2_547 1_555 2_656
O19a O21a O19b 17(7) 2_547 1_555 2_547
O19a O21a Si6b 30(8) 2_547 1_555 1_456
O19a O21a Si6a 36(6) 2_547 1_555 1_456
O19a O21a O21b 80(18) 2_547 1_555 1_555
Ba6 O21a O19a 112(6) 2_656 1_555 2_547
Ba6 O21a O14b 51(5) 2_656 1_555 1_555
Ba6 O21a O17a 55(5) 2_656 1_555 1_455
Ba6 O21a Ba1 121(5) 2_656 1_555 1_556
Ba6 O21a O20a 103(6) 2_656 1_555 1_456
Ba6 O21a O20a 62(5) 2_656 1_555 2_656
Ba6 O21a O19b 102(7) 2_656 1_555 2_547
Ba6 O21a Si6b 97(9) 2_656 1_555 1_456
Ba6 O21a Si6a 87(8) 2_656 1_555 1_456
Ba6 O21a O21b 104(19) 2_656 1_555 1_555
O20b O21a Ba6 55(5) 2_656 1_555 2_656
O20b O21a O19a 134(7) 2_656 1_555 2_547
O20b O21a O14b 50(6) 2_656 1_555 1_555
O20b O21a O17a 100(7) 2_656 1_555 1_455
O20b O21a Ba1 71(5) 2_656 1_555 1_556
O20b O21a O20a 155(8) 2_656 1_555 1_456
O20b O21a O20a 29(5) 2_656 1_555 2_656
O20b O21a O19b 117(8) 2_656 1_555 2_547
O20b O21a Si6b 145(10) 2_656 1_555 1_456
O20b O21a Si6a 136(10) 2_656 1_555 1_456
O20b O21a O21b 140(20) 2_656 1_555 1_555
O17b O21a O20b 122(8) 1_455 1_555 2_656
O17b O21a Ba6 69(5) 1_455 1_555 2_656
O17b O21a O19a 56(5) 1_455 1_555 2_547
O17b O21a O14b 104(7) 1_455 1_555 1_555
O17b O21a O17a 27(6) 1_455 1_555 1_455
O17b O21a Ba1 143(7) 1_455 1_555 1_556
O17b O21a O20a 42(6) 1_455 1_555 1_456
O17b O21a O20a 114(7) 1_455 1_555 2_656
O17b O21a O19b 60(7) 1_455 1_555 2_547
O17b O21a Si6b 30(9) 1_455 1_555 1_456
O17b O21a Si6a 20(7) 1_455 1_555 1_456
O17b O21a O21b 59(18) 1_455 1_555 1_555
Ba3 O21a O17b 107(6) 2_646 1_555 1_455
Ba3 O21a O20b 92(5) 2_646 1_555 2_656
Ba3 O21a Ba6 96(5) 2_646 1_555 2_656
Ba3 O21a O19a 134(6) 2_646 1_555 2_547
Ba3 O21a O14b 50(4) 2_646 1_555 1_555
Ba3 O21a O17a 128(6) 2_646 1_555 1_455
Ba3 O21a Ba1 107(5) 2_646 1_555 1_556
Ba3 O21a O20a 79(4) 2_646 1_555 1_456
Ba3 O21a O20a 120(6) 2_646 1_555 2_656
Ba3 O21a O19b 151(8) 2_646 1_555 2_547
Ba3 O21a Si6b 114(9) 2_646 1_555 1_456
Ba3 O21a Si6a 116(8) 2_646 1_555 1_456
Ba3 O21a O21b 57(17) 2_646 1_555 1_555
Si5b O15b O15a 74(18) 2_646 1_555 1_555
Si5a O15b Si5b 13(9) 2_646 1_555 2_646
Si5a O15b O15a 71(17) 2_646 1_555 1_555
Y2 O15b Si5a 153(14) 1_555 1_555 2_646
Y2 O15b Si5b 140(16) 1_555 1_555 2_646
Y2 O15b O15a 107(18) 1_555 1_555 1_555
O9b O15b Y2 56(8) 1_555 1_555 1_555
O9b O15b Si5a 113(12) 1_555 1_555 2_646
O9b O15b Si5b 105(13) 1_555 1_555 2_646
O9b O15b O15a 150(20) 1_555 1_555 1_555
O13a O15b O9b 111(10) 2_646 1_555 1_555
O13a O15b Y2 56(6) 2_646 1_555 1_555
O13a O15b Si5a 122(11) 2_646 1_555 2_646
O13a O15b Si5b 120(13) 2_646 1_555 2_646
O13a O15b O15a 53(14) 2_646 1_555 1_555
O28b O15b O13a 61(7) 1_555 1_555 2_646
O28b O15b O9b 87(9) 1_555 1_555 1_555
O28b O15b Y2 54(6) 1_555 1_555 1_555
O28b O15b Si5a 152(13) 1_555 1_555 2_646
O28b O15b Si5b 165(16) 1_555 1_555 2_646
O28b O15b O15a 99(18) 1_555 1_555 1_555
O16a O15b O28b 123(10) 1_555 1_555 1_555
O16a O15b O13a 154(10) 1_555 1_555 2_646
O16a O15b O9b 96(9) 1_555 1_555 1_555
O16a O15b Y2 150(11) 1_555 1_555 1_555
O16a O15b Si5a 41(7) 1_555 1_555 2_646
O16a O15b Si5b 49(10) 1_555 1_555 2_646
O16a O15b O15a 102(18) 1_555 1_555 1_555
O16b O15b O16a 40(6) 1_555 1_555 1_555
O16b O15b O28b 146(10) 1_555 1_555 1_555
O16b O15b O13a 150(10) 1_555 1_555 2_646
O16b O15b O9b 71(9) 1_555 1_555 1_555
O16b O15b Y2 123(11) 1_555 1_555 1_555
O16b O15b Si5a 43(8) 1_555 1_555 2_646
O16b O15b Si5b 38(10) 1_555 1_555 2_646
O16b O15b O15a 112(19) 1_555 1_555 1_555
O18b O15b O16b 63(8) 1_555 1_555 1_555
O18b O15b O16a 44(7) 1_555 1_555 1_555
O18b O15b O28b 131(11) 1_555 1_555 1_555
O18b O15b O13a 111(9) 1_555 1_555 2_646
O18b O15b O9b 134(11) 1_555 1_555 1_555
O18b O15b Y2 164(11) 1_555 1_555 1_555
O18b O15b Si5a 22(7) 1_555 1_555 2_646
O18b O15b Si5b 34(10) 1_555 1_555 2_646
O18b O15b O15a 58(16) 1_555 1_555 1_555
O10a O15b O18b 115(9) 2_756 1_555 1_555
O10a O15b O16b 52(6) 2_756 1_555 1_555
O10a O15b O16a 83(7) 2_756 1_555 1_555
O10a O15b O28b 107(8) 2_756 1_555 1_555
O10a O15b O13a 122(10) 2_756 1_555 2_646
O10a O15b O9b 20(6) 2_756 1_555 1_555
O10a O15b Y2 72(7) 2_756 1_555 1_555
O10a O15b Si5a 94(10) 2_756 1_555 2_646
O10a O15b Si5b 86(12) 2_756 1_555 2_646
O10a O15b O15a 150(20) 2_756 1_555 1_555
O28a O15b O10a 127(9) 1_555 1_555 2_756
O28a O15b O18b 111(9) 1_555 1_555 1_555
O28a O15b O16b 153(10) 1_555 1_555 1_555
O28a O15b O16a 117(9) 1_555 1_555 1_555
O28a O15b O28b 21(5) 1_555 1_555 1_555
O28a O15b O13a 56(6) 1_555 1_555 2_646
O28a O15b O9b 108(9) 1_555 1_555 1_555
O28a O15b Y2 71(7) 1_555 1_555 1_555
O28a O15b Si5a 134(12) 1_555 1_555 2_646
O28a O15b Si5b 145(14) 1_555 1_555 2_646
O28a O15b O15a 81(17) 1_555 1_555 1_555
O17b O15b O28a 140(10) 1_555 1_555 1_555
O17b O15b O10a 90(8) 1_555 1_555 2_756
O17b O15b O18b 51(7) 1_555 1_555 1_555
O17b O15b O16b 59(8) 1_555 1_555 1_555
O17b O15b O16a 77(8) 1_555 1_555 1_555
O17b O15b O28b 155(10) 1_555 1_555 1_555
O17b O15b O13a 94(9) 1_555 1_555 2_646
O17b O15b O9b 107(10) 1_555 1_555 1_555
O17b O15b Y2 117(10) 1_555 1_555 1_555
O17b O15b Si5a 38(8) 1_555 1_555 2_646
O17b O15b Si5b 28(10) 1_555 1_555 2_646
O17b O15b O15a 60(16) 1_555 1_555 1_555
O11a O15b O17b 72(7) 2_646 1_555 1_555
O11a O15b O28a 110(8) 2_646 1_555 1_555
O11a O15b O10a 61(6) 2_646 1_555 2_756
O11a O15b O18b 123(10) 2_646 1_555 1_555
O11a O15b O16b 92(8) 2_646 1_555 1_555
O11a O15b O16a 132(9) 2_646 1_555 1_555
O11a O15b O28b 99(8) 2_646 1_555 1_555
O11a O15b O13a 66(6) 2_646 1_555 2_646
O11a O15b O9b 60(7) 2_646 1_555 1_555
O11a O15b Y2 45(6) 2_646 1_555 1_555
O11a O15b Si5a 108(11) 2_646 1_555 2_646
O11a O15b Si5b 95(12) 2_646 1_555 2_646
O11a O15b O15a 93(17) 2_646 1_555 1_555
Ba7 O15b O11a 130(8) 1_555 1_555 2_646
Ba7 O15b O17b 116(8) 1_555 1_555 1_555
Ba7 O15b O28a 93(7) 1_555 1_555 1_555
Ba7 O15b O10a 70(6) 1_555 1_555 2_756
Ba7 O15b O18b 84(8) 1_555 1_555 1_555
Ba7 O15b O16b 61(6) 1_555 1_555 1_555
Ba7 O15b O16a 42(4) 1_555 1_555 1_555
Ba7 O15b O28b 88(7) 1_555 1_555 1_555
Ba7 O15b O13a 148(10) 1_555 1_555 2_646
Ba7 O15b O9b 71(7) 1_555 1_555 1_555
Ba7 O15b Y2 113(8) 1_555 1_555 1_555
Ba7 O15b Si5a 82(9) 1_555 1_555 2_646
Ba7 O15b Si5b 88(11) 1_555 1_555 2_646
Ba7 O15b O15a 134(19) 1_555 1_555 1_555
O17a O15b Ba7 92(7) 1_555 1_555 1_555
O17a O15b O11a 78(7) 1_555 1_555 2_646
O17a O15b O17b 27(6) 1_555 1_555 1_555
O17a O15b O28a 163(10) 1_555 1_555 1_555
O17a O15b O10a 69(6) 1_555 1_555 2_756
O17a O15b O18b 53(7) 1_555 1_555 1_555
O17a O15b O16b 32(6) 1_555 1_555 1_555
O17a O15b O16a 59(6) 1_555 1_555 1_555
O17a O15b O28b 176(8) 1_555 1_555 1_555
O17a O15b O13a 119(9) 1_555 1_555 2_646
O17a O15b O9b 89(9) 1_555 1_555 1_555
O17a O15b Y2 122(10) 1_555 1_555 1_555
O17a O15b Si5a 32(7) 1_555 1_555 2_646
O17a O15b Si5b 19(9) 1_555 1_555 2_646
O17a O15b O15a 85(17) 1_555 1_555 1_555
O25a O15b O17a 142(8) 1_555 1_555 1_555
O25a O15b Ba7 57(5) 1_555 1_555 1_555
O25a O15b O11a 103(7) 1_555 1_555 2_646
O25a O15b O17b 168(9) 1_555 1_555 1_555
O25a O15b O28a 52(5) 1_555 1_555 1_555
O25a O15b O10a 78(6) 1_555 1_555 2_756
O25a O15b O18b 132(10) 1_555 1_555 1_555
O25a O15b O16b 111(8) 1_555 1_555 1_555
O25a O15b O16a 98(8) 1_555 1_555 1_555
O25a O15b O28b 36(5) 1_555 1_555 1_555
O25a O15b O13a 95(7) 1_555 1_555 2_646
O25a O15b O9b 62(7) 1_555 1_555 1_555
O25a O15b Y2 62(6) 1_555 1_555 1_555
O25a O15b Si5a 139(11) 1_555 1_555 2_646
O25a O15b Si5b 145(13) 1_555 1_555 2_646
O25a O15b O15a 132(19) 1_555 1_555 1_555
O18a O15b O25a 144(8) 1_555 1_555 1_555
O18a O15b O17a 46(5) 1_555 1_555 1_555
O18a O15b Ba7 93(6) 1_555 1_555 1_555
O18a O15b O11a 112(8) 1_555 1_555 2_646
O18a O15b O17b 40(5) 1_555 1_555 1_555
O18a O15b O28a 117(8) 1_555 1_555 1_555
O18a O15b O10a 113(8) 1_555 1_555 2_756
O18a O15b O18b 11(5) 1_555 1_555 1_555
O18a O15b O16b 62(6) 1_555 1_555 1_555
O18a O15b O16a 52(5) 1_555 1_555 1_555
O18a O15b O28b 138(9) 1_555 1_555 1_555
O18a O15b O13a 106(8) 1_555 1_555 2_646
O18a O15b O9b 132(10) 1_555 1_555 1_555
O18a O15b Y2 154(10) 1_555 1_555 1_555
O18a O15b Si5a 19(6) 1_555 1_555 2_646
O18a O15b Si5b 28(9) 1_555 1_555 2_646
O18a O15b O15a 53(15) 1_555 1_555 1_555
O13b O15b O18a 124(8) 2_646 1_555 1_555
O13b O15b O25a 82(7) 2_646 1_555 1_555
O13b O15b O17a 125(8) 2_646 1_555 1_555
O13b O15b Ba7 140(8) 2_646 1_555 1_555
O13b O15b O11a 55(6) 2_646 1_555 2_646
O13b O15b O17b 104(9) 2_646 1_555 1_555
O13b O15b O28a 57(6) 2_646 1_555 1_555
O13b O15b O10a 105(8) 2_646 1_555 2_756
O13b O15b O18b 130(9) 2_646 1_555 1_555
O13b O15b O16b 148(10) 2_646 1_555 1_555
O13b O15b O16a 172(10) 2_646 1_555 1_555
O13b O15b O28b 54(6) 2_646 1_555 1_555
O13b O15b O13a 19(5) 2_646 1_555 2_646
O13b O15b O9b 92(9) 2_646 1_555 1_555
O13b O15b Y2 36(5) 2_646 1_555 1_555
O13b O15b Si5a 138(11) 2_646 1_555 2_646
O13b O15b Si5b 132(13) 2_646 1_555 2_646
O13b O15b O15a 72(16) 2_646 1_555 1_555
Si5b O16b O17a 56(11) 2_646 1_555 1_555
O16a O16b Si5b 67(11) 1_555 1_555 2_646
O16a O16b O17a 110(12) 1_555 1_555 1_555
Si5a O16b O16a 56(8) 2_646 1_555 1_555
Si5a O16b Si5b 14(9) 2_646 1_555 2_646
Si5a O16b O17a 61(10) 2_646 1_555 1_555
O10a O16b Si5a 107(10) 2_756 1_555 2_646
O10a O16b O16a 115(10) 2_756 1_555 1_555
O10a O16b Si5b 96(12) 2_756 1_555 2_646
O10a O16b O17a 109(11) 2_756 1_555 1_555
Ba6 O16b O10a 51(5) 2_756 1_555 2_756
Ba6 O16b Si5a 111(10) 2_756 1_555 2_646
Ba6 O16b O16a 160(12) 2_756 1_555 1_555
Ba6 O16b Si5b 98(11) 2_756 1_555 2_646
Ba6 O16b O17a 69(9) 2_756 1_555 1_555
O15b O16b Ba6 93(8) 1_555 1_555 2_756
O15b O16b O10a 65(7) 1_555 1_555 2_756
O15b O16b Si5a 43(8) 1_555 1_555 2_646
O15b O16b O16a 68(9) 1_555 1_555 1_555
O15b O16b Si5b 37(10) 1_555 1_555 2_646
O15b O16b O17a 86(10) 1_555 1_555 1_555
O17b O16b O15b 64(7) 1_555 1_555 1_555
O17b O16b Ba6 76(7) 1_555 1_555 2_756
O17b O16b O10a 102(8) 1_555 1_555 2_756
O17b O16b Si5a 42(8) 1_555 1_555 2_646
O17b O16b O16a 96(10) 1_555 1_555 1_555
O17b O16b Si5b 34(10) 1_555 1_555 2_646
O17b O16b O17a 22(8) 1_555 1_555 1_555
O18b O16b O17b 52(7) 1_555 1_555 1_555
O18b O16b O15b 60(8) 1_555 1_555 1_555
O18b O16b Ba6 127(9) 1_555 1_555 2_756
O18b O16b O10a 125(9) 1_555 1_555 2_756
O18b O16b Si5a 19(7) 1_555 1_555 2_646
O18b O16b O16a 45(8) 1_555 1_555 1_555
O18b O16b Si5b 32(10) 1_555 1_555 2_646
O18b O16b O17a 65(9) 1_555 1_555 1_555
Ba3 O16b O18b 86(7) 1_556 1_555 1_555
Ba3 O16b O17b 96(7) 1_556 1_555 1_555
Ba3 O16b O15b 145(9) 1_556 1_555 1_555
Ba3 O16b Ba6 110(7) 1_556 1_555 2_756
Ba3 O16b O10a 149(8) 1_556 1_555 2_756
Ba3 O16b Si5a 103(9) 1_556 1_555 2_646
Ba3 O16b O16a 88(8) 1_556 1_555 1_555
Ba3 O16b Si5b 112(12) 1_556 1_555 2_646
Ba3 O16b O17a 79(9) 1_556 1_555 1_555
Ba7 O16b Ba3 114(6) 1_555 1_555 1_556
Ba7 O16b O18b 84(7) 1_555 1_555 1_555
Ba7 O16b O17b 124(8) 1_555 1_555 1_555
Ba7 O16b O15b 64(6) 1_555 1_555 1_555
Ba7 O16b Ba6 127(7) 1_555 1_555 2_756
Ba7 O16b O10a 76(6) 1_555 1_555 2_756
Ba7 O16b Si5a 84(8) 1_555 1_555 2_646
Ba7 O16b O16a 43(6) 1_555 1_555 1_555
Ba7 O16b Si5b 90(11) 1_555 1_555 2_646
Ba7 O16b O17a 146(12) 1_555 1_555 1_555
O9b O16b Ba7 66(6) 1_555 1_555 1_555
O9b O16b Ba3 162(8) 1_555 1_555 1_556
O9b O16b O18b 111(9) 1_555 1_555 1_555
O9b O16b O17b 98(8) 1_555 1_555 1_555
O9b O16b O15b 52(7) 1_555 1_555 1_555
O9b O16b Ba6 63(6) 1_555 1_555 2_756
O9b O16b O10a 15(5) 1_555 1_555 2_756
O9b O16b Si5a 95(10) 1_555 1_555 2_646
O9b O16b O16a 101(10) 1_555 1_555 1_555
O9b O16b Si5b 85(11) 1_555 1_555 2_646
O9b O16b O17a 111(11) 1_555 1_555 1_555
O18a O16b O9b 119(8) 1_555 1_555 1_555
O18a O16b Ba7 97(6) 1_555 1_555 1_555
O18a O16b Ba3 79(5) 1_555 1_555 1_556
O18a O16b O18b 14(5) 1_555 1_555 1_555
O18a O16b O17b 42(6) 1_555 1_555 1_555
O18a O16b O15b 68(7) 1_555 1_555 1_555
O18a O16b Ba6 118(7) 1_555 1_555 2_756
O18a O16b O10a 130(8) 1_555 1_555 2_756
O18a O16b Si5a 24(7) 1_555 1_555 2_646
O18a O16b O16a 58(7) 1_555 1_555 1_555
O18a O16b Si5b 34(9) 1_555 1_555 2_646
O18a O16b O17a 53(8) 1_555 1_555 1_555
O15a O16b O18a 53(5) 1_555 1_555 1_555
O15a O16b O9b 66(6) 1_555 1_555 1_555
O15a O16b Ba7 75(5) 1_555 1_555 1_555
O15a O16b Ba3 132(7) 1_555 1_555 1_556
O15a O16b O18b 47(6) 1_555 1_555 1_555
O15a O16b O17b 51(6) 1_555 1_555 1_555
O15a O16b O15b 16(5) 1_555 1_555 1_555
O15a O16b Ba6 95(6) 1_555 1_555 2_756
O15a O16b O10a 78(7) 1_555 1_555 2_756
O15a O16b Si5a 29(7) 1_555 1_555 2_646
O15a O16b O16a 66(8) 1_555 1_555 1_555
O15a O16b Si5b 21(9) 1_555 1_555 2_646
O15a O16b O17a 73(9) 1_555 1_555 1_555
Si6a O16b O15a 80(6) 1_556 1_555 1_555
Si6a O16b O18a 60(5) 1_556 1_555 1_555
Si6a O16b O9b 111(7) 1_556 1_555 1_555
Si6a O16b Ba7 154(8) 1_556 1_555 1_555
Si6a O16b Ba3 77(5) 1_556 1_555 1_556
Si6a O16b O18b 73(7) 1_556 1_555 1_555
Si6a O16b O17b 30(5) 1_556 1_555 1_555
Si6a O16b O15b 93(7) 1_556 1_555 1_555
Si6a O16b Ba6 63(5) 1_556 1_555 2_756
Si6a O16b O10a 107(7) 1_556 1_555 2_756
Si6a O16b Si5a 70(8) 1_556 1_555 2_646
Si6a O16b O16a 118(9) 1_556 1_555 1_555
Si6a O16b Si5b 64(10) 1_556 1_555 2_646
Si6a O16b O17a 8(7) 1_556 1_555 1_555
Si6a O17b O17a 66(12) 1_556 1_555 1_555
Si6b O17b Si6a 17(9) 1_556 1_555 1_556
Si6b O17b O17a 78(14) 1_556 1_555 1_555
Si5b O17b Si6b 137(19) 2_646 1_555 1_556
Si5b O17b Si6a 128(19) 2_646 1_555 1_556
Si5b O17b O17a 62(14) 2_646 1_555 1_555
Si5a O17b Si5b 13(9) 2_646 1_555 2_646
Si5a O17b Si6b 133(17) 2_646 1_555 1_556
Si5a O17b Si6a 128(17) 2_646 1_555 1_556
Si5a O17b O17a 65(13) 2_646 1_555 1_555
O20a O17b Si5a 174(13) 1_556 1_555 2_646
O20a O17b Si5b 174(14) 1_556 1_555 2_646
O20a O17b Si6b 45(10) 1_556 1_555 1_556
O20a O17b Si6a 52(9) 1_556 1_555 1_556
O20a O17b O17a 117(14) 1_556 1_555 1_555
O18a O17b O20a 126(11) 1_555 1_555 1_556
O18a O17b Si5a 47(8) 1_555 1_555 2_646
O18a O17b Si5b 60(11) 1_555 1_555 2_646
O18a O17b Si6b 106(13) 1_555 1_555 1_556
O18a O17b Si6a 116(12) 1_555 1_555 1_556
O18a O17b O17a 87(13) 1_555 1_555 1_555
O20b O17b O18a 89(9) 1_556 1_555 1_555
O20b O17b O20a 37(7) 1_556 1_555 1_556
O20b O17b Si5a 137(12) 1_556 1_555 2_646
O20b O17b Si5b 149(14) 1_556 1_555 2_646
O20b O17b Si6b 45(11) 1_556 1_555 1_556
O20b O17b Si6a 61(10) 1_556 1_555 1_556
O20b O17b O17a 119(13) 1_556 1_555 1_555
O18b O17b O20b 107(11) 1_555 1_555 1_556
O18b O17b O18a 18(7) 1_555 1_555 1_555
O18b O17b O20a 143(12) 1_555 1_555 1_556
O18b O17b Si5a 31(8) 1_555 1_555 2_646
O18b O17b Si5b 43(11) 1_555 1_555 2_646
O18b O17b Si6b 120(14) 1_555 1_555 1_556
O18b O17b Si6a 127(13) 1_555 1_555 1_556
O18b O17b O17a 82(13) 1_555 1_555 1_555
O15a O17b O18b 57(8) 1_555 1_555 1_555
O15a O17b O20b 137(12) 1_555 1_555 1_556
O15a O17b O18a 72(8) 1_555 1_555 1_555
O15a O17b O20a 138(12) 1_555 1_555 1_556
O15a O17b Si5a 44(7) 1_555 1_555 2_646
O15a O17b Si5b 39(10) 1_555 1_555 2_646
O15a O17b Si6b 176(11) 1_555 1_555 1_556
O15a O17b Si6a 161(14) 1_555 1_555 1_556
O15a O17b O17a 99(13) 1_555 1_555 1_555
O21b O17b O15a 145(10) 1_655 1_555 1_555
O21b O17b O18b 152(12) 1_655 1_555 1_555
O21b O17b O20b 68(8) 1_655 1_555 1_556
O21b O17b O18a 141(10) 1_655 1_555 1_555
O21b O17b O20a 42(7) 1_655 1_555 1_556
O21b O17b Si5a 142(14) 1_655 1_555 2_646
O21b O17b Si5b 135(15) 1_655 1_555 2_646
O21b O17b Si6b 36(10) 1_655 1_555 1_556
O21b O17b Si6a 26(8) 1_655 1_555 1_556
O21b O17b O17a 78(12) 1_655 1_555 1_555
O19a O17b O21b 60(7) 2_647 1_555 1_655
O19a O17b O15a 153(10) 2_647 1_555 1_555
O19a O17b O18b 95(9) 2_647 1_555 1_555
O19a O17b O20b 48(7) 2_647 1_555 1_556
O19a O17b O18a 81(8) 2_647 1_555 1_555
O19a O17b O20a 65(7) 2_647 1_555 1_556
O19a O17b Si5a 111(11) 2_647 1_555 2_646
O19a O17b Si5b 119(14) 2_647 1_555 2_646
O19a O17b Si6b 25(9) 2_647 1_555 1_556
O19a O17b Si6a 36(7) 2_647 1_555 1_556
O19a O17b O17a 71(11) 2_647 1_555 1_555
O16b O17b O19a 94(9) 1_555 1_555 2_647
O16b O17b O21b 100(10) 1_555 1_555 1_655
O16b O17b O15a 73(8) 1_555 1_555 1_555
O16b O17b O18b 66(9) 1_555 1_555 1_555
O16b O17b O20b 142(11) 1_555 1_555 1_556
O16b O17b O18a 78(9) 1_555 1_555 1_555
O16b O17b O20a 142(11) 1_555 1_555 1_556
O16b O17b Si5a 42(8) 1_555 1_555 2_646
O16b O17b Si5b 36(10) 1_555 1_555 2_646
O16b O17b Si6b 104(14) 1_555 1_555 1_556
O16b O17b Si6a 92(13) 1_555 1_555 1_556
O16b O17b O17a 26(10) 1_555 1_555 1_555
O19b O17b O16b 78(9) 2_647 1_555 1_555
O19b O17b O19a 17(6) 2_647 1_555 2_647
O19b O17b O21b 60(8) 2_647 1_555 1_655
O19b O17b O15a 144(11) 2_647 1_555 1_555
O19b O17b O18b 92(10) 2_647 1_555 1_555
O19b O17b O20b 65(8) 2_647 1_555 1_556
O19b O17b O18a 82(8) 2_647 1_555 1_555
O19b O17b O20a 77(8) 2_647 1_555 1_556
O19b O17b Si5a 100(12) 2_647 1_555 2_646
O19b O17b Si5b 106(14) 2_647 1_555 2_646
O19b O17b Si6b 32(10) 2_647 1_555 1_556
O19b O17b Si6a 35(8) 2_647 1_555 1_556
O19b O17b O17a 54(11) 2_647 1_555 1_555
Ba1 O17b O19b 136(9) 2_646 1_555 2_647
Ba1 O17b O16b 142(8) 2_646 1_555 1_555
Ba1 O17b O19a 122(9) 2_646 1_555 2_647
Ba1 O17b O21b 88(8) 2_646 1_555 1_655
Ba1 O17b O15a 79(7) 2_646 1_555 1_555
Ba1 O17b O18b 118(10) 2_646 1_555 1_555
Ba1 O17b O20b 76(8) 2_646 1_555 1_556
Ba1 O17b O18a 117(10) 2_646 1_555 1_555
Ba1 O17b O20a 60(7) 2_646 1_555 1_556
Ba1 O17b Si5a 122(11) 2_646 1_555 2_646
Ba1 O17b Si5b 118(12) 2_646 1_555 2_646
Ba1 O17b Si6b 105(13) 2_646 1_555 1_556
Ba1 O17b Si6a 109(12) 2_646 1_555 1_556
Ba1 O17b O17a 153(14) 2_646 1_555 1_555
O15b O17b Ba1 90(7) 1_555 1_555 2_646
O15b O17b O19b 133(11) 1_555 1_555 2_647
O15b O17b O16b 57(7) 1_555 1_555 1_555
O15b O17b O19a 148(11) 1_555 1_555 2_647
O15b O17b O21b 133(10) 1_555 1_555 1_655
O15b O17b O15a 18(6) 1_555 1_555 1_555
O15b O17b O18b 61(9) 1_555 1_555 1_555
O15b O17b O20b 155(12) 1_555 1_555 1_556
O15b O17b O18a 79(8) 1_555 1_555 1_555
O15b O17b O20a 147(11) 1_555 1_555 1_556
O15b O17b Si5a 38(8) 1_555 1_555 2_646
O15b O17b Si5b 29(10) 1_555 1_555 2_646
O15b O17b Si6b 159(16) 1_555 1_555 1_556
O15b O17b Si6a 144(14) 1_555 1_555 1_556
O15b O17b O17a 82(12) 1_555 1_555 1_555
O21a O17b O15b 126(9) 1_655 1_555 1_555
O21a O17b Ba1 104(7) 1_655 1_555 2_646
O21a O17b O19b 51(6) 1_655 1_555 2_647
O21a O17b O16b 85(8) 1_655 1_555 1_555
O21a O17b O19a 56(6) 1_655 1_555 2_647
O21a O17b O21b 16(6) 1_655 1_555 1_655
O21a O17b O15a 143(9) 1_655 1_555 1_555
O21a O17b O18b 138(11) 1_655 1_555 1_555
O21a O17b O20b 77(8) 1_655 1_555 1_556
O21a O17b O18a 132(10) 1_655 1_555 1_555
O21a O17b O20a 57(6) 1_655 1_555 1_556
O21a O17b Si5a 126(13) 1_655 1_555 2_646
O21a O17b Si5b 121(14) 1_655 1_555 2_646
O21a O17b Si6b 37(10) 1_655 1_555 1_556
O21a O17b Si6a 21(7) 1_655 1_555 1_556
O21a O17b O17a 62(10) 1_655 1_555 1_555
Ba5 O17b O21a 114(7) 2_647 1_555 1_655
Ba5 O17b O15b 117(8) 2_647 1_555 1_555
Ba5 O17b Ba1 91(7) 2_647 1_555 2_646
Ba5 O17b O19b 74(7) 2_647 1_555 2_647
Ba5 O17b O16b 120(8) 2_647 1_555 1_555
Ba5 O17b O19a 61(5) 2_647 1_555 2_647
Ba5 O17b O21b 109(8) 2_647 1_555 1_655
Ba5 O17b O15a 104(8) 2_647 1_555 1_555
Ba5 O17b O18b 63(7) 2_647 1_555 1_555
Ba5 O17b O20b 44(6) 2_647 1_555 1_556
Ba5 O17b O18a 46(6) 2_647 1_555 1_555
Ba5 O17b O20a 80(7) 2_647 1_555 1_556
Ba5 O17b Si5a 94(9) 2_647 1_555 2_646
Ba5 O17b Si5b 106(12) 2_647 1_555 2_646
Ba5 O17b Si6b 77(11) 2_647 1_555 1_556
Ba5 O17b Si6a 93(10) 2_647 1_555 1_556
Ba5 O17b O17a 115(12) 2_647 1_555 1_555
O11b O17b Ba5 145(10) 2_646 1_555 2_647
O11b O17b O21a 68(6) 2_646 1_555 1_655
O11b O17b O15b 79(7) 2_646 1_555 1_555
O11b O17b Ba1 56(6) 2_646 1_555 2_646
O11b O17b O19b 119(9) 2_646 1_555 2_647
O11b O17b O16b 95(8) 2_646 1_555 1_555
O11b O17b O19a 122(8) 2_646 1_555 2_647
O11b O17b O21b 62(7) 2_646 1_555 1_655
O11b O17b O15a 84(7) 2_646 1_555 1_555
O11b O17b O18b 140(10) 2_646 1_555 1_555
O11b O17b O20b 109(10) 2_646 1_555 1_556
O11b O17b O18a 156(10) 2_646 1_555 1_555
O11b O17b O20a 73(8) 2_646 1_555 1_556
O11b O17b Si5a 114(10) 2_646 1_555 2_646
O11b O17b Si5b 101(12) 2_646 1_555 2_646
O11b O17b Si6b 97(13) 2_646 1_555 1_556
O11b O17b Si6a 87(10) 2_646 1_555 1_556
O11b O17b O17a 96(12) 2_646 1_555 1_555
Ba6 O17b O11b 52(5) 2_756 1_555 2_646
Ba6 O17b Ba5 157(7) 2_756 1_555 2_647
Ba6 O17b O21a 51(5) 2_756 1_555 1_655
Ba6 O17b O15b 76(7) 2_756 1_555 1_555
Ba6 O17b Ba1 108(6) 2_756 1_555 2_646
Ba6 O17b O19b 83(8) 2_756 1_555 2_647
Ba6 O17b O16b 49(6) 2_756 1_555 1_555
Ba6 O17b O19a 97(7) 2_756 1_555 2_647
Ba6 O17b O21b 60(7) 2_756 1_555 1_655
Ba6 O17b O15a 93(7) 2_756 1_555 1_555
Ba6 O17b O18b 115(10) 2_756 1_555 1_555
Ba6 O17b O20b 128(9) 2_756 1_555 1_556
Ba6 O17b O18a 127(11) 2_756 1_555 1_555
Ba6 O17b O20a 99(8) 2_756 1_555 1_556
Ba6 O17b Si5a 87(10) 2_756 1_555 2_646
Ba6 O17b Si5b 76(11) 2_756 1_555 2_646
Ba6 O17b Si6b 86(12) 2_756 1_555 1_556
Ba6 O17b Si6a 69(9) 2_756 1_555 1_556
Ba6 O17b O17a 45(9) 2_756 1_555 1_555
Si5a O18b O18a 100(30) 2_646 1_555 1_555
Si5b O18b Si5a 7(11) 2_646 1_555 2_646
Si5b O18b O18a 100(20) 2_646 1_555 1_555
O16a O18b Si5b 63(11) 1_555 1_555 2_646
O16a O18b Si5a 56(12) 1_555 1_555 2_646
O16a O18b O18a 140(20) 1_555 1_555 1_555
Y1 O18b O16a 76(9) 2_656 1_555 1_555
Y1 O18b Si5b 139(15) 2_656 1_555 2_646
Y1 O18b Si5a 132(17) 2_656 1_555 2_646
Y1 O18b O18a 110(20) 2_656 1_555 1_555
O15a O18b Y1 134(11) 1_555 1_555 2_656
O15a O18b O16a 82(10) 1_555 1_555 1_555
O15a O18b Si5b 44(10) 1_555 1_555 2_646
O15a O18b Si5a 46(11) 1_555 1_555 2_646
O15a O18b O18a 110(20) 1_555 1_555 1_555
O17b O18b O15a 64(8) 1_555 1_555 1_555
O17b O18b Y1 159(11) 1_555 1_555 2_656
O17b O18b O16a 100(11) 1_555 1_555 1_555
O17b O18b Si5b 42(11) 1_555 1_555 2_646
O17b O18b Si5a 48(12) 1_555 1_555 2_646
O17b O18b O18a 58(18) 1_555 1_555 1_555
O17a O18b O17b 32(7) 1_555 1_555 1_555
O17a O18b O15a 76(8) 1_555 1_555 1_555
O17a O18b Y1 132(10) 1_555 1_555 2_656
O17a O18b O16a 73(9) 1_555 1_555 1_555
O17a O18b Si5b 35(10) 1_555 1_555 2_646
O17a O18b Si5a 37(11) 1_555 1_555 2_646
O17a O18b O18a 71(19) 1_555 1_555 1_555
O24b O18b O17a 98(9) 1_556 1_555 1_555
O24b O18b O17b 106(10) 1_556 1_555 1_555
O24b O18b O15a 169(11) 1_556 1_555 1_555
O24b O18b Y1 57(6) 1_556 1_555 2_656
O24b O18b O16a 105(11) 1_556 1_555 1_555
O24b O18b Si5b 132(14) 1_556 1_555 2_646
O24b O18b Si5a 131(16) 1_556 1_555 2_646
O24b O18b O18a 56(19) 1_556 1_555 1_555
O15b O18b O24b 164(10) 1_555 1_555 1_556
O15b O18b O17a 69(8) 1_555 1_555 1_555
O15b O18b O17b 68(9) 1_555 1_555 1_555
O15b O18b O15a 19(6) 1_555 1_555 1_555
O15b O18b Y1 125(10) 1_555 1_555 2_656
O15b O18b O16a 64(8) 1_555 1_555 1_555
O15b O18b Si5b 34(10) 1_555 1_555 2_646
O15b O18b Si5a 34(11) 1_555 1_555 2_646
O15b O18b O18a 120(20) 1_555 1_555 1_555
O1a O18b O15b 128(10) 1_555 1_555 1_555
O1a O18b O24b 67(7) 1_555 1_555 1_556
O1a O18b O17a 161(11) 1_555 1_555 1_555
O1a O18b O17b 138(11) 1_555 1_555 1_555
O1a O18b O15a 117(10) 1_555 1_555 1_555
O1a O18b Y1 51(5) 1_555 1_555 2_656
O1a O18b O16a 122(11) 1_555 1_555 1_555
O1a O18b Si5b 160(16) 1_555 1_555 2_646
O1a O18b Si5a 161(18) 1_555 1_555 2_646
O1a O18b O18a 90(20) 1_555 1_555 1_555
O16b O18b O1a 159(10) 1_555 1_555 1_555
O16b O18b O15b 57(7) 1_555 1_555 1_555
O16b O18b O24b 107(9) 1_555 1_555 1_556
O16b O18b O17a 34(6) 1_555 1_555 1_555
O16b O18b O17b 62(9) 1_555 1_555 1_555
O16b O18b O15a 73(8) 1_555 1_555 1_555
O16b O18b Y1 109(9) 1_555 1_555 2_656
O16b O18b O16a 39(7) 1_555 1_555 1_555
O16b O18b Si5b 34(10) 1_555 1_555 2_646
O16b O18b Si5a 29(11) 1_555 1_555 2_646
O16b O18b O18a 100(20) 1_555 1_555 1_555
O23a O18b O16b 96(9) 1_555 1_555 1_555
O23a O18b O1a 69(7) 1_555 1_555 1_555
O23a O18b O15b 75(8) 1_555 1_555 1_555
O23a O18b O24b 109(9) 1_555 1_555 1_556
O23a O18b O17a 130(10) 1_555 1_555 1_555
O23a O18b O17b 143(11) 1_555 1_555 1_555
O23a O18b O15a 82(8) 1_555 1_555 1_555
O23a O18b Y1 52(6) 1_555 1_555 2_656
O23a O18b O16a 60(8) 1_555 1_555 1_555
O23a O18b Si5b 103(13) 1_555 1_555 2_646
O23a O18b Si5a 98(15) 1_555 1_555 2_646
O23a O18b O18a 160(20) 1_555 1_555 1_555
Ba5 O18b O23a 141(9) 2_647 1_555 1_555
Ba5 O18b O16b 122(9) 2_647 1_555 1_555
Ba5 O18b O1a 72(6) 2_647 1_555 1_555
Ba5 O18b O15b 129(9) 2_647 1_555 1_555
Ba5 O18b O24b 58(6) 2_647 1_555 1_556
Ba5 O18b O17a 89(8) 2_647 1_555 1_555
Ba5 O18b O17b 70(8) 2_647 1_555 1_555
Ba5 O18b O15a 113(9) 2_647 1_555 1_555
Ba5 O18b Y1 104(8) 2_647 1_555 2_656
Ba5 O18b O16a 153(11) 2_647 1_555 1_555
Ba5 O18b Si5b 112(13) 2_647 1_555 2_646
Ba5 O18b Si5a 118(15) 2_647 1_555 2_646
Ba5 O18b O18a 20(16) 2_647 1_555 1_555
O24a O18b Ba5 64(6) 1_556 1_555 2_647
O24a O18b O23a 95(8) 1_556 1_555 1_555
O24a O18b O16b 116(9) 1_556 1_555 1_555
O24a O18b O1a 54(6) 1_556 1_555 1_555
O24a O18b O15b 167(11) 1_556 1_555 1_555
O24a O18b O24b 15(5) 1_556 1_555 1_556
O24a O18b O17a 112(9) 1_556 1_555 1_555
O24a O18b O17b 121(10) 1_556 1_555 1_555
O24a O18b O15a 171(11) 1_556 1_555 1_555
O24a O18b Y1 44(5) 1_556 1_555 2_656
O24a O18b O16a 104(10) 1_556 1_555 1_555
O24a O18b Si5b 145(14) 1_556 1_555 2_646
O24a O18b Si5a 143(16) 1_556 1_555 2_646
O24a O18b O18a 70(20) 1_556 1_555 1_555
O23b O18b O24a 91(7) 1_555 1_555 1_556
O23b O18b Ba5 123(8) 1_555 1_555 2_647
O23b O18b O23a 19(5) 1_555 1_555 1_555
O23b O18b O16b 115(9) 1_555 1_555 1_555
O23b O18b O1a 52(6) 1_555 1_555 1_555
O23b O18b O15b 83(8) 1_555 1_555 1_555
O23b O18b O24b 106(8) 1_555 1_555 1_556
O23b O18b O17a 147(10) 1_555 1_555 1_555
O23b O18b O17b 146(11) 1_555 1_555 1_555
O23b O18b O15a 83(8) 1_555 1_555 1_555
O23b O18b Y1 54(6) 1_555 1_555 2_656
O23b O18b O16a 79(9) 1_555 1_555 1_555
O23b O18b Si5b 115(14) 1_555 1_555 2_646
O23b O18b Si5a 112(15) 1_555 1_555 2_646
O23b O18b O18a 140(20) 1_555 1_555 1_555
Si6b O19b O19a 58(19) 2_656 1_555 1_555
Si6a O19b Si6b 16(10) 2_656 1_555 2_656
Si6a O19b O19a 73(19) 2_656 1_555 1_555
O17a O19b Si6a 46(8) 2_657 1_555 2_656
O17a O19b Si6b 55(12) 2_657 1_555 2_656
O17a O19b O19a 110(20) 2_657 1_555 1_555
O9a O19b O17a 138(13) 2_656 1_555 2_657
O9a O19b Si6a 156(12) 2_656 1_555 2_656
O9a O19b Si6b 162(16) 2_656 1_555 2_656
O9a O19b O19a 120(20) 2_656 1_555 1_555
O21a O19b O9a 115(9) 2_557 1_555 2_656
O21a O19b O17a 68(8) 2_557 1_555 2_657
O21a O19b Si6a 40(7) 2_557 1_555 2_656
O21a O19b Si6b 52(10) 2_557 1_555 2_656
O21a O19b O19a 95(19) 2_557 1_555 1_555
Ba3 O19b O21a 116(10) 2_656 1_555 2_557
Ba3 O19b O9a 64(7) 2_656 1_555 2_656
Ba3 O19b O17a 77(8) 2_656 1_555 2_657
Ba3 O19b Si6a 122(12) 2_656 1_555 2_656
Ba3 O19b Si6b 132(14) 2_656 1_555 2_656
Ba3 O19b O19a 150(20) 2_656 1_555 1_555
O21b O19b Ba3 130(10) 2_557 1_555 2_656
O21b O19b O21a 18(6) 2_557 1_555 2_557
O21b O19b O9a 130(10) 2_557 1_555 2_656
O21b O19b O17a 66(8) 2_557 1_555 2_657
O21b O19b Si6a 26(7) 2_557 1_555 2_656
O21b O19b Si6b 35(10) 2_557 1_555 2_656
O21b O19b O19a 78(19) 2_557 1_555 1_555
O20b O19b O21b 62(8) 2_656 1_555 2_557
O20b O19b Ba3 142(9) 2_656 1_555 2_656
O20b O19b O21a 80(8) 2_656 1_555 2_557
O20b O19b O9a 143(11) 2_656 1_555 2_656
O20b O19b O17a 79(9) 2_656 1_555 2_657
O20b O19b Si6a 49(9) 2_656 1_555 2_656
O20b O19b Si6b 34(11) 2_656 1_555 2_656
O20b O19b O19a 26(16) 2_656 1_555 1_555
O17b O19b O20b 50(8) 2_657 1_555 2_656
O17b O19b O21b 58(8) 2_657 1_555 2_557
O17b O19b Ba3 102(9) 2_657 1_555 2_656
O17b O19b O21a 70(8) 2_657 1_555 2_557
O17b O19b O9a 166(11) 2_657 1_555 2_656
O17b O19b O17a 30(7) 2_657 1_555 2_657
O17b O19b Si6a 32(8) 2_657 1_555 2_656
O17b O19b Si6b 32(11) 2_657 1_555 2_656
O17b O19b O19a 75(19) 2_657 1_555 1_555
Y2 O19b O17b 134(11) 2_656 1_555 2_657
Y2 O19b O20b 86(8) 2_656 1_555 2_656
Y2 O19b O21b 117(10) 2_656 1_555 2_557
Y2 O19b Ba3 109(8) 2_656 1_555 2_656
Y2 O19b O21a 122(9) 2_656 1_555 2_557
Y2 O19b O9a 56(6) 2_656 1_555 2_656
Y2 O19b O17a 161(11) 2_656 1_555 2_657
Y2 O19b Si6a 129(13) 2_656 1_555 2_656
Y2 O19b Si6b 116(15) 2_656 1_555 2_656
Y2 O19b O19a 60(17) 2_656 1_555 1_555
O25a O19b Y2 59(5) 2_656 1_555 2_656
O25a O19b O17b 122(9) 2_656 1_555 2_657
O25a O19b O20b 115(9) 2_656 1_555 2_656
O25a O19b O21b 176(12) 2_656 1_555 2_557
O25a O19b Ba3 54(5) 2_656 1_555 2_656
O25a O19b O21a 164(11) 2_656 1_555 2_557
O25a O19b O9a 51(6) 2_656 1_555 2_656
O25a O19b O17a 117(9) 2_656 1_555 2_657
O25a O19b Si6a 154(12) 2_656 1_555 2_656
O25a O19b Si6b 143(14) 2_656 1_555 2_656
O25a O19b O19a 98(19) 2_656 1_555 1_555
O20a O19b O25a 142(9) 2_656 1_555 2_656
O20a O19b Y2 106(8) 2_656 1_555 2_656
O20a O19b O17b 41(6) 2_656 1_555 2_657
O20a O19b O20b 27(5) 2_656 1_555 2_656
O20a O19b O21b 35(6) 2_656 1_555 2_557
O20a O19b Ba3 142(9) 2_656 1_555 2_656
O20a O19b O21a 54(6) 2_656 1_555 2_557
O20a O19b O9a 153(10) 2_656 1_555 2_656
O20a O19b O17a 65(7) 2_656 1_555 2_657
O20a O19b Si6a 24(7) 2_656 1_555 2_656
O20a O19b Si6b 10(10) 2_656 1_555 2_656
O20a O19b O19a 49(17) 2_656 1_555 1_555
O10b O19b O20a 81(7) 2_656 1_555 2_656
O10b O19b O25a 101(8) 2_656 1_555 2_656
O10b O19b Y2 44(5) 2_656 1_555 2_656
O10b O19b O17b 122(10) 2_656 1_555 2_657
O10b O19b O20b 79(8) 2_656 1_555 2_656
O10b O19b O21b 76(8) 2_656 1_555 2_557
O10b O19b Ba3 136(10) 2_656 1_555 2_656
O10b O19b O21a 78(7) 2_656 1_555 2_557
O10b O19b O9a 73(7) 2_656 1_555 2_656
O10b O19b O17a 142(11) 2_656 1_555 2_657
O10b O19b Si6a 96(11) 2_656 1_555 2_656
O10b O19b Si6b 91(13) 2_656 1_555 2_656
O10b O19b O19a 61(17) 2_656 1_555 1_555
O28b O19b O10b 84(7) 2_656 1_555 2_656
O28b O19b O20a 109(8) 2_656 1_555 2_656
O28b O19b O25a 35(5) 2_656 1_555 2_656
O28b O19b Y2 41(4) 2_656 1_555 2_656
O28b O19b O17b 110(9) 2_656 1_555 2_657
O28b O19b O20b 82(8) 2_656 1_555 2_656
O28b O19b O21b 141(11) 2_656 1_555 2_557
O28b O19b Ba3 87(7) 2_656 1_555 2_656
O28b O19b O21a 156(11) 2_656 1_555 2_557
O28b O19b O9a 72(6) 2_656 1_555 2_656
O28b O19b O17a 124(9) 2_656 1_555 2_657
O28b O19b Si6a 130(13) 2_656 1_555 2_656
O28b O19b Si6b 115(14) 2_656 1_555 2_656
O28b O19b O19a 63(17) 2_656 1_555 1_555
O18a O19b O28b 75(6) 2_657 1_555 2_656
O18a O19b O10b 137(10) 2_657 1_555 2_656
O18a O19b O20a 72(6) 2_657 1_555 2_656
O18a O19b O25a 82(6) 2_657 1_555 2_656
O18a O19b Y2 113(7) 2_657 1_555 2_656
O18a O19b O17b 40(6) 2_657 1_555 2_657
O18a O19b O20b 62(7) 2_657 1_555 2_656
O18a O19b O21b 98(9) 2_657 1_555 2_557
O18a O19b Ba3 80(6) 2_657 1_555 2_656
O18a O19b O21a 109(9) 2_657 1_555 2_557
O18a O19b O9a 131(8) 2_657 1_555 2_656
O18a O19b O17a 49(6) 2_657 1_555 2_657
O18a O19b Si6a 72(9) 2_657 1_555 2_656
O18a O19b Si6b 67(11) 2_657 1_555 2_656
O18a O19b O19a 77(17) 2_657 1_555 1_555
Si6b O20b O20a 57(12) 1_555 1_555 1_555
O19a O20b Si6b 42(11) 2_646 1_555 1_555
O19a O20b O20a 96(12) 2_646 1_555 1_555
Si6a O20b O19a 48(7) 1_555 1_555 2_646
Si6a O20b Si6b 5(9) 1_555 1_555 1_555
Si6a O20b O20a 52(9) 1_555 1_555 1_555
Ba5 O20b Si6a 115(10) 2_646 1_555 1_555
Ba5 O20b O19a 90(8) 2_646 1_555 2_646
Ba5 O20b Si6b 112(12) 2_646 1_555 1_555
Ba5 O20b O20a 146(14) 2_646 1_555 1_555
O17b O20b Ba5 88(9) 1_554 1_555 2_646
O17b O20b Si6a 42(7) 1_554 1_555 1_555
O17b O20b O19a 75(9) 1_554 1_555 2_646
O17b O20b Si6b 44(11) 1_554 1_555 1_555
O17b O20b O20a 61(10) 1_554 1_555 1_555
O14a O20b O17b 155(11) 2_646 1_555 1_554
O14a O20b Ba5 68(7) 2_646 1_555 2_646
O14a O20b Si6a 155(11) 2_646 1_555 1_555
O14a O20b O19a 109(11) 2_646 1_555 2_646
O14a O20b Si6b 150(15) 2_646 1_555 1_555
O14a O20b O20a 140(13) 2_646 1_555 1_555
O14b O20b O14a 24(6) 2_646 1_555 2_646
O14b O20b O17b 155(12) 2_646 1_555 1_554
O14b O20b Ba5 84(8) 2_646 1_555 2_646
O14b O20b Si6a 159(10) 2_646 1_555 1_555
O14b O20b O19a 128(12) 2_646 1_555 2_646
O14b O20b Si6b 159(14) 2_646 1_555 1_555
O14b O20b O20a 117(12) 2_646 1_555 1_555
Ba6 O20b O14b 56(6) 1_555 1_555 2_646
Ba6 O20b O14a 67(6) 1_555 1_555 2_646
Ba6 O20b O17b 138(10) 1_555 1_555 1_554
Ba6 O20b Ba5 133(9) 1_555 1_555 2_646
Ba6 O20b Si6a 103(8) 1_555 1_555 1_555
Ba6 O20b O19a 97(8) 1_555 1_555 2_646
Ba6 O20b Si6b 103(12) 1_555 1_555 1_555
Ba6 O20b O20a 80(10) 1_555 1_555 1_555
O19b O20b Ba6 102(8) 2_646 1_555 1_555
O19b O20b O14b 138(11) 2_646 1_555 2_646
O19b O20b O14a 118(10) 2_646 1_555 2_646
O19b O20b O17b 66(9) 2_646 1_555 1_554
O19b O20b Ba5 92(8) 2_646 1_555 2_646
O19b O20b Si6a 39(7) 2_646 1_555 1_555
O19b O20b O19a 10(6) 2_646 1_555 2_646
O19b O20b Si6b 33(10) 2_646 1_555 1_555
O19b O20b O20a 88(11) 2_646 1_555 1_555
O21b O20b O19b 59(7) 1_654 1_555 2_646
O21b O20b Ba6 77(7) 1_654 1_555 1_555
O21b O20b O14b 131(10) 1_654 1_555 2_646
O21b O20b O14a 143(10) 1_654 1_555 2_646
O21b O20b O17b 62(8) 1_654 1_555 1_554
O21b O20b Ba5 144(10) 1_654 1_555 2_646
O21b O20b Si6a 29(6) 1_654 1_555 1_555
O21b O20b O19a 65(8) 1_654 1_555 2_646
O21b O20b Si6b 32(10) 1_654 1_555 1_555
O21b O20b O20a 32(8) 1_654 1_555 1_555
O21a O20b O21b 86(7) 2_646 1_555 1_654
O21a O20b O19b 144(9) 2_646 1_555 2_646
O21a O20b Ba6 59(5) 2_646 1_555 1_555
O21a O20b O14b 60(7) 2_646 1_555 2_646
O21a O20b O14a 84(7) 2_646 1_555 2_646
O21a O20b O17b 107(10) 2_646 1_555 1_554
O21a O20b Ba5 124(8) 2_646 1_555 2_646
O21a O20b Si6a 112(9) 2_646 1_555 1_555
O21a O20b O19a 146(9) 2_646 1_555 2_646
O21a O20b Si6b 116(12) 2_646 1_555 1_555
O21a O20b O20a 60(9) 2_646 1_555 1_555
O13b O20b O21a 111(8) 2_646 1_555 2_646
O13b O20b O21b 113(9) 2_646 1_555 1_654
O13b O20b O19b 79(8) 2_646 1_555 2_646
O13b O20b Ba6 62(6) 2_646 1_555 1_555
O13b O20b O14b 59(8) 2_646 1_555 2_646
O13b O20b O14a 41(7) 2_646 1_555 2_646
O13b O20b O17b 141(11) 2_646 1_555 1_554
O13b O20b Ba5 78(7) 2_646 1_555 2_646
O13b O20b Si6a 113(10) 2_646 1_555 1_555
O13b O20b O19a 69(8) 2_646 1_555 2_646
O13b O20b Si6b 109(13) 2_646 1_555 1_555
O13b O20b O20a 136(12) 2_646 1_555 1_555
O6a O20b O13b 109(8) 1_554 1_555 2_646
O6a O20b O21a 73(6) 1_554 1_555 2_646
O6a O20b O21b 138(9) 1_554 1_555 1_654
O6a O20b O19b 138(9) 1_554 1_555 2_646
O6a O20b Ba6 118(7) 1_554 1_555 1_555
O6a O20b O14b 67(7) 1_554 1_555 2_646
O6a O20b O14a 72(7) 1_554 1_555 2_646
O6a O20b O17b 89(9) 1_554 1_555 1_554
O6a O20b Ba5 53(5) 1_554 1_555 2_646
O6a O20b Si6a 131(10) 1_554 1_555 1_555
O6a O20b O19a 140(9) 1_554 1_555 2_646
O6a O20b Si6b 134(14) 1_554 1_555 1_555
O6a O20b O20a 109(12) 1_554 1_555 1_555
O18a O20b O6a 72(6) 1_554 1_555 1_554
O18a O20b O13b 110(7) 1_554 1_555 2_646
O18a O20b O21a 133(8) 1_554 1_555 2_646
O18a O20b O21b 99(8) 1_554 1_555 1_654
O18a O20b O19b 67(6) 1_554 1_555 2_646
O18a O20b Ba6 168(8) 1_554 1_555 1_555
O18a O20b O14b 129(8) 1_554 1_555 2_646
O18a O20b O14a 114(8) 1_554 1_555 2_646
O18a O20b O17b 43(6) 1_554 1_555 1_554
O18a O20b Ba5 46(5) 1_554 1_555 2_646
O18a O20b Si6a 72(7) 1_554 1_555 1_555
O18a O20b O19a 72(7) 1_554 1_555 2_646
O18a O20b Si6b 70(11) 1_554 1_555 1_555
O18a O20b O20a 104(11) 1_554 1_555 1_555
Si4b O20b O18a 116(7) 2_646 1_555 1_554
Si4b O20b O6a 81(6) 2_646 1_555 1_554
Si4b O20b O13b 31(6) 2_646 1_555 2_646
Si4b O20b O21a 89(7) 2_646 1_555 2_646
Si4b O20b O21b 135(9) 2_646 1_555 1_654
Si4b O20b O19b 109(9) 2_646 1_555 2_646
Si4b O20b Ba6 63(6) 2_646 1_555 1_555
Si4b O20b O14b 30(6) 2_646 1_555 2_646
Si4b O20b O14a 10(5) 2_646 1_555 2_646
Si4b O20b O17b 158(10) 2_646 1_555 1_554
Si4b O20b Ba5 71(6) 2_646 1_555 2_646
Si4b O20b Si6a 145(10) 2_646 1_555 1_555
Si4b O20b O19a 100(9) 2_646 1_555 2_646
Si4b O20b Si6b 140(14) 2_646 1_555 1_555
Si4b O20b O20a 141(12) 2_646 1_555 1_555
Ba1 O20b Si4b 129(7) 2_645 1_555 2_646
Ba1 O20b O18a 84(5) 2_645 1_555 1_554
Ba1 O20b O6a 59(5) 2_645 1_555 1_554
Ba1 O20b O13b 159(8) 2_645 1_555 2_646
Ba1 O20b O21a 50(4) 2_645 1_555 2_646
Ba1 O20b O21b 79(7) 2_645 1_555 1_654
Ba1 O20b O19b 122(8) 2_645 1_555 2_646
Ba1 O20b Ba6 106(6) 2_645 1_555 1_555
Ba1 O20b O14b 100(8) 2_645 1_555 2_646
Ba1 O20b O14a 119(8) 2_645 1_555 2_646
Ba1 O20b O17b 59(7) 2_645 1_555 1_554
Ba1 O20b Ba5 103(7) 2_645 1_555 2_646
Ba1 O20b Si6a 85(7) 2_645 1_555 1_555
Ba1 O20b O19a 132(9) 2_645 1_555 2_646
Ba1 O20b Si6b 90(12) 2_645 1_555 1_555
Ba1 O20b O20a 49(8) 2_645 1_555 1_555
O17a O20b Ba1 80(5) 1_554 1_555 2_645
O17a O20b Si4b 149(8) 1_554 1_555 2_646
O17a O20b O18a 46(5) 1_554 1_555 1_554
O17a O20b O6a 108(7) 1_554 1_555 1_554
O17a O20b O13b 121(8) 1_554 1_555 2_646
O17a O20b O21a 122(8) 1_554 1_555 2_646
O17a O20b O21b 54(6) 1_554 1_555 1_654
O17a O20b O19b 44(6) 1_554 1_555 2_646
O17a O20b Ba6 129(7) 1_554 1_555 1_555
O17a O20b O14b 175(10) 1_554 1_555 2_646
O17a O20b O14a 153(9) 1_554 1_555 2_646
O17a O20b O17b 22(7) 1_554 1_555 1_554
O17a O20b Ba5 91(7) 1_554 1_555 2_646
O17a O20b Si6a 26(5) 1_554 1_555 1_555
O17a O20b O19a 54(7) 1_554 1_555 2_646
O17a O20b Si6b 26(10) 1_554 1_555 1_555
O17a O20b O20a 66(9) 1_554 1_555 1_555
Si6a O21b O21a 90(20) 1_456 1_555 1_555
Si6b O21b Si6a 15(10) 1_456 1_555 1_456
Si6b O21b O21a 100(20) 1_456 1_555 1_555
O20a O21b Si6b 50(11) 1_456 1_555 1_456
O20a O21b Si6a 61(11) 1_456 1_555 1_456
O20a O21b O21a 150(20) 1_456 1_555 1_555
O17b O21b O20a 50(9) 1_455 1_555 1_456
O17b O21b Si6b 35(11) 1_455 1_555 1_456
O17b O21b Si6a 29(9) 1_455 1_555 1_456
O17b O21b O21a 100(20) 1_455 1_555 1_555
O19a O21b O17b 60(7) 2_547 1_555 1_455
O19a O21b O20a 68(8) 2_547 1_555 1_456
O19a O21b Si6b 26(10) 2_547 1_555 1_456
O19a O21b Si6a 33(8) 2_547 1_555 1_456
O19a O21b O21a 81(18) 2_547 1_555 1_555
O19b O21b O19a 17(6) 2_547 1_555 2_547
O19b O21b O17b 62(8) 2_547 1_555 1_455
O19b O21b O20a 83(10) 2_547 1_555 1_456
O19b O21b Si6b 34(10) 2_547 1_555 1_456
O19b O21b Si6a 33(9) 2_547 1_555 1_456
O19b O21b O21a 65(17) 2_547 1_555 1_555
O17a O21b O19b 49(7) 1_455 1_555 2_547
O17a O21b O19a 57(6) 1_455 1_555 2_547
O17a O21b O17b 29(7) 1_455 1_555 1_455
O17a O21b O20a 78(9) 1_455 1_555 1_456
O17a O21b Si6b 43(10) 1_455 1_555 1_456
O17a O21b Si6a 28(9) 1_455 1_555 1_456
O17a O21b O21a 75(18) 1_455 1_555 1_555
O20b O21b O17a 71(7) 1_456 1_555 1_455
O20b O21b O19b 60(8) 1_456 1_555 2_547
O20b O21b O19a 44(6) 1_456 1_555 2_547
O20b O21b O17b 50(7) 1_456 1_555 1_455
O20b O21b O20a 25(7) 1_456 1_555 1_456
O20b O21b Si6b 32(10) 1_456 1_555 1_456
O20b O21b Si6a 46(10) 1_456 1_555 1_456
O20b O21b O21a 130(20) 1_456 1_555 1_555
O14b O21b O20b 154(11) 1_555 1_555 1_456
O14b O21b O17a 97(8) 1_555 1_555 1_455
O14b O21b O19b 129(11) 1_555 1_555 2_547
O14b O21b O19a 146(10) 1_555 1_555 2_547
O14b O21b O17b 109(10) 1_555 1_555 1_455
O14b O21b O20a 133(12) 1_555 1_555 1_456
O14b O21b Si6b 139(15) 1_555 1_555 1_456
O14b O21b Si6a 125(14) 1_555 1_555 1_456
O14b O21b O21a 70(17) 1_555 1_555 1_555
Ba3 O21b O14b 53(5) 2_646 1_555 1_555
Ba3 O21b O20b 125(9) 2_646 1_555 1_456
Ba3 O21b O17a 142(9) 2_646 1_555 1_455
Ba3 O21b O19b 167(10) 2_646 1_555 2_547
Ba3 O21b O19a 160(10) 2_646 1_555 2_547
Ba3 O21b O17b 131(10) 2_646 1_555 1_455
Ba3 O21b O20a 105(10) 2_646 1_555 1_456
Ba3 O21b Si6b 155(15) 2_646 1_555 1_456
Ba3 O21b Si6a 160(16) 2_646 1_555 1_456
Ba3 O21b O21a 108(19) 2_646 1_555 1_555
O11b O21b Ba3 67(6) 2_546 1_555 2_646
O11b O21b O14b 54(7) 2_546 1_555 1_555
O11b O21b O20b 100(9) 2_546 1_555 1_456
O11b O21b O17a 76(8) 2_546 1_555 1_455
O11b O21b O19b 125(10) 2_546 1_555 2_547
O11b O21b O19a 127(9) 2_546 1_555 2_547
O11b O21b O17b 67(7) 2_546 1_555 1_455
O11b O21b O20a 79(10) 2_546 1_555 1_456
O11b O21b Si6b 101(13) 2_546 1_555 1_456
O11b O21b Si6a 95(12) 2_546 1_555 1_456
O11b O21b O21a 110(20) 2_546 1_555 1_555
Ba6 O21b O11b 55(6) 2_656 1_555 2_546
Ba6 O21b Ba3 97(7) 2_656 1_555 2_646
Ba6 O21b O14b 47(5) 2_656 1_555 1_555
Ba6 O21b O20b 119(8) 2_656 1_555 1_456
Ba6 O21b O17a 50(5) 2_656 1_555 1_455
Ba6 O21b O19b 89(8) 2_656 1_555 2_547
Ba6 O21b O19a 103(8) 2_656 1_555 2_547
Ba6 O21b O17b 69(7) 2_656 1_555 1_455
Ba6 O21b O20a 115(11) 2_656 1_555 1_456
Ba6 O21b Si6b 93(12) 2_656 1_555 1_456
Ba6 O21b Si6a 78(11) 2_656 1_555 1_456
Ba6 O21b O21a 60(17) 2_656 1_555 1_555
Ba1 O21b Ba6 94(6) 1_556 1_555 2_656
Ba1 O21b O11b 142(9) 1_556 1_555 2_546
Ba1 O21b Ba3 100(6) 1_556 1_555 2_646
Ba1 O21b O14b 89(7) 1_556 1_555 1_555
Ba1 O21b O20b 115(8) 1_556 1_555 1_456
Ba1 O21b O17a 102(8) 1_556 1_555 1_455
Ba1 O21b O19b 68(7) 1_556 1_555 2_547
Ba1 O21b O19a 77(6) 1_556 1_555 2_547
Ba1 O21b O17b 127(9) 1_556 1_555 1_455
Ba1 O21b O20a 138(11) 1_556 1_555 1_456
Ba1 O21b Si6b 102(13) 1_556 1_555 1_456
Ba1 O21b Si6a 100(12) 1_556 1_555 1_456
Ba1 O21b O21a 35(16) 1_556 1_555 1_555
O22b O22a Si8b 71(15) 1_555 1_555 2_656
Si8a O22a O22b 65(13) 2_656 1_555 1_555
Si8a O22a Si8b 7(13) 2_656 1_555 2_656
O26b O22a Si8a 63(11) 1_555 1_555 2_656
O26b O22a O22b 102(12) 1_555 1_555 1_555
O26b O22a Si8b 57(13) 1_555 1_555 2_656
O23b O22a O26b 89(9) 1_555 1_555 1_555
O23b O22a Si8a 58(11) 1_555 1_555 2_656
O23b O22a O22b 108(13) 1_555 1_555 1_555
O23b O22a Si8b 58(13) 1_555 1_555 2_656
O27a O22a O23b 117(10) 2_646 1_555 1_555
O27a O22a O26b 95(9) 2_646 1_555 1_555
O27a O22a Si8a 156(13) 2_646 1_555 2_656
O27a O22a O22b 132(12) 2_646 1_555 1_555
O27a O22a Si8b 150(15) 2_646 1_555 2_656
Ba8 O22a O27a 54(6) 1_555 1_555 2_646
Ba8 O22a O23b 149(9) 1_555 1_555 1_555
Ba8 O22a O26b 65(7) 1_555 1_555 1_555
Ba8 O22a Si8a 117(11) 1_555 1_555 2_656
Ba8 O22a O22b 94(10) 1_555 1_555 1_555
Ba8 O22a Si8b 113(13) 1_555 1_555 2_656
O26a O22a Ba8 82(6) 1_555 1_555 1_555
O26a O22a O27a 121(8) 1_555 1_555 2_646
O26a O22a O23b 80(8) 1_555 1_555 1_555
O26a O22a O26b 27(7) 1_555 1_555 1_555
O26a O22a Si8a 38(10) 1_555 1_555 2_656
O26a O22a O22b 81(11) 1_555 1_555 1_555
O26a O22a Si8b 33(12) 1_555 1_555 2_656
O23a O22a O26a 60(7) 1_555 1_555 1_555
O23a O22a Ba8 139(7) 1_555 1_555 1_555
O23a O22a O27a 132(9) 1_555 1_555 2_646
O23a O22a O23b 22(7) 1_555 1_555 1_555
O23a O22a O26b 74(8) 1_555 1_555 1_555
O23a O22a Si8a 38(10) 1_555 1_555 2_656
O23a O22a O22b 96(11) 1_555 1_555 1_555
O23a O22a Si8b 36(12) 1_555 1_555 2_656
Ba2 O22a O23a 95(6) 2_646 1_555 1_555
Ba2 O22a O26a 146(8) 2_646 1_555 1_555
Ba2 O22a Ba8 126(6) 2_646 1_555 1_555
Ba2 O22a O27a 92(7) 2_646 1_555 2_646
Ba2 O22a O23b 80(7) 2_646 1_555 1_555
Ba2 O22a O26b 169(9) 2_646 1_555 1_555
Ba2 O22a Si8a 109(11) 2_646 1_555 2_656
Ba2 O22a O22b 80(9) 2_646 1_555 1_555
Ba2 O22a Si8b 114(13) 2_646 1_555 2_656
O27a O22a Ba2 91(5) 1_555 1_555 2_646
O27a O22a O23a 65(6) 1_555 1_555 1_555
O27a O22a O26a 59(6) 1_555 1_555 1_555
O27a O22a Ba8 112(7) 1_555 1_555 1_555
O27a O22a O27a 163(7) 1_555 1_555 2_646
O27a O22a O23b 81(8) 1_555 1_555 1_555
O27a O22a O26b 85(8) 1_555 1_555 1_555
O27a O22a Si8a 34(10) 1_555 1_555 2_656
O27a O22a O22b 32(9) 1_555 1_555 1_555
O27a O22a Si8b 39(12) 1_555 1_555 2_656
O27b O22a O27a 131(7) 2_646 1_555 1_555
O27b O22a Ba2 69(5) 2_646 1_555 2_646
O27b O22a O23a 156(8) 2_646 1_555 1_555
O27b O22a O26a 142(8) 2_646 1_555 1_555
O27b O22a Ba8 60(5) 2_646 1_555 1_555
O27b O22a O27a 36(6) 2_646 1_555 2_646
O27b O22a O23b 134(10) 2_646 1_555 1_555
O27b O22a O26b 121(9) 2_646 1_555 1_555
O27b O22a Si8a 164(13) 2_646 1_555 2_656
O27b O22a O22b 99(10) 2_646 1_555 1_555
O27b O22a Si8b 168(15) 2_646 1_555 2_656
O27b O22a O27b 163(7) 1_555 1_555 2_646
O27b O22a O27a 35(5) 1_555 1_555 1_555
O27b O22a Ba2 112(6) 1_555 1_555 2_646
O27b O22a O23a 39(6) 1_555 1_555 1_555
O27b O22a O26a 35(6) 1_555 1_555 1_555
O27b O22a Ba8 114(6) 1_555 1_555 1_555
O27b O22a O27a 154(8) 1_555 1_555 2_646
O27b O22a O23b 60(8) 1_555 1_555 1_555
O27b O22a O26b 60(7) 1_555 1_555 1_555
O27b O22a Si8a 3(9) 1_555 1_555 2_656
O27b O22a O22b 66(10) 1_555 1_555 1_555
O27b O22a Si8b 5(12) 1_555 1_555 2_656
Si8a O23a O23b 79(16) 2_656 1_555 1_555
Si8b O23a Si8a 11(11) 2_656 1_555 2_656
Si8b O23a O23b 71(16) 2_656 1_555 1_555
O27b O23a Si8b 55(11) 1_555 1_555 2_656
O27b O23a Si8a 46(10) 1_555 1_555 2_656
O27b O23a O23b 124(17) 1_555 1_555 1_555
Y1 O23a O27b 124(11) 2_656 1_555 1_555
Y1 O23a Si8b 142(12) 2_656 1_555 2_656
Y1 O23a Si8a 138(12) 2_656 1_555 2_656
Y1 O23a O23b 90(14) 2_656 1_555 1_555
O16a O23a Y1 66(5) 1_555 1_555 2_656
O16a O23a O27b 99(9) 1_555 1_555 1_555
O16a O23a Si8b 148(12) 1_555 1_555 2_656
O16a O23a Si8a 143(13) 1_555 1_555 2_656
O16a O23a O23b 137(16) 1_555 1_555 1_555
O22a O23a O16a 164(9) 1_555 1_555 1_555
O22a O23a Y1 126(8) 1_555 1_555 2_656
O22a O23a O27b 83(9) 1_555 1_555 1_555
O22a O23a Si8b 28(9) 1_555 1_555 2_656
O22a O23a Si8a 38(9) 1_555 1_555 2_656
O22a O23a O23b 42(13) 1_555 1_555 1_555
O26a O23a O22a 60(6) 1_555 1_555 1_555
O26a O23a O16a 111(8) 1_555 1_555 1_555
O26a O23a Y1 166(10) 1_555 1_555 2_656
O26a O23a O27b 42(8) 1_555 1_555 1_555
O26a O23a Si8b 37(9) 1_555 1_555 2_656
O26a O23a Si8a 37(10) 1_555 1_555 2_656
O26a O23a O23b 100(15) 1_555 1_555 1_555
O7b O23a O26a 94(8) 2_656 1_555 1_555
O7b O23a O22a 132(9) 2_656 1_555 1_555
O7b O23a O16a 58(6) 2_656 1_555 1_555
O7b O23a Y1 73(7) 2_656 1_555 2_656
O7b O23a O27b 55(8) 2_656 1_555 1_555
O7b O23a Si8b 107(12) 2_656 1_555 2_656
O7b O23a Si8a 97(12) 2_656 1_555 2_656
O7b O23a O23b 149(16) 2_656 1_555 1_555
O26b O23a O7b 120(9) 1_555 1_555 2_656
O26b O23a O26a 26(6) 1_555 1_555 1_555
O26b O23a O22a 42(6) 1_555 1_555 1_555
O26b O23a O16a 124(8) 1_555 1_555 1_555
O26b O23a Y1 166(10) 1_555 1_555 2_656
O26b O23a O27b 67(8) 1_555 1_555 1_555
O26b O23a Si8b 34(9) 1_555 1_555 2_656
O26b O23a Si8a 41(10) 1_555 1_555 2_656
O26b O23a O23b 76(14) 1_555 1_555 1_555
Ba7 O23a O26b 90(6) 1_555 1_555 1_555
Ba7 O23a O7b 50(5) 1_555 1_555 2_656
Ba7 O23a O26a 70(6) 1_555 1_555 1_555
Ba7 O23a O22a 130(7) 1_555 1_555 1_555
Ba7 O23a O16a 43(4) 1_555 1_555 1_555
Ba7 O23a Y1 103(6) 1_555 1_555 2_656
Ba7 O23a O27b 59(7) 1_555 1_555 1_555
Ba7 O23a Si8b 105(11) 1_555 1_555 2_656
Ba7 O23a Si8a 100(11) 1_555 1_555 2_656
Ba7 O23a O23b 161(16) 1_555 1_555 1_555
O27a O23a Ba7 95(7) 1_555 1_555 1_555
O27a O23a O26b 70(6) 1_555 1_555 1_555
O27a O23a O7b 72(7) 1_555 1_555 2_656
O27a O23a O26a 57(6) 1_555 1_555 1_555
O27a O23a O22a 60(6) 1_555 1_555 1_555
O27a O23a O16a 128(9) 1_555 1_555 1_555
O27a O23a Y1 113(7) 1_555 1_555 2_656
O27a O23a O27b 36(6) 1_555 1_555 1_555
O27a O23a Si8b 40(9) 1_555 1_555 2_656
O27a O23a Si8a 30(9) 1_555 1_555 2_656
O27a O23a O23b 93(14) 1_555 1_555 1_555
O4a O23a O27a 60(6) 2_656 1_555 1_555
O4a O23a Ba7 115(7) 2_656 1_555 1_555
O4a O23a O26b 125(8) 2_656 1_555 1_555
O4a O23a O7b 65(6) 2_656 1_555 2_656
O4a O23a O26a 118(8) 2_656 1_555 1_555
O4a O23a O22a 92(7) 2_656 1_555 1_555
O4a O23a O16a 105(7) 2_656 1_555 1_555
O4a O23a Y1 53(5) 2_656 1_555 2_656
O4a O23a O27b 85(9) 2_656 1_555 1_555
O4a O23a Si8b 92(11) 2_656 1_555 2_656
O4a O23a Si8a 85(11) 2_656 1_555 2_656
O4a O23a O23b 84(14) 2_656 1_555 1_555
O18b O23a O4a 105(8) 1_555 1_555 2_656
O18b O23a O27a 163(9) 1_555 1_555 1_555
O18b O23a Ba7 83(6) 1_555 1_555 1_555
O18b O23a O26b 127(9) 1_555 1_555 1_555
O18b O23a O7b 94(8) 1_555 1_555 2_656
O18b O23a O26a 136(9) 1_555 1_555 1_555
O18b O23a O22a 133(9) 1_555 1_555 1_555
O18b O23a O16a 43(6) 1_555 1_555 1_555
O18b O23a Y1 51(6) 1_555 1_555 2_656
O18b O23a O27b 141(11) 1_555 1_555 1_555
O18b O23a Si8b 157(13) 1_555 1_555 2_656
O18b O23a Si8a 168(14) 1_555 1_555 2_656
O18b O23a O23b 94(15) 1_555 1_555 1_555
O1b O23a O18b 71(7) 1_555 1_555 1_555
O1b O23a O4a 73(6) 1_555 1_555 2_656
O1b O23a O27a 110(7) 1_555 1_555 1_555
O1b O23a Ba7 154(8) 1_555 1_555 1_555
O1b O23a O26b 105(8) 1_555 1_555 1_555
O1b O23a O7b 131(9) 1_555 1_555 2_656
O1b O23a O26a 130(9) 1_555 1_555 1_555
O1b O23a O22a 72(7) 1_555 1_555 1_555
O1b O23a O16a 112(8) 1_555 1_555 1_555
O1b O23a Y1 61(6) 1_555 1_555 2_656
O1b O23a O27b 146(10) 1_555 1_555 1_555
O1b O23a Si8b 99(11) 1_555 1_555 2_656
O1b O23a Si8a 105(12) 1_555 1_555 2_656
O1b O23a O23b 30(12) 1_555 1_555 1_555
O22b O23a O1b 86(7) 1_555 1_555 1_555
O22b O23a O18b 157(9) 1_555 1_555 1_555
O22b O23a O4a 73(6) 1_555 1_555 2_656
O22b O23a O27a 33(5) 1_555 1_555 1_555
O22b O23a Ba7 119(7) 1_555 1_555 1_555
O22b O23a O26b 53(6) 1_555 1_555 1_555
O22b O23a O7b 105(8) 1_555 1_555 2_656
O22b O23a O26a 57(6) 1_555 1_555 1_555
O22b O23a O22a 28(5) 1_555 1_555 1_555
O22b O23a O16a 160(9) 1_555 1_555 1_555
O22b O23a Y1 122(7) 1_555 1_555 2_656
O22b O23a O27b 62(8) 1_555 1_555 1_555
O22b O23a Si8b 21(9) 1_555 1_555 2_656
O22b O23a Si8a 20(10) 1_555 1_555 2_656
O22b O23a O23b 62(13) 1_555 1_555 1_555
O5a O23a O22b 123(7) 2_656 1_555 1_555
O5a O23a O1b 104(7) 2_656 1_555 1_555
O5a O23a O18b 70(6) 2_656 1_555 1_555
O5a O23a O4a 58(5) 2_656 1_555 2_656
O5a O23a O27a 94(7) 2_656 1_555 1_555
O5a O23a Ba7 66(5) 2_656 1_555 1_555
O5a O23a O26b 150(8) 2_656 1_555 1_555
O5a O23a O7b 31(5) 2_656 1_555 2_656
O5a O23a O26a 124(8) 2_656 1_555 1_555
O5a O23a O22a 148(8) 2_656 1_555 1_555
O5a O23a O16a 48(5) 2_656 1_555 1_555
O5a O23a Y1 43(4) 2_656 1_555 2_656
O5a O23a O27b 85(9) 2_656 1_555 1_555
O5a O23a Si8b 133(12) 2_656 1_555 2_656
O5a O23a Si8a 122(12) 2_656 1_555 2_656
O5a O23a O23b 131(16) 2_656 1_555 1_555
O1a O23a O5a 88(6) 1_555 1_555 2_656
O1a O23a O22b 104(7) 1_555 1_555 1_555
O1a O23a O1b 20(5) 1_555 1_555 1_555
O1a O23a O18b 54(6) 1_555 1_555 1_555
O1a O23a O4a 73(5) 1_555 1_555 2_656
O1a O23a O27a 122(7) 1_555 1_555 1_555
O1a O23a Ba7 136(7) 1_555 1_555 1_555
O1a O23a O26b 122(8) 1_555 1_555 1_555
O1a O23a O7b 117(8) 1_555 1_555 2_656
O1a O23a O26a 148(9) 1_555 1_555 1_555
O1a O23a O22a 91(7) 1_555 1_555 1_555
O1a O23a O16a 93(6) 1_555 1_555 1_555
O1a O23a Y1 44(4) 1_555 1_555 2_656
O1a O23a O27b 157(10) 1_555 1_555 1_555
O1a O23a Si8b 118(12) 1_555 1_555 2_656
O1a O23a Si8a 124(12) 1_555 1_555 2_656
O1a O23a O23b 49(13) 1_555 1_555 1_555
Ba4 O23a O1a 64(4) 2_646 1_555 1_555
Ba4 O23a O5a 137(6) 2_646 1_555 2_656
Ba4 O23a O22b 97(6) 2_646 1_555 1_555
Ba4 O23a O1b 58(5) 2_646 1_555 1_555
Ba4 O23a O18b 67(6) 2_646 1_555 1_555
Ba4 O23a O4a 131(7) 2_646 1_555 2_656
Ba4 O23a O27a 129(7) 2_646 1_555 1_555
Ba4 O23a Ba7 112(6) 2_646 1_555 1_555
Ba4 O23a O26b 68(5) 2_646 1_555 1_555
Ba4 O23a O7b 157(7) 2_646 1_555 2_656
Ba4 O23a O26a 91(7) 2_646 1_555 1_555
Ba4 O23a O22a 69(6) 2_646 1_555 1_555
Ba4 O23a O16a 99(6) 2_646 1_555 1_555
Ba4 O23a Y1 102(6) 2_646 1_555 2_656
Ba4 O23a O27b 133(9) 2_646 1_555 1_555
Ba4 O23a Si8b 90(10) 2_646 1_555 2_656
Ba4 O23a Si8a 101(11) 2_646 1_555 2_656
Ba4 O23a O23b 50(13) 2_646 1_555 1_555
Si7a O24a O24b 70(30) 1_555 1_555 1_555
Si7b O24a Si7a 2(30) 1_555 1_555 1_555
Si7b O24a O24b 70(30) 1_555 1_555 1_555
Y1 O24a Si7b 150(30) 2_655 1_555 1_555
Y1 O24a Si7a 150(30) 2_655 1_555 1_555
Y1 O24a O24b 98(18) 2_655 1_555 1_555
O2b O24a Y1 58(7) 2_656 1_555 2_655
O2b O24a Si7b 120(30) 2_656 1_555 1_555
O2b O24a Si7a 120(30) 2_656 1_555 1_555
O2b O24a O24b 150(20) 2_656 1_555 1_555
O26b O24a O2b 88(9) 1_555 1_555 2_656
O26b O24a Y1 145(9) 1_555 1_555 2_655
O26b O24a Si7b 50(30) 1_555 1_555 1_555
O26b O24a Si7a 40(30) 1_555 1_555 1_555
O26b O24a O24b 112(19) 1_555 1_555 1_555
O1a O24a O26b 127(8) 1_554 1_555 1_555
O1a O24a O2b 72(8) 1_554 1_555 2_656
O1a O24a Y1 55(5) 1_554 1_555 2_655
O1a O24a Si7b 160(30) 1_554 1_555 1_555
O1a O24a Si7a 160(30) 1_554 1_555 1_555
O1a O24a O24b 106(18) 1_554 1_555 1_555
O4b O24a O1a 44(6) 1_555 1_555 1_554
O4b O24a O26b 90(8) 1_555 1_555 1_555
O4b O24a O2b 91(8) 1_555 1_555 2_656
O4b O24a Y1 99(8) 1_555 1_555 2_655
O4b O24a Si7b 120(30) 1_555 1_555 1_555
O4b O24a Si7a 110(30) 1_555 1_555 1_555
O4b O24a O24b 106(18) 1_555 1_555 1_555
O28a O24a O4b 79(7) 1_555 1_555 1_555
O28a O24a O1a 120(8) 1_555 1_555 1_554
O28a O24a O26b 52(6) 1_555 1_555 1_555
O28a O24a O2b 138(9) 1_555 1_555 2_656
O28a O24a Y1 163(8) 1_555 1_555 2_655
O28a O24a Si7b 40(30) 1_555 1_555 1_555
O28a O24a Si7a 40(30) 1_555 1_555 1_555
O28a O24a O24b 67(16) 1_555 1_555 1_555
O26a O24a O28a 65(6) 1_555 1_555 1_555
O26a O24a O4b 115(8) 1_555 1_555 1_555
O26a O24a O1a 146(8) 1_555 1_555 1_554
O26a O24a O26b 26(6) 1_555 1_555 1_555
O26a O24a O2b 84(8) 1_555 1_555 2_656
O26a O24a Y1 130(8) 1_555 1_555 2_655
O26a O24a Si7b 40(30) 1_555 1_555 1_555
O26a O24a Si7a 40(30) 1_555 1_555 1_555
O26a O24a O24b 106(18) 1_555 1_555 1_555
O28b O24a O26a 68(6) 1_555 1_555 1_555
O28b O24a O28a 21(4) 1_555 1_555 1_555
O28b O24a O4b 96(7) 1_555 1_555 1_555
O28b O24a O1a 130(8) 1_555 1_555 1_554
O28b O24a O26b 65(7) 1_555 1_555 1_555
O28b O24a O2b 152(10) 1_555 1_555 2_656
O28b O24a Y1 147(8) 1_555 1_555 2_655
O28b O24a Si7b 30(30) 1_555 1_555 1_555
O28b O24a Si7a 30(30) 1_555 1_555 1_555
O28b O24a O24b 49(16) 1_555 1_555 1_555
O18a O24a O28b 88(6) 1_554 1_555 1_555
O18a O24a O26a 150(7) 1_554 1_555 1_555
O18a O24a O28a 99(6) 1_554 1_555 1_555
O18a O24a O4b 84(7) 1_554 1_555 1_555
O18a O24a O1a 63(5) 1_554 1_555 1_554
O18a O24a O26b 151(8) 1_554 1_555 1_555
O18a O24a O2b 120(9) 1_554 1_555 2_656
O18a O24a Y1 64(5) 1_554 1_555 2_655
O18a O24a Si7b 110(30) 1_554 1_555 1_555
O18a O24a Si7a 120(30) 1_554 1_555 1_555
O18a O24a O24b 44(16) 1_554 1_555 1_555
O2a O24a O18a 140(7) 2_656 1_555 1_554
O2a O24a O28b 133(7) 2_656 1_555 1_555
O2a O24a O26a 67(6) 2_656 1_555 1_555
O2a O24a O28a 119(7) 2_656 1_555 1_555
O2a O24a O4b 91(6) 2_656 1_555 1_555
O2a O24a O1a 85(6) 2_656 1_555 1_554
O2a O24a O26b 68(6) 2_656 1_555 1_555
O2a O24a O2b 19(6) 2_656 1_555 2_656
O2a O24a Y1 77(5) 2_656 1_555 2_655
O2a O24a Si7b 100(30) 2_656 1_555 1_555
O2a O24a Si7a 100(30) 2_656 1_555 1_555
O2a O24a O24b 160(20) 2_656 1_555 1_555
O25a O24a O2a 119(7) 1_555 1_555 2_656
O25a O24a O18a 92(6) 1_555 1_555 1_554
O25a O24a O28b 38(5) 1_555 1_555 1_555
O25a O24a O26a 58(6) 1_555 1_555 1_555
O25a O24a O28a 56(5) 1_555 1_555 1_555
O25a O24a O4b 134(8) 1_555 1_555 1_555
O25a O24a O1a 155(8) 1_555 1_555 1_554
O25a O24a O26b 72(7) 1_555 1_555 1_555
O25a O24a O2b 129(9) 1_555 1_555 2_656
O25a O24a Y1 121(7) 1_555 1_555 2_655
O25a O24a Si7b 30(30) 1_555 1_555 1_555
O25a O24a Si7a 30(30) 1_555 1_555 1_555
O25a O24a O24b 49(15) 1_555 1_555 1_555
O25b O24a O25a 25(4) 1_555 1_555 1_555
O25b O24a O2a 94(6) 1_555 1_555 2_656
O25b O24a O18a 112(6) 1_555 1_555 1_554
O25b O24a O28b 57(5) 1_555 1_555 1_555
O25b O24a O26a 40(5) 1_555 1_555 1_555
O25b O24a O28a 70(6) 1_555 1_555 1_555
O25b O24a O4b 147(8) 1_555 1_555 1_555
O25b O24a O1a 169(8) 1_555 1_555 1_554
O25b O24a O26b 62(6) 1_555 1_555 1_555
O25b O24a O2b 104(9) 1_555 1_555 2_656
O25b O24a Y1 115(8) 1_555 1_555 2_655
O25b O24a Si7b 30(30) 1_555 1_555 1_555
O25b O24a Si7a 30(30) 1_555 1_555 1_555
O25b O24a O24b 72(16) 1_555 1_555 1_555
Ba8 O24a O25b 111(6) 1_555 1_555 1_555
Ba8 O24a O25a 125(7) 1_555 1_555 1_555
Ba8 O24a O2a 46(4) 1_555 1_555 2_656
Ba8 O24a O18a 136(7) 1_555 1_555 1_554
Ba8 O24a O28b 106(6) 1_555 1_555 1_555
Ba8 O24a O26a 71(5) 1_555 1_555 1_555
Ba8 O24a O28a 85(6) 1_555 1_555 1_555
Ba8 O24a O4b 53(5) 1_555 1_555 1_555
Ba8 O24a O1a 76(5) 1_555 1_555 1_554
Ba8 O24a O26b 52(5) 1_555 1_555 1_555
Ba8 O24a O2b 58(6) 1_555 1_555 2_656
Ba8 O24a Y1 107(6) 1_555 1_555 2_655
Ba8 O24a Si7b 100(30) 1_555 1_555 1_555
Ba8 O24a Si7a 100(30) 1_555 1_555 1_555
Ba8 O24a O24b 149(19) 1_555 1_555 1_555
O18b O24a Ba8 135(7) 1_554 1_555 1_555
O18b O24a O25b 115(7) 1_554 1_555 1_555
O18b O24a O25a 99(7) 1_554 1_555 1_555
O18b O24a O2a 126(8) 1_554 1_555 2_656
O18b O24a O18a 14(5) 1_554 1_555 1_554
O18b O24a O28b 101(7) 1_554 1_555 1_555
O18b O24a O26a 155(8) 1_554 1_555 1_555
O18b O24a O28a 113(7) 1_554 1_555 1_555
O18b O24a O4b 88(8) 1_554 1_555 1_555
O18b O24a O1a 58(6) 1_554 1_555 1_554
O18b O24a O26b 165(9) 1_554 1_555 1_555
O18b O24a O2b 107(9) 1_554 1_555 2_656
O18b O24a Y1 50(6) 1_554 1_555 2_655
O18b O24a Si7b 120(30) 1_554 1_555 1_555
O18b O24a Si7a 130(30) 1_554 1_555 1_555
O18b O24a O24b 55(16) 1_554 1_555 1_555
Ba5 O24a O18b 57(5) 2_646 1_555 1_554
Ba5 O24a Ba8 107(5) 2_646 1_555 1_555
Ba5 O24a O25b 114(6) 2_646 1_555 1_555
Ba5 O24a O25a 89(5) 2_646 1_555 1_555
Ba5 O24a O2a 148(7) 2_646 1_555 2_656
Ba5 O24a O18a 44(4) 2_646 1_555 1_554
Ba5 O24a O28b 61(5) 2_646 1_555 1_555
Ba5 O24a O26a 126(7) 2_646 1_555 1_555
Ba5 O24a O28a 61(5) 2_646 1_555 1_555
Ba5 O24a O4b 57(5) 2_646 1_555 1_555
Ba5 O24a O1a 70(5) 2_646 1_555 1_554
Ba5 O24a O26b 110(7) 2_646 1_555 1_555
Ba5 O24a O2b 142(9) 2_646 1_555 2_656
Ba5 O24a Y1 103(6) 2_646 1_555 2_655
Ba5 O24a Si7b 90(30) 2_646 1_555 1_555
Ba5 O24a Si7a 90(30) 2_646 1_555 1_555
Ba5 O24a O24b 49(15) 2_646 1_555 1_555
O5b O24a Ba5 130(7) 2_655 1_555 2_646
O5b O24a O18b 80(7) 2_655 1_555 1_554
O5b O24a Ba8 122(7) 2_655 1_555 1_555
O5b O24a O25b 59(6) 2_655 1_555 1_555
O5b O24a O25a 72(6) 2_655 1_555 1_555
O5b O24a O2a 77(6) 2_655 1_555 2_656
O5b O24a O18a 90(7) 2_655 1_555 1_554
O5b O24a O28b 110(7) 2_655 1_555 1_555
O5b O24a O26a 82(7) 2_655 1_555 1_555
O5b O24a O28a 128(8) 2_655 1_555 1_555
O5b O24a O4b 153(8) 2_655 1_555 1_555
O5b O24a O1a 110(7) 2_655 1_555 1_554
O5b O24a O26b 107(8) 2_655 1_555 1_555
O5b O24a O2b 70(8) 2_655 1_555 2_656
O5b O24a Y1 55(6) 2_655 1_555 2_655
O5b O24a Si7b 90(30) 2_655 1_555 1_555
O5b O24a Si7a 90(30) 2_655 1_555 1_555
O5b O24a O24b 87(17) 2_655 1_555 1_555
Si7b O25a O25b 70(30) 1_555 1_555 1_555
Si7a O25a Si7b 1(50) 1_555 1_555 1_555
Si7a O25a O25b 70(30) 1_555 1_555 1_555
O28b O25a Si7a 60(30) 1_555 1_555 1_555
O28b O25a Si7b 60(30) 1_555 1_555 1_555
O28b O25a O25b 122(13) 1_555 1_555 1_555
O9a O25a O28b 103(9) 1_555 1_555 1_555
O9a O25a Si7a 160(30) 1_555 1_555 1_555
O9a O25a Si7b 160(30) 1_555 1_555 1_555
O9a O25a O25b 128(12) 1_555 1_555 1_555
O24b O25a O9a 132(8) 1_555 1_555 1_555
O24b O25a O28b 65(8) 1_555 1_555 1_555
O24b O25a Si7a 40(30) 1_555 1_555 1_555
O24b O25a Si7b 40(40) 1_555 1_555 1_555
O24b O25a O25b 92(11) 1_555 1_555 1_555
Ba3 O25a O24b 86(6) 1_555 1_555 1_555
Ba3 O25a O9a 66(5) 1_555 1_555 1_555
Ba3 O25a O28b 129(8) 1_555 1_555 1_555
Ba3 O25a Si7a 130(30) 1_555 1_555 1_555
Ba3 O25a Si7b 130(40) 1_555 1_555 1_555
Ba3 O25a O25b 99(10) 1_555 1_555 1_555
O28a O25a Ba3 138(7) 1_555 1_555 1_555
O28a O25a O24b 60(6) 1_555 1_555 1_555
O28a O25a O9a 119(7) 1_555 1_555 1_555
O28a O25a O28b 17(6) 1_555 1_555 1_555
O28a O25a Si7a 40(30) 1_555 1_555 1_555
O28a O25a Si7b 40(30) 1_555 1_555 1_555
O28a O25a O25b 105(11) 1_555 1_555 1_555
O26a O25a O28a 67(6) 1_555 1_555 1_555
O26a O25a Ba3 130(7) 1_555 1_555 1_555
O26a O25a O24b 75(7) 1_555 1_555 1_555
O26a O25a O9a 153(8) 1_555 1_555 1_555
O26a O25a O28b 83(8) 1_555 1_555 1_555
O26a O25a Si7a 40(30) 1_555 1_555 1_555
O26a O25a Si7b 40(30) 1_555 1_555 1_555
O26a O25a O25b 39(9) 1_555 1_555 1_555
Y2 O25a O26a 121(6) 1_555 1_555 1_555
Y2 O25a O28a 63(4) 1_555 1_555 1_555
Y2 O25a Ba3 108(5) 1_555 1_555 1_555
Y2 O25a O24b 104(7) 1_555 1_555 1_555
Y2 O25a O9a 56(5) 1_555 1_555 1_555
Y2 O25a O28b 48(6) 1_555 1_555 1_555
Y2 O25a Si7a 100(30) 1_555 1_555 1_555
Y2 O25a Si7b 100(30) 1_555 1_555 1_555
Y2 O25a O25b 149(11) 1_555 1_555 1_555
O24a O25a Y2 113(6) 1_555 1_555 1_555
O24a O25a O26a 60(6) 1_555 1_555 1_555
O24a O25a O28a 60(6) 1_555 1_555 1_555
O24a O25a Ba3 94(6) 1_555 1_555 1_555
O24a O25a O24b 15(5) 1_555 1_555 1_555
O24a O25a O9a 147(8) 1_555 1_555 1_555
O24a O25a O28b 69(7) 1_555 1_555 1_555
O24a O25a Si7a 30(30) 1_555 1_555 1_555
O24a O25a Si7b 30(30) 1_555 1_555 1_555
O24a O25a O25b 78(10) 1_555 1_555 1_555
Ba7 O25a O24a 125(6) 1_555 1_555 1_555
Ba7 O25a Y2 91(4) 1_555 1_555 1_555
Ba7 O25a O26a 66(5) 1_555 1_555 1_555
Ba7 O25a O28a 97(6) 1_555 1_555 1_555
Ba7 O25a Ba3 125(6) 1_555 1_555 1_555
Ba7 O25a O24b 140(7) 1_555 1_555 1_555
Ba7 O25a O9a 87(6) 1_555 1_555 1_555
Ba7 O25a O28b 103(8) 1_555 1_555 1_555
Ba7 O25a Si7a 100(30) 1_555 1_555 1_555
Ba7 O25a Si7b 100(30) 1_555 1_555 1_555
Ba7 O25a O25b 61(9) 1_555 1_555 1_555
O19b O25a Ba7 138(7) 2_646 1_555 1_555
O19b O25a O24a 95(7) 2_646 1_555 1_555
O19b O25a Y2 57(5) 2_646 1_555 1_555
O19b O25a O26a 152(8) 2_646 1_555 1_555
O19b O25a O28a 93(7) 2_646 1_555 1_555
O19b O25a Ba3 55(6) 2_646 1_555 1_555
O19b O25a O24b 80(7) 2_646 1_555 1_555
O19b O25a O9a 53(6) 2_646 1_555 1_555
O19b O25a O28b 78(8) 2_646 1_555 1_555
O19b O25a Si7a 120(30) 2_646 1_555 1_555
O19b O25a Si7b 120(30) 2_646 1_555 1_555
O19b O25a O25b 153(12) 2_646 1_555 1_555
O9b O25a O19b 73(7) 1_555 1_555 2_646
O9b O25a Ba7 65(5) 1_555 1_555 1_555
O9b O25a O24a 156(8) 1_555 1_555 1_555
O9b O25a Y2 43(5) 1_555 1_555 1_555
O9b O25a O26a 126(8) 1_555 1_555 1_555
O9b O25a O28a 100(7) 1_555 1_555 1_555
O9b O25a Ba3 95(6) 1_555 1_555 1_555
O9b O25a O24b 145(8) 1_555 1_555 1_555
O9b O25a O9a 30(6) 1_555 1_555 1_555
O9b O25a O28b 89(8) 1_555 1_555 1_555
O9b O25a Si7a 140(30) 1_555 1_555 1_555
O9b O25a Si7b 140(30) 1_555 1_555 1_555
O9b O25a O25b 122(11) 1_555 1_555 1_555
O26b O25a O9b 128(7) 1_555 1_555 1_555
O26b O25a O19b 131(8) 1_555 1_555 2_646
O26b O25a Ba7 80(5) 1_555 1_555 1_555
O26b O25a O24a 47(5) 1_555 1_555 1_555
O26b O25a Y2 105(6) 1_555 1_555 1_555
O26b O25a O26a 22(5) 1_555 1_555 1_555
O26b O25a O28a 45(5) 1_555 1_555 1_555
O26b O25a Ba3 137(6) 1_555 1_555 1_555
O26b O25a O24b 60(6) 1_555 1_555 1_555
O26b O25a O9a 157(8) 1_555 1_555 1_555
O26b O25a O28b 62(7) 1_555 1_555 1_555
O26b O25a Si7a 20(30) 1_555 1_555 1_555
O26b O25a Si7b 20(30) 1_555 1_555 1_555
O26b O25a O25b 60(10) 1_555 1_555 1_555
O15b O25a O26b 82(6) 1_555 1_555 1_555
O15b O25a O9b 47(6) 1_555 1_555 1_555
O15b O25a O19b 96(7) 1_555 1_555 2_646
O15b O25a Ba7 58(5) 1_555 1_555 1_555
O15b O25a O24a 116(7) 1_555 1_555 1_555
O15b O25a Y2 38(4) 1_555 1_555 1_555
O15b O25a O26a 88(7) 1_555 1_555 1_555
O15b O25a O28a 57(6) 1_555 1_555 1_555
O15b O25a Ba3 141(7) 1_555 1_555 1_555
O15b O25a O24b 117(8) 1_555 1_555 1_555
O15b O25a O9a 76(7) 1_555 1_555 1_555
O15b O25a O28b 53(7) 1_555 1_555 1_555
O15b O25a Si7a 90(30) 1_555 1_555 1_555
O15b O25a Si7b 90(30) 1_555 1_555 1_555
O15b O25a O25b 111(11) 1_555 1_555 1_555
O19a O25a O15b 86(6) 2_646 1_555 1_555
O19a O25a O26b 119(6) 2_646 1_555 1_555
O19a O25a O9b 74(6) 2_646 1_555 1_555
O19a O25a O19b 14(6) 2_646 1_555 2_646
O19a O25a Ba7 138(6) 2_646 1_555 1_555
O19a O25a O24a 89(6) 2_646 1_555 1_555
O19a O25a Y2 48(4) 2_646 1_555 1_555
O19a O25a O26a 141(7) 2_646 1_555 1_555
O19a O25a O28a 78(6) 2_646 1_555 1_555
O19a O25a Ba3 69(4) 2_646 1_555 1_555
O19a O25a O24b 74(6) 2_646 1_555 1_555
O19a O25a O9a 60(5) 2_646 1_555 1_555
O19a O25a O28b 63(7) 2_646 1_555 1_555
O19a O25a Si7a 110(30) 2_646 1_555 1_555
O19a O25a Si7b 110(30) 2_646 1_555 1_555
O19a O25a O25b 162(11) 2_646 1_555 1_555
Si8b O26a O26b 70(15) 2_656 1_555 1_555
Si8a O26a Si8b 11(11) 2_656 1_555 2_656
Si8a O26a O26b 81(15) 2_656 1_555 1_555
O27b O26a Si8a 50(11) 1_555 1_555 2_656
O27b O26a Si8b 61(12) 1_555 1_555 2_656
O27b O26a O26b 129(17) 1_555 1_555 1_555
Si7a O26a O27b 140(30) 1_555 1_555 1_555
Si7a O26a Si8a 140(30) 1_555 1_555 2_656
Si7a O26a Si8b 130(30) 1_555 1_555 2_656
Si7a O26a O26b 70(30) 1_555 1_555 1_555
Si7b O26a Si7a 2(40) 1_555 1_555 1_555
Si7b O26a O27b 140(30) 1_555 1_555 1_555
Si7b O26a Si8a 140(30) 1_555 1_555 2_656
Si7b O26a Si8b 130(30) 1_555 1_555 2_656
Si7b O26a O26b 70(30) 1_555 1_555 1_555
O25b O26a Si7b 50(30) 1_555 1_555 1_555
O25b O26a Si7a 50(30) 1_555 1_555 1_555
O25b O26a O27b 100(11) 1_555 1_555 1_555
O25b O26a Si8a 146(14) 1_555 1_555 2_656
O25b O26a Si8b 152(15) 1_555 1_555 2_656
O25b O26a O26b 120(15) 1_555 1_555 1_555
O22a O26a O25b 161(11) 1_555 1_555 1_555
O22a O26a Si7b 110(30) 1_555 1_555 1_555
O22a O26a Si7a 110(30) 1_555 1_555 1_555
O22a O26a O27b 88(10) 1_555 1_555 1_555
O22a O26a Si8a 38(9) 1_555 1_555 2_656
O22a O26a Si8b 27(10) 1_555 1_555 2_656
O22a O26a O26b 45(11) 1_555 1_555 1_555
O23a O26a O22a 60(7) 1_555 1_555 1_555
O23a O26a O25b 113(10) 1_555 1_555 1_555
O23a O26a Si7b 110(30) 1_555 1_555 1_555
O23a O26a Si7a 110(30) 1_555 1_555 1_555
O23a O26a O27b 49(9) 1_555 1_555 1_555
O23a O26a Si8a 37(10) 1_555 1_555 2_656
O23a O26a Si8b 40(10) 1_555 1_555 2_656
O23a O26a O26b 85(13) 1_555 1_555 1_555
O27a O26a O23a 67(7) 1_555 1_555 1_555
O27a O26a O22a 64(6) 1_555 1_555 1_555
O27a O26a O25b 132(10) 1_555 1_555 1_555
O27a O26a Si7b 180(30) 1_555 1_555 1_555
O27a O26a Si7a 170(30) 1_555 1_555 1_555
O27a O26a O27b 41(7) 1_555 1_555 1_555
O27a O26a Si8a 37(9) 1_555 1_555 2_656
O27a O26a Si8b 46(10) 1_555 1_555 2_656
O27a O26a O26b 108(14) 1_555 1_555 1_555
O22b O26a O27a 37(6) 1_555 1_555 1_555
O22b O26a O23a 71(7) 1_555 1_555 1_555
O22b O26a O22a 32(6) 1_555 1_555 1_555
O22b O26a O25b 168(11) 1_555 1_555 1_555
O22b O26a Si7b 140(30) 1_555 1_555 1_555
O22b O26a Si7a 140(30) 1_555 1_555 1_555
O22b O26a O27b 73(9) 1_555 1_555 1_555
O22b O26a Si8a 34(10) 1_555 1_555 2_656
O22b O26a Si8b 32(10) 1_555 1_555 2_656
O22b O26a O26b 72(12) 1_555 1_555 1_555
O25a O26a O22b 169(9) 1_555 1_555 1_555
O25a O26a O27a 152(8) 1_555 1_555 1_555
O25a O26a O23a 104(8) 1_555 1_555 1_555
O25a O26a O22a 137(8) 1_555 1_555 1_555
O25a O26a O25b 24(6) 1_555 1_555 1_555
O25a O26a Si7b 30(30) 1_555 1_555 1_555
O25a O26a Si7a 30(30) 1_555 1_555 1_555
O25a O26a O27b 112(10) 1_555 1_555 1_555
O25a O26a Si8a 142(13) 1_555 1_555 2_656
O25a O26a Si8b 140(13) 1_555 1_555 2_656
O25a O26a O26b 97(13) 1_555 1_555 1_555
O24a O26a O25a 62(6) 1_555 1_555 1_555
O24a O26a O22b 114(8) 1_555 1_555 1_555
O24a O26a O27a 143(9) 1_555 1_555 1_555
O24a O26a O23a 137(9) 1_555 1_555 1_555
O24a O26a O22a 101(8) 1_555 1_555 1_555
O24a O26a O25b 72(8) 1_555 1_555 1_555
O24a O26a Si7b 40(30) 1_555 1_555 1_555
O24a O26a Si7a 40(30) 1_555 1_555 1_555
O24a O26a O27b 171(11) 1_555 1_555 1_555
O24a O26a Si8a 139(13) 1_555 1_555 2_656
O24a O26a Si8b 128(13) 1_555 1_555 2_656
O24a O26a O26b 60(12) 1_555 1_555 1_555
Ba2 O26a O24a 89(6) 1_555 1_555 1_555
Ba2 O26a O25a 91(6) 1_555 1_555 1_555
Ba2 O26a O22b 100(7) 1_555 1_555 1_555
Ba2 O26a O27a 79(6) 1_555 1_555 1_555
Ba2 O26a O23a 133(8) 1_555 1_555 1_555
Ba2 O26a O22a 130(8) 1_555 1_555 1_555
Ba2 O26a O25b 68(7) 1_555 1_555 1_555
Ba2 O26a Si7b 110(30) 1_555 1_555 1_555
Ba2 O26a Si7a 110(30) 1_555 1_555 1_555
Ba2 O26a O27b 84(9) 1_555 1_555 1_555
Ba2 O26a Si8a 116(12) 1_555 1_555 2_656
Ba2 O26a Si8b 125(12) 1_555 1_555 2_656
Ba2 O26a O26b 138(15) 1_555 1_555 1_555
O23b O26a Ba2 144(8) 1_555 1_555 1_555
O23b O26a O24a 124(8) 1_555 1_555 1_555
O23b O26a O25a 114(8) 1_555 1_555 1_555
O23b O26a O22b 58(6) 1_555 1_555 1_555
O23b O26a O27a 67(6) 1_555 1_555 1_555
O23b O26a O23a 21(6) 1_555 1_555 1_555
O23b O26a O22a 40(5) 1_555 1_555 1_555
O23b O26a O25b 129(10) 1_555 1_555 1_555
O23b O26a Si7b 110(30) 1_555 1_555 1_555
O23b O26a Si7a 110(30) 1_555 1_555 1_555
O23b O26a O27b 64(9) 1_555 1_555 1_555
O23b O26a Si8a 30(10) 1_555 1_555 2_656
O23b O26a Si8b 26(10) 1_555 1_555 2_656
O23b O26a O26b 67(12) 1_555 1_555 1_555
O28a O26a O23b 76(6) 1_555 1_555 1_555
O28a O26a Ba2 139(7) 1_555 1_555 1_555
O28a O26a O24a 57(6) 1_555 1_555 1_555
O28a O26a O25a 55(5) 1_555 1_555 1_555
O28a O26a O22b 114(8) 1_555 1_555 1_555
O28a O26a O27a 142(8) 1_555 1_555 1_555
O28a O26a O23a 82(7) 1_555 1_555 1_555
O28a O26a O22a 82(7) 1_555 1_555 1_555
O28a O26a O25b 79(8) 1_555 1_555 1_555
O28a O26a Si7b 30(30) 1_555 1_555 1_555
O28a O26a Si7a 30(30) 1_555 1_555 1_555
O28a O26a O27b 127(11) 1_555 1_555 1_555
O28a O26a Si8a 105(11) 1_555 1_555 2_656
O28a O26a Si8b 96(11) 1_555 1_555 2_656
O28a O26a O26b 46(11) 1_555 1_555 1_555
Ba7 O26a O28a 88(6) 1_555 1_555 1_555
Ba7 O26a O23b 79(6) 1_555 1_555 1_555
Ba7 O26a Ba2 94(5) 1_555 1_555 1_555
Ba7 O26a O24a 123(7) 1_555 1_555 1_555
Ba7 O26a O25a 60(5) 1_555 1_555 1_555
Ba7 O26a O22b 122(8) 1_555 1_555 1_555
Ba7 O26a O27a 94(6) 1_555 1_555 1_555
Ba7 O26a O23a 59(6) 1_555 1_555 1_555
Ba7 O26a O22a 119(7) 1_555 1_555 1_555
Ba7 O26a O25b 56(6) 1_555 1_555 1_555
Ba7 O26a Si7b 90(30) 1_555 1_555 1_555
Ba7 O26a Si7a 90(30) 1_555 1_555 1_555
Ba7 O26a O27b 53(7) 1_555 1_555 1_555
Ba7 O26a Si8a 90(11) 1_555 1_555 2_656
Ba7 O26a Si8b 96(12) 1_555 1_555 2_656
Ba7 O26a O26b 126(13) 1_555 1_555 1_555
O2a O26a Ba7 160(7) 2_656 1_555 1_555
O2a O26a O28a 105(7) 2_656 1_555 1_555
O2a O26a O23b 119(7) 2_656 1_555 1_555
O2a O26a Ba2 66(5) 2_656 1_555 1_555
O2a O26a O24a 57(5) 2_656 1_555 1_555
O2a O26a O25a 114(7) 2_656 1_555 1_555
O2a O26a O22b 67(6) 2_656 1_555 1_555
O2a O26a O27a 86(6) 2_656 1_555 1_555
O2a O26a O23a 137(8) 2_656 1_555 1_555
O2a O26a O22a 79(6) 2_656 1_555 1_555
O2a O26a O25b 110(9) 2_656 1_555 1_555
O2a O26a Si7b 100(30) 2_656 1_555 1_555
O2a O26a Si7a 90(30) 2_656 1_555 1_555
O2a O26a O27b 124(10) 2_656 1_555 1_555
O2a O26a Si8a 102(12) 2_656 1_555 2_656
O2a O26a Si8b 98(12) 2_656 1_555 2_656
O2a O26a O26b 73(12) 2_656 1_555 1_555
O28b O26a O2a 112(7) 1_555 1_555 2_656
O28b O26a Ba7 76(5) 1_555 1_555 1_555
O28b O26a O28a 19(4) 1_555 1_555 1_555
O28b O26a O23b 88(6) 1_555 1_555 1_555
O28b O26a Ba2 124(7) 1_555 1_555 1_555
O28b O26a O24a 56(5) 1_555 1_555 1_555
O28b O26a O25a 36(5) 1_555 1_555 1_555
O28b O26a O22b 133(8) 1_555 1_555 1_555
O28b O26a O27a 155(9) 1_555 1_555 1_555
O28b O26a O23a 89(7) 1_555 1_555 1_555
[truncated: 50,238 more chars]
